# Supplementary material for: Application of an Anchor Mapping of Alien Chromosome (AMAC) Fragment Localization Method in the Identification of Radish Chromosome Segments in the Progeny of Rape–Radish Interspecific Hybrids
Source: Int J Mol Sci. 2024 Dec 21;25(24):13687. doi: 10.3390/ijms252413687 (PMC11728025; doi:10.3390/ijms252413687)
Supplement: Supplementary file 1 [file ijms-25-13687-s001.zip › Table S1.xlsx]

## Sheet: Sheet1
Table S1 Information of 23,816 predicted genome specific-single-locus IP markers for radish (compared to Brassica crops)
ID	Chromosome	start	end	FORWARD PRIMER(5'-3')	REVERSE PRIMER (5'-3')	Product size in genome (bp)
Rsa10028921_intron_3	R01	9773612	9773822	GACCAAATGTCAAAGGCTGG	TTCGACAAGTTCAGCTTCCA	211
Rsa10031340_intron_4	R01	29475409	29475618	GCTGCCTTCTCAATGGTCTC	CCAAAGGCAAAAACGTCAGT	210
Rsa10032933_intron_2	R01	14615383	14615539	AGCAACAAGAGCTTATCCGC	GGGCCAAACAATGAATCAA	157
Rsa10020684_intron_2	R01	35652025	35652304	ATTTCACCGACCATGAGGAG	TACCGTATCTCACCCTTGGC	280
Rsa10039184_intron_5	R01	2386168	2386485	GAGTTTCTGCGGTGGTTGAT	TCAAGTGGTCTCAGAATTCCC	318
Rsa10027891_intron_1	R01	45857314	45857550	TTCACTTTCTTCGTCAATCAGG	AACCAAGTCGAACCCATCTG	237
Rsa10034450_intron_20	R01	50135249	50135457	TTTTGGGTTTCTTGCTCTGC	AGGCCCCTGGAAACTTCTTA	209
Rsa10039448_intron_5	R01	1023635	1023968	AAGCAAAGCAGTGCCAAGAT	TTGTCAAACGACAGAGACGAA	334
Rsa10039194_intron_2	R01	2340714	2340973	TTGGCTCGGATTTTACAAGG	CAGAAACAGAGGACGACGGT	260
Rsa10031215_intron_4	R01	30721680	30721845	ATGTGGGACGCATAGCTACC	TGCTGACTGGCAACATCTTT	166
Rsa10023156_intron_2	R01	10803171	10803360	AAGTTCCTCGCCAGTTTCAA	GTCAGAGCAATCAAGCCCTC	190
Rsa10034796_intron_2	R01	48103142	48103468	CAAAAACCGAACCTTTTGGA	CGAGCTTCCTTCTCTTGGTG	327
Rsa10039434_intron_3	R01	1090049	1090298	GAGAGTTTTCATGGCGCTCT	TCAAGGAGTGTCCTCATCCC	250
Rsa10039387_intron_6	R01	1333406	1333561	TTCTCAAAGATGGGTTTGGC	TCCCTCGCATTTTTCTCAAC	156
Rsa10005134_intron_4	R01	43073686	43073936	GCAAAGCATAGAGGCTCACC	TCTTGTGCTCGGTGTTTCTG	251
Rsa10031180_intron_14	R01	30984274	30984591	TACTGAATGATGCGAAAGCG	CTTCAGCTGTAGCCTCCACA	318
Rsa10016180_intron_4	R01	41100517	41100780	GGCATTCATTTTGTTGAGGG	CAAACGGTGGAAACACACAG	264
Rsa10016139_intron_4	R01	41304838	41305081	TGATGAAGCGAATCTCGATG	GATTTTTCACAAGCTCCCACA	244
Rsa10019569_intron_1	R01	40830136	40830449	ACAAAAACTGAAACGGCGTC	ATACGAACTGGTGGAAACGG	314
Rsa10039116_intron_3	R01	2793108	2793282	TTCAATCAAATGGCAGGACTC	TGCTACGCTTGAACAGATGG	175
Rsa10009944_intron_4	R01	50167	50618	TGGAGAAACCCCACTGTCAT	CAAGACCAGCACAGCTACCA	452
Rsa10034437_intron_3	R01	50203720	50203991	ATGGCTACTGAACATGGCCT	TGAAGCATCAGCAACTCAGG	272
Rsa10033058_intron_6	R01	15398863	15399046	AACCTGTCGCTACTCGGAGA	GTTCTTGAGCCCAACAGCTC	184
Rsa10014654_intron_3	R01	51151562	51151811	CCAAGGGTGCTTTGCTAGAG	CCTTTGCTGCTTTTCCTGTC	250
Rsa10038864_intron_21	R01	4351836	4352265	GGATTCTCCAAAGGCAATGA	ATCCAAAGCGCTGAGTTTGT	430
Rsa10028915_intron_3	R01	9719921	9720132	ATACTCCATCATCGCCCAAA	GCTTGCAAGGACAGTCTGAA	212
Rsa10038879_intron_2	R01	4248927	4249104	GGCTCCAATCTCTCTACCCC	CCTGAAGCTCGTAATCCAGC	178
Rsa10028174_intron_4	R01	43658497	43658663	GATAACGAGACGCGTTCACA	ATGTCCATATTTGGCTCGGT	167
Rsa10038593_intron_11	R01	5893560	5893745	CCCGGTTCCATCTGAAAGTA	CCACGAGTCACCATTACCCT	186
Rsa10038652_intron_3	R01	5555615	5555850	CTTGAGACGTGTGGTCGCTA	ATGTATCGCTTTCGCCATCT	236
Rsa10007861_intron_2	R01	20205227	20205505	TCCTTGGCTACCTTGTCACC	GACAGAAACTTCTCCAGCCG	279
Rsa10028148_intron_3	R01	43924942	43925166	TCTCTGCCTTGTTGGGTTTC	GCTCCAGCGATTTCTAGCAC	225
Rsa10013813_intron_4	R01	21553450	21553642	ACCGACACAAGGTTACAGCC	TCGTTCCTTTTGATCCCTTG	193
Rsa10016116_intron_6	R01	41444484	41444774	ATGACGCCGAATTCAAAAAC	TCTTTTCATCAAGCGAAGCC	291
Rsa10038740_intron_2	R01	5061057	5061313	AAAAGGGTCGGTTTCCAGTC	CCAATTCCTCGTCATCATCA	257
Rsa10039301_intron_1	R01	1814754	1815198	TTTTCACCTTCAACAAGGGC	CCTCCTTCTGATTCGGACAA	445
Rsa10034438_intron_14	R01	50198254	50198469	CAAGGTCTGCTGCTTTGACA	GAGCGTGTCAGGAGTGAACA	216
Rsa10038593_intron_7	R01	5892599	5892869	GGTGCTGGGAAGACTGAGAG	TGACGGTTTTTGCATTACCA	271
Rsa10034553_intron_8	R01	49571047	49571281	CGAAGCTGCAGTGTGATGTT	GCCTTGACCACACCGTCTAT	235
Rsa10009912_intron_8	R01	256939	257101	TGCTCCACACATATGCACAA	AGCTGCCATTTCTCAGGGTA	163
Rsa10035043_intron_1	R01	46739639	46739961	ATCTCCCCTTTTACGGTGCT	GGTGAGCCAAGAGAGACTGG	323
Rsa10039358_intron_2	R01	1507611	1508026	TGTGTTTGCACTTCGCTAGG	AGACTGTGCTCTGCGTGTGT	416
Rsa10022987_intron_17	R01	11956616	11956872	TCTTCTTTCTCCAGTTATGGTCG	GAACCTTGAGCCCTATGCAG	257
Rsa10032918_intron_2	R01	14531833	14532032	GGCTCTATGCAAGCTCCAAC	CAAGTAGAACAGCTGCTGCG	200
Rsa10012339_intron_6	R01	31876421	31876643	CTGCAGCATTTTCTTCCTTG	TCCATCTTTTGACAGCCTGA	223
Rsa10028170_intron_6	R01	43702173	43702431	GGTTAAGCCCTGAGATGCAG	CCCCTGACTACAGTTTCCGA	259
Rsa10039292_intron_1	R01	1839298	1839789	CACCAAGCCTTAGCTTTCCA	TCCATGCAGGGAAAAGAGTT	492
Rsa10023046_intron_8	R01	11608633	11608777	TTTAAGACCAGCATCGAGCC	CGCTTCTCTATACCAGTGGTCTTC	145
Rsa10032787_intron_2	R01	13563736	13563900	CCTGCTGTTGCAGAATCAAA	TCTGTGAGGCATTGTGGAAG	165
Rsa10039126_intron_2	R01	2711519	2711770	GCCCCTATGACGAGAATCAA	GACGCGTTTGAAGATGATGA	252
Rsa10008714_intron_4	R01	27117314	27117643	CCAATACTCCGGTTTGCTGT	AGTTGGTGGTGGAGGAGATG	330
Rsa10014579_intron_10	R01	50747635	50747877	CCAGTACCAGAAGAGGCTCG	AGCAGTACTCAGGCCCTTCA	243
Rsa10031248_intron_6	R01	30406058	30406207	CCCACATCAATTGTGACAGG	CCTGTTGGTAAACTGGCGTT	150
Rsa10029231_intron_3	R01	18994397	18994690	CTGAACTTAGCGGATCCAGG	GCTCTCCACCTCCTTCTCCT	294
Rsa10014659_intron_3	R01	51184221	51184527	GGTTTCCAAGTAACCGGGAT	TTTCCATAACCCGCAATGAT	307
Rsa10029028_intron_1	R01	17316590	17316836	AGTCGGGAAGAGACACGAGA	CCCTGAAGCGTTAACCAAGA	247
Rsa10038833_intron_45	R01	4530390	4530684	ATGGAGGTGCTGTTTCGTTC	TCCCTTCACTCCAACTCCAC	295
Rsa10028040_intron_6	R01	44838619	44838850	CCTCCATCTTCCTTGAGCAG	TTGAAATTGAAGGTGTGGCA	232
Rsa10016184_intron_11	R01	41060233	41060511	AGAGCCACGTGGATACCTTG	TGGTGTTAACTTCGAGAGCG	279
Rsa10034450_intron_42	R01	50140206	50140554	CACGGTGGTGCTAGTGTTTG	GGTTGAACAGGTAAGGAGCG	349
Rsa10016137_intron_3	R01	41321576	41321805	GAAGGCTTGAACCTGTCGAG	TATCTGCTGTGCCTTCAACG	230
Rsa10034634_intron_1	R01	49039505	49039720	GTCGTTGATCTTGTCGGCTT	TGTCGGAAGCCAGAATCTTT	216
Rsa10029211_intron_1	R01	18745160	18745310	CGCTTGAAAGTGATGAGCAG	GACCCTCTCCTTGTACTCCTGA	151
Rsa10038999_intron_10	R01	3517082	3517212	TTGTTGACAATGCTCGTCGT	TCAAGAAACAAGCTGGTGGA	131
Rsa10039416_intron_4	R01	1173695	1173890	CCGCGAAATACTTGGGAATA	CCCTTCGGCCTCTTAACTTC	196
Rsa10039408_intron_5	R01	1238553	1238720	TCTCCCTCGTTGCTGCTAAT	TTCGACCAAGGTCATAAGGC	168
Rsa10002607_intron_3	R01	8433852	8434124	GTCCTCCATTTTGTCGGAAA	AAGCCAAACTCGCAAAGAAA	273
Rsa10019706_intron_11	R01	39877121	39877291	TCGATTTGTGCTGTTTTGATAA	TGCTTCTTCACCATCAACCA	171
Rsa10016209_intron_2	R01	40919493	40919731	AGCGTTGTCGTTACAGGCTT	ACCAATTCGACCAGATTTCG	239
Rsa10039388_intron_10	R01	1329768	1329982	ATGAACAAGATTGGAACCCG	TTTCTCTGCCCTCCTCAGAA	215
Rsa10013748_intron_6	R01	27997404	27997555	TGCCTCTCTAGACCCTTCCA	TCCTTTTACCACTGGGCATC	152
Rsa10028618_intron_2	R01	7837308	7837548	TGATGGTTGGTTTCCTCACA	GATTCTTCGCTCCGTTCTTG	241
Rsa10039239_intron_10	R01	2123678	2123849	TCCAAATGCTTGAAAAAGGC	CTCCACAAGTCTCCCACCAT	172
Rsa10027916_intron_1	R01	45734092	45734482	TCACAATGATGATGCCGAGT	GAATGTTCGAGCATCCAAGT	391
Rsa10027128_intron_2	R01	36963870	36964222	GCTTCGATCCATCAAAGGAG	CAGGATCTCTACCGAGCGTC	353
Rsa10038724_intron_12	R01	5131098	5131340	CACGCTGGTATTGCATCATC	GCGATGTACTTGCGCACTAA	243
Rsa10013723_intron_3	R01	27690925	27691219	AGCTGATCTGTACCCGCTGT	TTGGTGCAACCATCAGTTTG	295
Rsa10027418_intron_6	R01	38875637	38875790	TCCGCTAACCGTGGATAAGT	CAAGCTCACTGTGGAGGGAT	154
Rsa10033072_intron_15	R01	15497166	15497482	CCATGTCTGAACAGCCCTTT	GGACTTCGATGTGTGCAATG	317
Rsa10027877_intron_5	R01	45959182	45959379	GGGGTGATTGATCAAGAGGA	TGGTTTTGAACTGGCTTGTG	198
Rsa10027855_intron_4	R01	46076218	46076531	TCGGAAAATGAGTTTGGAGC	CAATCATGGCACAAATGAGG	314
Rsa10039035_intron_1	R01	3302908	3303264	GTCGGTGCCATCAACATAGC	ATGTGTCGTAGGCAAGTCCC	357
Rsa10007741_intron_2	R01	13023336	13023664	ATTTGTTGGTCGCTTTCCAC	AGCCAAGCAACGTCCTTCTA	329
Rsa10029167_intron_1	R01	18308690	18308959	GCAAGAGTGCGTGACGATTA	TCCCGCCATACAATAACCAT	270
Rsa10028103_intron_6	R01	44303844	44304303	TGGACTCGAAAGCCTCACTC	CACGCACTTCTGGATTTTCA	460
Rsa10038644_intron_11	R01	5590868	5591116	ATTTGGAGGGAAAGCTCCTC	GAAGAGCCAATAGCAGGCAT	249
Rsa10039345_intron_6	R01	1604856	1605106	GAACCACAGGACCGAACAGT	CTGGATTGTGTGAGCCAAGA	251
Rsa10009878_intron_2	R01	427756	428099	CCAACGTTGAATGATGGTTCT	CTCGCAGGAACTCGTGTTTT	344
Rsa10039079_intron_5	R01	3047307	3047464	CTGCTTTTCCTAGCAATGCC	GACGGGGATGTGGAGTTCTA	158
Rsa10034977_intron_3	R01	47086425	47086588	GCGGGAGGAACACTTCATAA	GTATCAGAAGCCTTGCCCCT	164
Rsa10039375_intron_1	R01	1419361	1419623	CAGACCTTTCCACCAAGTTGA	AAGGCGTGGATCATGAAGTT	263
Rsa10028160_intron_1	R01	43817937	43818187	AGGTTGCTATCGAGGCTGAA	TTTGTAGACCAATCGTGGCA	251
Rsa10016396_intron_2	R01	34679093	34679295	ATGCTTTGCAAGTGCTTCCT	CGCGAAAGAAACTCCGTTTA	203
Rsa10031198_intron_1	R01	30873324	30873569	CCGGAGGAGCTTCAACCTAT	ATCTGCCACCAGTACCCTTG	246
Rsa10038970_intron_2	R01	3671493	3671722	TAGCCAACCGTCTCCAAAAC	CTATAAAGCAGGGTCCCGGT	230
Rsa10038879_intron_9	R01	4250082	4250314	CAATTCGAGTTGGGGGTATG	TGATCTGGTTAAAGCTTCGG	233
Rsa10039354_intron_12	R01	1536286	1536509	TTCGTATGCATCACAGTGTCC	GTGGGGTGGAGTGGAACTT	224
Rsa10028836_intron_2	R01	9264907	9265101	ACATCGTTTCAACTCCGAGG	TGTGCTTCCATCTGACTTCG	195
Rsa10014718_intron_1	R01	51489749	51490000	TCTTGAATTGTGGGAAAGCC	CAGAAGGCCAAAACTCTGGA	252
Rsa10029104_intron_13	R01	17777449	17777908	GGACAGTGCATTGGGAATCT	AAAATGCTCAAGGATGGCAC	460
Rsa10039137_intron_2	R01	2645585	2645763	CCAGTCATTCCAGGCATACA	ACCCAAATGCAGTTGAAACC	179
Rsa10032817_intron_5	R01	13739541	13739741	TTCCCCGTAGTCTGTGAACC	TGCAGTGTCTCTGGATGGAG	201
Rsa10034450_intron_31	R01	50137583	50137776	GGCTTCTTACCGTGGACAAA	CCTCTTCCAGCTTTTCTCTCC	194
Rsa10027984_intron_6	R01	45219736	45219970	TTAATCCGCAAATCGTCAGC	CATGAGACTAGCCCTGTGGC	235
Rsa10038404_intron_14	R01	6947688	6947858	ACTCATCGGTCTGGTCATCC	CCTGCACTAGACGAGCAAGA	171
Rsa10016079_intron_2	R01	41789315	41789657	GTGTTCTGCTTTTGGAAGGG	AAATTTTCGGTGGCTGTGAG	343
Rsa10019633_intron_1	R01	40406248	40406458	GATCCAGCGACCATACCTTC	CGCTTCAGAACCTTTGCTTC	211
Rsa10039353_intron_1	R01	1546573	1546743	ATCCCACATGCTTTCACCTC	GCTTTCTCTTTGGAACTGCC	171
Rsa10039065_intron_2	R01	3108181	3108462	CTCCACCATCGCAGTATGTG	ACCACATGTTCTGTGGCAAA	282
Rsa10027241_intron_3	R01	37617695	37617887	TGGCTTTAATTTGGAGAGCG	CACGCCGGATAGTTCAAAGT	193
Rsa10020642_intron_7	R01	35155525	35155786	TGGAGATCATGAATGGCAAA	TTGCTTCAATCCATTTCCGT	262
Rsa10009932_intron_2	R01	131459	131718	TTGTCGCTGTACTCCTCTGC	CAGCTTTGGTTTGGTTTGGT	260
Rsa10013756_intron_2	R01	28108825	28109086	GCTGCTACTCGATGGTAGGC	CTTGGCAGAGCATTAAAGGG	262
Rsa10014549_intron_1	R01	50580566	50580933	GGCATTTCAAGGCAGATCAT	GAAGAAGACGAGTCACCGGA	368
Rsa10033183_intron_18	R01	16384234	16384402	TGGAAACCGTTTTATCGAGC	TCACACAGAGCAAAAGCAGG	169
Rsa10028640_intron_5	R01	8023842	8024062	AGGGTTGAAATGTGGTCCTG	TGATGTGAAAGCAAGCAGGT	221
Rsa10028059_intron_2	R01	44715540	44715712	CCAGCAGAAAAGCATTCACA	GTTTGAGCAAGCTGGAGAGG	173
Rsa10028188_intron_3	R01	43516211	43516674	GACTCCTGATTCTTGAGCGG	AGCAAAGGAAAGGGTGGATT	464
Rsa10028921_intron_1	R01	9773244	9773462	AGTGCCAATGGAATCTGCTC	GCAGCATAAGTGCGTTGAAA	219
Rsa10038833_intron_29	R01	4526282	4526430	GGATTGAGTGGCCTAGGGAT	AAGAAGGTGTAGCCGCTTGA	149
Rsa10028187_intron_2	R01	43535038	43535317	TGCTGACCATCACCGATTAC	TCAGACAAAATGTCCCAGCA	280
Rsa10014656_intron_6	R01	51166385	51166821	ACTACACATTCTGTCCCCGC	TAGCCGGAATGATTAGGGTG	437
Rsa10027861_intron_2	R01	46038189	46038487	TCGTTCCAAGGAACATCCTC	ACAATGAGGGATGTGGTGGT	299
Rsa10007748_intron_11	R01	12990697	12990919	ATCCAGGTAGGGATGGGAAC	GTTGGTTTCACAAGTCCGGT	223
Rsa10033036_intron_4	R01	15247867	15248250	TGGTTCCCTACGTCACACAA	TAAGGGAAATGGAAACGCAG	384
Rsa10031215_intron_2	R01	30722030	30722198	AAGCAATCATCACCAGCCTC	TGTTATCGCTCACTTGCCTG	169
Rsa10007811_intron_3	R01	12568125	12568454	AGTTTCAACGGATTTGCAGC	CTCTCGATGCTAGGGTTTCG	330
Rsa10007864_intron_1	R01	20188610	20188963	GCTTGTCACCACACTGTTGC	CACTACCTCTCCAATGGCGT	354
Rsa10023085_intron_1	R01	11294464	11294839	CAACAACCGAGCACGTTTTA	AACGAGAGGTGTGTCCTGCT	376
Rsa10019626_intron_10	R01	40443526	40443726	ATCAGCAGGCTGTACGAAGG	CATGCAGATGTGTTCTCCGT	201
Rsa10028836_intron_1	R01	9264724	9264926	TCCGAAACGCTTCTTTACTGA	CCTCGGAGTTGAAACGATGT	203
Rsa10009934_intron_2	R01	120747	120932	ATCCGGCTGGTTTCCTCTAT	CAAGACGATAGCCAGATTGACA	186
Rsa10022977_intron_9	R01	12038125	12038416	ATATATCCCTGGAGGAGCGG	GCCTTTTGGGTCAAAATCAA	292
Rsa10028125_intron_3	R01	44092975	44093177	TTCGTATGATCCCCTCGTTC	CGCTGTACCAGTCACATCCA	203
Rsa10029007_intron_3	R01	10357172	10357337	TGATTCCAAATCCAAATTCCA	CTGGACATCGCATACAGTGG	166
Rsa10028643_intron_8	R01	8043798	8043975	GGATTCCGGCTATTTGTTCA	GCTTGGCTCAAATTCGTCTC	178
Rsa10014762_intron_3	R01	51705644	51705776	CTCTGGTGATGGAAACTGCC	AGATCGGTACAACTGGTCGG	133
Rsa10031242_intron_2	R01	30462590	30462888	ATGCAACCATAGGCAAATCC	TCTGAACCTCCTTCTCCCAA	299
Rsa10022978_intron_1	R01	12025289	12025646	ACGAAGGATTGCAGCAGATT	GGCTTCCTCTCGTGAACTTG	358
Rsa10033024_intron_9	R01	15202563	15202834	CTTGTCGCGGAGAAAGCTAC	GGTACCAGTTTGCCCTACGA	272
Rsa10039086_intron_6	R01	2992421	2992654	AAGGCAAGCTCGTCGTTAAA	ACTTTCTTCATCGCCGCTAA	234
Rsa10013764_intron_6	R01	28171295	28171498	AATCCCCTCGGACTAATGCT	TTGGGACGAGAACTTGAAGG	204
Rsa10034487_intron_5	R01	49915827	49916157	CGGAAGTAGGAGTGGCAGAG	ATGGCCGTCTTACCACAAAG	331
Rsa10031191_intron_9	R01	30903078	30903251	CAAGATTACCGGCGATGTCT	TCGTTGTTGCTAGCGTTTTG	174
Rsa10028125_intron_20	R01	44087120	44087365	ATGTTAACGGTTCCGCAGTC	GCATGAAGTTTGGCCTGATT	246
Rsa10031172_intron_4	R01	31096279	31096469	TGCAAGGTTCCATCATTTCTC	AACCCAATAATCAATGAAGGC	191
Rsa10013758_intron_11	R01	28128424	28128602	AACGAGGAAGACCAGCAAGA	TTTAACTTGCACCGGCTTCT	179
Rsa10014556_intron_1	R01	50617413	50617630	CTCAAGCTCACCTCTGGTCC	TCACCAATGAAGAAGCCTCC	218
Rsa10039349_intron_11	R01	1575873	1576147	TGTGGAGTTGTTCGAGATGG	GCATACTCCACTCAGTGCCA	275
Rsa10034997_intron_8	R01	46968036	46968322	ATCTGCTGCTCCAGAGTCCT	GGCAATTGACATTGCATCAG	287
Rsa10039454_intron_4	R01	1000057	1000233	TGAGCTGGCAAACTTCAATG	TTGACTACTTGGATTGGTGCC	177
Rsa10014668_intron_2	R01	51229325	51229565	AAGCAAGAAGTCACCGATGG	TCGTCTAGGTCGAGGCAAAT	241
Rsa10038680_intron_1	R01	5419419	5419821	CAACGAAAAGGCGCTAAAAG	GCTTTTGCTTTCTCCAATGC	403
Rsa10007771_intron_11	R01	12829652	12829863	TTAGCAGTCTGGCTTCCGAT	GGTCTGCAACAAACCCACTT	212
Rsa10027412_intron_16	R01	38833712	38833973	CGAGGCTCTCCTGTTAGACC	CAAGGTCTTGGTTTGTCCGT	262
Rsa10008674_intron_1	R01	26706663	26706810	ACAGCACTGACGCATCACAT	TTGAGGATGCATTTCCATGA	148
Rsa10019609_intron_5	R01	40562572	40562775	AATTAGCTGCACGTCGTTGA	GACATCCAACAATCACAGCG	204
Rsa10029224_intron_12	R01	18889909	18890348	CTTGATCTTCCTTCTTGCCG	CGTACCACCGACAGATTCCT	440
Rsa10038982_intron_5	R01	3607269	3607437	CTGAGCAAGAAAACCAACCC	GCTCTCCATGGGGTTAACTCTT	169
Rsa10003703_intron_6	R01	13312773	13313136	TTTCTTGTATCAAAGGCGGG	CTCATCCTCTCGGGTCACAT	364
Rsa10000667_intron_4	R01	3952	4249	TGAAATACCACATCGTCACACA	GCAGGTCACTAGAATTGCCC	298
Rsa10008955_intron_1	R01	42571636	42571978	ATTCATGAACTCAAAGCCCG	CATCTGTTGGGCGAGATGTA	343
Rsa10027421_intron_1	R01	38888830	38889074	CAGAATTCGCCAAACCTTTC	CCAAGCGTATCAGCCTCTTC	245
Rsa10007749_intron_4	R01	12974150	12974282	AACCCAGTCGATGATCCAAG	GTGTTCCTGGTTGGCTTTGT	133
Rsa10027885_intron_13	R01	45892722	45892916	AAGTGGGCATGAGGTGTTTC	TTGTGCTGGCTAGATCCTCC	195
Rsa10014714_intron_2	R01	51470575	51470748	TCGAGCCCTAGGATTTGGTA	TCAGCCTCCCTCCAGAGATA	174
Rsa10039269_intron_1	R01	1945177	1945632	CCGAACGAGTCCTTTCGTAG	TTAGTGTTCGCCATTCACCA	456
Rsa10038766_intron_16	R01	4941038	4941329	TTTTTGTTTCCACCGGTTTT	AGGAAATCAGCAGCAAGCAT	292
Rsa10027157_intron_7	R01	37120241	37120455	TCGCGATCCTGGTCTAAATC	AAAAGAGCTGAGCTTGACGC	215
Rsa10029011_intron_2	R01	17215184	17215443	AACCTAAGCTCACCACGCAC	AGGTCAAAACCGATGTCTGC	260
Rsa10020773_intron_1	R01	36455396	36455766	CCATCATGATCAAGCTCCCT	TTCCTTTTTGCAGTTTCCTGA	371
Rsa10009973_intron_9	R01	22256080	22256278	AGAATGATGATGGCGCAGAT	GTTTGTTACACCACCAGGGC	199
Rsa10013705_intron_1	R01	27452819	27453106	CGGAACAACACATCTGGCTA	TGAGAAACCTGAGGGAATGC	288
Rsa10028698_intron_12	R01	8381437	8381656	GAAGCTTGAGAATGCGAAGG	GGAATTCAAGAGTGTCCCCA	220
Rsa10022926_intron_3	R01	12378666	12378870	TCATTGTTCAATGGCCAAAA	CTTCGTTGGTACCACCATCA	205
Rsa10028985_intron_6	R01	10150388	10150603	TTGAAATGTTTTGGAACCAGG	AACCATGCAGGTACCTCCTCTA	216
Rsa10034980_intron_3	R01	47076536	47076820	CAGCTAGGGAAGGATGTGGA	TGTTGAAATCACCAAGAGAAACA	285
Rsa10031331_intron_6	R01	29574517	29574669	GTCACTTGCAGTTGCTCGTC	TCCACCTGGACTTTCCTTTG	153
Rsa10034495_intron_6	R01	49855336	49855565	CCTGCTGAGGATTTACCCAA	AAACATTCCTTGCATCAGCC	230
Rsa10008948_intron_2	R01	42521038	42521299	TTGCATTGCTTTTGTGCTTC	AGTGCAAGACAATGAACCCA	262
Rsa10028012_intron_4	R01	44997217	44997389	ACTCCTCCCATTCTCCACCT	CAGTGTCCAGGAAAAGGCAT	173
Rsa10013759_intron_1	R01	28134883	28135182	CGGATCAGGAGAAGACGAAG	GAAGTCCGCAACTCGCTAAG	300
Rsa10020712_intron_2	R01	35887149	35887482	CTTGCGCCATCTATACCCAT	GGTGACAACGACAGAGCAGA	334
Rsa10013828_intron_1	R01	21388034	21388444	GCTTGTTGGTGTGGATGTTG	CTAAAGCCTGTGGCGCTAAC	411
Rsa10034651_intron_11	R01	48935772	48936014	TTCAGGACATCAGTCGCATC	AAGCAAGTACCTGAGGCAGC	243
Rsa10033098_intron_1	R01	15723524	15723966	CAGTTTGGTCTTGGTTCGGT	GGAATCCATTCCTTCCTGGT	443
Rsa10031257_intron_6	R01	30288085	30288295	TTTGGTGTTGTACTTTGGGATG	TTCCAGTTGGATGCACCTTC	211
Rsa10022971_intron_1	R01	12073822	12074188	CTACTTCGAAACCTCAGCCG	TCTAAAGCCTGCGACTTCGT	367
Rsa10023056_intron_2	R01	11550530	11550686	TGGAATATCAGCAACCACCA	GCAACAGCAAAGAGAGGACC	157
Rsa10008963_intron_18	R01	42678067	42678271	CAGACGGAAGGCTGGTACTC	GCAATCCAGAAGATCCGAAA	205
Rsa10028705_intron_6	R01	8413173	8413396	GCTTCGAGCACTGAGGAATC	AACCTAGAGCTTCGTTGCCA	224
Rsa10016391_intron_9	R01	34622675	34622977	CGCCTGCAAAACATTACAGA	TGCAGACAACACCCCTATCA	303
Rsa10013847_intron_15	R01	21058683	21058893	GGGATCTTGAGGCGAAGGTA	CGGTCATGGCTAGAGAGAGC	211
Rsa10022990_intron_3	R01	11935968	11936398	CCTGAGGTAGACAAGCTGGC	GACGATTGCCAATTCTTGGT	431
Rsa10023058_intron_8	R01	11539412	11539826	AAGGCGGCACACTCAAATAC	AGAAATGTCAGTGGGGCAAC	415
Rsa10038550_intron_2	R01	6187531	6187725	TTCAAACCTTCCTGGGAGTG	GTTTTTCTCGGGTGCTGAAG	195
Rsa10039354_intron_6	R01	1537844	1538036	CCCAATGAAATAAAGTTGCGA	AGCAAGGGAGTGAACAAGGA	193
Rsa10014656_intron_1	R01	51164531	51164758	TATCATCGCCACACTCCTCA	CCAAAATTTGATTTGGTCCG	228
Rsa10039157_intron_4	R01	2518593	2518756	TGCAAAATCTCTCCAGGGAA	TATTCCCCTTGAAAAACCGC	164
Rsa10034740_intron_1	R01	48430467	48430811	TCTGGTGACTCTCTCTGCGA	GGACCATCCTCCTTGAGTGA	345
Rsa10031240_intron_2	R01	30473980	30474228	CGCAGTTTCATAAGCAACCA	TTGGCTCTGAGTGAGCTTGA	249
Rsa10023011_intron_4	R01	11820772	11820959	GTGGGCTGTGTCTTGCTACA	AAAGCATGAGCTGGCAGATT	188
Rsa10028792_intron_6	R01	8945563	8945703	GCTGCTTTATCGTATGCCCT	TGATACCGAGATGGAAGCTG	141
Rsa10039105_intron_2	R01	2857630	2857996	CGAACTCCTTAGTTGCTGCC	AGGGACTTGTTAGCGTCGAA	367
Rsa10007880_intron_9	R01	20085868	20086061	TAGCCGCTCGTCTCAAATCT	TTTGTCTCCCGTTTCCGTAG	194
Rsa10007245_intron_2	R01	7331146	7331589	ACGTGGAGCATTTCGGTTAC	GATGATTCAGGCTCCTCAGC	444
Rsa10039458_intron_3	R01	987948	988102	TGCTTCAACCAAAGCTCTCA	TCCATTGAATAACCGCCCTA	155
Rsa10034596_intron_2	R01	49279023	49279380	GCGAGTTTTAGCCTCGACAG	AGCTGGAGAGGGGATTGATT	358
Rsa10009949_intron_5	R01	5031	5175	GCCTCTTCCAGAGCCTTTTT	ACGATGGCTACACCGCTATC	145
Rsa10009900_intron_5	R01	314279	314508	TCTCTTCCTTGGTCCACACC	ATATTTGCTGCCCCCTCTCT	230
Rsa10016203_intron_2	R01	40966703	40967072	CGATGAAGGTGCTCTCAGTG	TCTCTTCCACAGGGTATGGC	370
Rsa10022955_intron_16	R01	12245973	12246333	TCAATCGACAGATACAGCCG	GTGAGACGGTAGGTGCCAAT	361
Rsa10007858_intron_1	R01	20218064	20218403	ACCTTATGTCGTGGATTCGC	GATACAAAGCCGTCAGCTCC	340
Rsa10039103_intron_11	R01	2879278	2879700	GGAAGAGAGGAGTGGTGCTG	TTAGCGGAATAGATGGACGG	423
Rsa10004406_intron_3	R01	33309356	33309545	CGGTGAAAGATGAACCATCA	TTTCTCTGGTATCTTGGGGG	190
Rsa10028924_intron_13	R01	9785469	9785863	AAGAAGGACACCGACACCTG	GAACCTTTGAAACCCAGCAA	395
Rsa10031347_intron_1	R01	29347698	29348172	CCTGTGGCACACGCTAACTA	TCGGATTCCAAAGAATGGAG	475
Rsa10014753_intron_6	R01	51670149	51670551	GGCTAGCCTCAATGCACTTC	GATCTGTTCCCTGTGGCTGT	403
Rsa10014531_intron_2	R01	50498186	50498375	GAAGCCTCTTTTTCCTGGCT	GTTTGCCTCCTCATGCTCTC	190
Rsa10028162_intron_4	R01	43807345	43807527	AGATTGCTGTTGGTTCTGCC	AGCAATATGTTTGCCGCTTT	183
Rsa10031240_intron_7	R01	30472746	30472978	CAGAGATGTAGCCAGTGCCA	CATGACTGGGATAACCTTCCA	233
Rsa10014667_intron_11	R01	51225507	51225753	AGCTGATCTTGGCTGCATTT	ATGTACATTGGAGCTGCGTG	247
Rsa10029073_intron_16	R01	17617426	17617647	CAATGGATGGGGGATCTATG	GTCTCCTCTCCTTTCCCACC	222
Rsa10028879_intron_3	R01	9550863	9551071	TGGATAAGCGCAAGACATCA	GCTTTCCAACCTTGGACTTG	209
Rsa10022924_intron_12	R01	12385375	12385567	GGCATCTGCTGAGAACAACA	TGGATCTTGAGCTTTGGAGTC	193
Rsa10028789_intron_1	R01	8936760	8936952	TCTTACAAACCCCACTTGCC	CAGCGATTGATCGGTTACCT	193
Rsa10016157_intron_1	R01	41198933	41199158	GCAGCTCTCCAGAACCAATC	GAAGAGGTGAGCAGGAGGTG	226
Rsa10039420_intron_1	R01	1164932	1165415	ACTAGTCGCATCGTTGCCTT	ACAAAACAACCGCGAGAATC	484
Rsa10034880_intron_5	R01	47647604	47647857	TCTTCATCACCGTGACCATC	TGGTTCTGGCTTGAAAAAGG	254
Rsa10031177_intron_1	R01	31016663	31016886	TGGTCCGCTGCTTACTTCTT	GAGACACCTCTCGATCCTGG	224
Rsa10023007_intron_4	R01	11855351	11855671	CAAGAGCCACAAGGGTTCAT	ATCCCAGCTAAACTCAGCGA	321
Rsa10039195_intron_5	R01	2337618	2337887	TCCGCACGTTGATCTACTTCT	CTTGCTGCAGTAAACCCCAT	270
Rsa10039073_intron_1	R01	3063666	3063935	AAGAAGGGAGAAACCGTCGT	TCTTGTCAGGGGTGCTACCT	270
Rsa10014759_intron_7	R01	51690491	51690698	ACCTCGGGTCTATTCCCAAC	AATGTGGAGGTTATCGCAGC	208
Rsa10027978_intron_3	R01	45283196	45283400	GCTGATGGAGTTGATGGTGA	ATCAGGCAGCATTGCTTTTT	205
Rsa10028979_intron_2	R01	10117318	10117493	GGATTCAGCAACGAGGAAGA	GGTCCTGATGGTGTCCTGTC	176
Rsa10013792_intron_1	R01	28575184	28575464	TCCAATGCAGCTTTGATCTG	TGCGAGTGAGACTCGTATGG	281
Rsa10034807_intron_2	R01	48025162	48025364	CATATCCGCTTGGGTTGACT	TGTCATTCCTTCCTCTACCTTGA	203
Rsa10013730_intron_5	R01	27808810	27809273	GATTTCAATCTCTGCCCCAA	GACGAAGAATAAGCGCGTTC	464
Rsa10038537_intron_5	R01	6254055	6254267	CTGCTTCAATGGATCGGTCT	AGCTGGAAGAAGAAAAGGGC	213
Rsa10022990_intron_1	R01	11935262	11935543	CCTCCACCGTCTACAACGAT	CGGAAAGAGTCACCACCATC	282
Rsa10019587_intron_4	R01	40693159	40693343	GAGCTTCCAAGATCTCTTCCC	GCATCAAAGTAAAATCTGAAACC	185
Rsa10039252_intron_10	R01	2060148	2060343	TTCTTTGCTGTGCGTTTGTC	TAGGAATGGACTCCCCACTG	196
Rsa10009840_intron_4	R01	709155	709381	GGAGCTGGTTTCATTGGAGA	TCCCTGAAGCAACACTTGGT	227
Rsa10023159_intron_6	R01	10793519	10793991	CCAGGTGTTGCTCCAGGTAT	CCAGTGAAGCAGTACCAGCA	473
Rsa10028917_intron_2	R01	9737420	9737715	ACTCACAGGCGCTTTCTGTT	GATTTGATCCAGGCTCGTGT	296
Rsa10028985_intron_11	R01	10149320	10149691	CACAAGAACTCCGCCTCTTC	GTTGAGGATGAAGCCGTTGT	372
Rsa10014699_intron_8	R01	51394132	51394324	GATGGCATTCAACGGCTTTA	CCATTTTGCTGCTCTTGTCA	193
Rsa10013862_intron_1	R01	20899978	20900135	GACCAATCGGTCTCTCCCTC	CCTCGACTCTGGGTCAAAGA	158
Rsa10028034_intron_6	R01	44886358	44886638	CATGTTACGCCGGAAATTCT	TCTCGGTTGCAACTATGCAG	281
Rsa10039419_intron_8	R01	1167837	1168047	CGATCAGTGAGAACGAAGCA	CCAACTCCTGTGGCTTGTTT	211
Rsa10013742_intron_10	R01	27962067	27962276	GCTCCCTCGAGCCATAAACT	CTGTGTCAATTCGAGGCTGA	210
Rsa10038833_intron_47	R01	4530891	4531080	GGCGTTGTGTACAAGCTCAA	AGGAGCACAACTGCAACAAA	190
Rsa10038812_intron_9	R01	4626038	4626214	ATGGGTACCCCTTCAACCTC	GCATAGACGTGGCCAAAGAT	177
Rsa10003721_intron_2	R01	13202170	13202592	GAGGGACAAGAAAATTGCCA	TTCCTCTCATGCTCTTGGGT	423
Rsa10039421_intron_17	R01	1158184	1158506	TTGACAACAGCGAAAACCAG	TGAACGGTCGACCATAAAGA	323
Rsa10022945_intron_6	R01	12293924	12294151	GTTCCCACTCAAACCAAGGA	TTTGAAAACTCCGGTTCTCG	228
Rsa10028692_intron_5	R01	8347055	8347273	CAGCTGCAAATGGTTCTTGA	CACAACCCAGAAACGTGTCTACT	219
Rsa10007764_intron_5	R01	12874507	12874793	CTGGTTTTCTCCTGCCATGT	GGTGTTGGGTTGGATACTGG	287
Rsa10028979_intron_3	R01	10117474	10117695	GACAGGACACCATCAGGACC	CTTCCATGGCCAAGATCAAT	222
Rsa10039376_intron_1	R01	1411668	1412160	TGAGTGTTGGAGAAACAGCG	ACAGGAAGAAGCTGAACCGA	493
Rsa10028712_intron_3	R01	8487377	8487545	TTGTATCTGCAAACCAGGAGG	CCCTGTGTACCATAGCCCAG	169
Rsa10014567_intron_7	R01	50674728	50674901	TTTCGAAAGCCAGAGCCTTA	TCAGAGTTTACAAGGGGAAGGA	174
Rsa10031179_intron_1	R01	30986916	30987199	TCTGCTTTCACCTCTTCGGT	GCATTGAAGTCATTAGCGCA	284
Rsa10023146_intron_7	R01	10892556	10892780	ATGAACTCTGCGGATGCTCT	CGATGTATTCGCAGACGAAA	225
Rsa10038750_intron_1	R01	5018465	5018638	CATCCCCGTCCTCACTCTTA	ACGCATGAATCCGCTAAACT	174
Rsa10007245_intron_3	R01	7331570	7331966	GCTGAGGAGCCTGAATCATC	CTTTCCCTGGTTGGATCAGA	397
Rsa10031242_intron_17	R01	30458819	30459158	CCCACAGTTTCGAACGTTTT	GCCAGGCTATGGGTAACAAA	340
Rsa10033024_intron_6	R01	15201862	15202019	TGTTACAGCTGTGGGTCCAA	AACAAGTGTGCCCCAAAAAC	158
Rsa10019710_intron_2	R01	39844983	39845240	TCAGGAACCGAAGAGGAAGA	GTTAGCTTGGTGGGCAGAAG	258
Rsa10034517_intron_8	R01	49747723	49747885	AAGCAGCAATGCCTCAGAAT	CAAACGTCGTACCACACGTC	163
Rsa10038833_intron_14	R01	4521886	4522131	TAGCCTTCAGGAACGAGCAT	TTCCTCTTGCCATGCTGTAA	246
Rsa10009910_intron_1	R01	260838	261285	GAACCGTCTCCTCGTAGCTG	AGCAGCAGTCAGGTCGATTT	448
Rsa10028701_intron_2	R01	8394400	8394787	AAAGTCTGGTGATTCGCGTT	TCAGGGATAAGGAACCATCG	388
Rsa10009881_intron_3	R01	415396	415564	CTTAAGGGCAATGGACGTGT	CTCTGAAAACCGCTTGAAGG	169
Rsa10007859_intron_2	R01	20216488	20216790	AACTCGTCCACCGTCTCATC	ACCCACCCCTTTCTCTCAAT	303
Rsa10008995_intron_1	R01	42950806	42951000	TTTCTTTAGTGGAGGCTGCG	AGCAATGATTCAGGGTTTGC	195
Rsa10027900_intron_3	R01	45825617	45826049	TGATTTCCCTATGCTCCCTG	AAGTGAAACACCCGTGGAAG	433
Rsa10008700_intron_6	R01	26988427	26988637	ATCTCCAACTGCCCATTCAG	ATCATTTGGGAGTGTCGAGC	211
Rsa10039471_intron_8	R01	933361	933607	TGAATGATCTCTCGTCGTGG	TGCAGGTGATGAAGAAAACG	247
Rsa10034738_intron_2	R01	48452260	48452573	CAAGTTCATACCAGTGGGGC	CGGTCCTCTAGCTATATTGGTCC	314
Rsa10028867_intron_4	R01	9493864	9494124	TAAGACGCGTTGGGAAGAAC	TTCTGGACGGAGAGCGTAAT	261
Rsa10013847_intron_12	R01	21059210	21059365	CTTTTACAATGCGGCACCTT	GGTGTGATCCACTCCCAGAT	156
Rsa10038863_intron_5	R01	4363982	4364187	GGGATGATTCCAACCTCCTT	TGCACATTGCAGAGATGACA	206
Rsa10034590_intron_12	R01	49303481	49303908	TCGCATCTGCAATCTCATTC	ATCTCCGCAGTCTCCTTCAA	428
Rsa10028643_intron_3	R01	8044706	8044887	GTTGTCGAGATCAGCAAGCA	TGCAGCGAAGAAGATATCCA	182
Rsa10013766_intron_2	R01	28205427	28205595	TTGACATCACGTTCCTTCCA	CCTTGCAACTCTTGACGGTT	169
Rsa10039026_intron_2	R01	3352469	3352694	ACAATCGAGGATCCGACATC	TCTTCATTAAACGCCGGAAC	226
Rsa10028746_intron_6	R01	8679165	8679390	TGTGTTTCAGTTGCGAGAGG	ATTCCACGCACTCTAGGCAT	226
Rsa10034572_intron_3	R01	49387054	49387482	CCGAACCTGATTGTTGTCCT	CCCAACTGATGGGAACTGAA	429
Rsa10034438_intron_2	R01	50201174	50201355	ATCCACCAGAGAACTTCCCC	GGAAGCTTTGAGCAGAAACG	182
Rsa10009246_intron_4	R01	23631525	23631701	TGATGTATCCTCCCTCTGGC	GCTGGTCTGGCTATCCTTTC	177
Rsa10039329_intron_1	R01	1683190	1683459	AGTCAAACCTGGATTGTGTGG	CTCCGATCACAAGGAAATCG	270
Rsa10039216_intron_3	R01	2257182	2257368	CATGATCTCGTCACCGAAGA	CCACTCAAGGAATGGGAAGA	187
Rsa10039422_intron_2	R01	1145285	1145729	CTCGTCGTCTTTCGAGTTCC	CGGAGTAGCTCCGTCATAGC	445
Rsa10027970_intron_4	R01	45340195	45340528	TGTTGTTGTCATGCTGCTCA	TTCCTCCTCGCCGTCTACTA	334
Rsa10012339_intron_10	R01	31873494	31873845	TGAAAGCTTGGTCCAGGTTC	GCAGATCAGACGAAACACGA	352
Rsa10028866_intron_2	R01	9462566	9462805	CGCCTTGAAAAACTCACACA	ATTGGTTTGGTTTTGGGACA	240
Rsa10038893_intron_3	R01	4169144	4169370	ACATGGTGGAGAAGCTTGGA	CCTGTGATACTCGTGGTAGTCAA	227
Rsa10038869_intron_2	R01	4331704	4331894	AAAGTCATTGGCTCACCAGG	TCTTGTCTTCGTCTTCCGAGA	191
Rsa10013880_intron_3	R01	20726281	20726664	TGACGAGACGACGTCAAAAG	ATCATGAAAACCGCAACACA	384
Rsa10034766_intron_13	R01	48284064	48284329	ACAGATCTCTCCTGCCTCCA	CTCCCAAGCTAACATTCCGA	266
Rsa10022934_intron_2	R01	12341322	12341606	TCTTGAAAACATCAAGCCCC	ACCGAAGAGAACTGCCAGAA	285
Rsa10032921_intron_4	R01	14557153	14557335	CGCTTTGGAGCTGCTAGACT	CATGGCTGCTAATGCTGAGA	183
Rsa10032848_intron_1	R01	13929064	13929278	ATGCAATGGTTTCGACATGA	CTCTCCGAGATTCCATGACC	215
Rsa10009929_intron_13	R01	143121	143524	TTCTGGGGTCTCAGTCATCC	AATTTTCCTGAATTGTGCGG	404
Rsa10028738_intron_4	R01	8627853	8628147	TGGCATTGTGCTCAAAATCT	TCCTCTTCCTTTAGGGCGAT	295
Rsa10023050_intron_7	R01	11579354	11579802	AAGTTGCGTCTCTGCCTCAT	GCCATGCTGAAAAAGGTTGT	449
Rsa10014531_intron_18	R01	50501659	50502087	GTGATGAAAGAAAGCGCACA	TTCAGGGAGCTCATCGAAGT	429
Rsa10039307_intron_5	R01	1777089	1777287	GTTCGACCTCTATGGGCAAA	AGACCAGGTGTTCCACCAGT	199
Rsa10027974_intron_7	R01	45318937	45319117	TTGGTGGAGATGGCACAGTA	CCCAGAGATCCCATAGCAAA	181
Rsa10009930_intron_3	R01	135142	135286	GGTGAGCTCTCTCAAGCTGC	TGTAGTGGCTGAAGGTTCCA	145
Rsa10002238_intron_5	R01	46180248	46180463	CCCCTGCAAGTAAGGATGGT	TCTTGTTGTGGCAATCCTGT	216
Rsa10034430_intron_1	R01	50222053	50222415	GAGGCACCTTCCTCTCTCCT	TTGTCATCCTCCTCCTCCAC	363
Rsa10034895_intron_5	R01	47574473	47574711	GTCTATGCTAAAGCGCCCAA	CTGGCAAGACATTGACTGGA	239
Rsa10028185_intron_3	R01	43568258	43568451	TTTCCGAAAGGTGAAACCAG	GAAACAGAGAGCTTCCACGC	194
Rsa10034979_intron_3	R01	47080434	47080616	CCTTGGTGGCCTTAAGAGGT	GAGCCTTCACGACAGTCACA	183
Rsa10039024_intron_2	R01	3359534	3359700	CTGAGAGCTCCTTGAACCGT	CGAACTGGGTTCTGTCCTTC	167
Rsa10033008_intron_12	R01	15083164	15083327	CGTCGTATTTGACAGGGTCC	TGGCGCTACTTGCTTTGATA	164
Rsa10008926_intron_6	R01	42300414	42300734	TGGGTAGGGATTGTGTGGTT	TGAGCAGAAGGAAAGGTGCT	321
Rsa10008681_intron_1	R01	26817297	26817583	GGCAACGAGAAGGATTTTGA	TGGGAGGTTTGAACGGATAA	287
Rsa10009921_intron_2	R01	189157	189454	AGTAGGAAGGCCCAAATCGT	GCTGAGCCAACTGAAGAAGG	298
Rsa10013764_intron_3	R01	28172054	28172380	TGAAGGCTCTTTCATCCACC	CATCAAGAGGGCCTAAGCTG	327
Rsa10031175_intron_1	R01	31045561	31045933	CAAAACCGGTGGTTCTTACG	TTTTAAACCCGTCTCGCTTG	373
Rsa10028650_intron_1	R01	8083509	8083754	TGAACAACTCACATCCTGGTG	CAGCTGGAGGGTCTCTTGTC	246
Rsa10034978_intron_1	R01	47082310	47082732	TACCTTCGTCCAGTCCAACC	ATCCACGCTGATGCATGTAA	423
Rsa10039238_intron_6	R01	2133106	2133453	GAAGAGGCACTTGCTGATCC	GTTTTGCCGCTGTTTTCTTC	348
Rsa10008960_intron_12	R01	42649953	42650224	GGTGCTGTCGCTGTAGATCA	TCTGCCTACCGCACTACCTT	272
Rsa10027879_intron_3	R01	45951440	45951622	CAGCCATGTCTTCATCATCG	ATTAAAAGCAGGCTGGTTGC	183
Rsa10009842_intron_5	R01	699270	699601	ACCCTTGGTGGCTTTTCTTT	ACAAGCCGGCAAATTACAAG	332
Rsa10038713_intron_2	R01	5192721	5192965	CGGCTAAGGACTCTCAAACG	TCCATGGTAGATTCTTGCCC	245
Rsa10008989_intron_1	R01	42915970	42916377	TTCCCGTCCAAATCAATCAT	TCGAAAGTCTACGCGATCAA	408
Rsa10028975_intron_2	R01	10094242	10094381	TCTTTAGTCGCCCACGAGAT	CCTTAACCGCTGGTGTGATT	140
Rsa10027102_intron_3	R01	36678157	36678406	CCTTTGCATCCACCAAAGAT	GGAGGATGGGAAGATGATGA	250
Rsa10033075_intron_1	R01	15549541	15549818	TCGAGTCGGTCCAGGTCTAC	CCTTTGGACTGTGGAGGAGA	278
Rsa10027893_intron_1	R01	45849083	45849311	CGTTCTTGGGTCTTTCTGGA	GGGAGGAGGGTTATGGATGT	229
Rsa10038919_intron_2	R01	4047513	4047845	TAACAACGTTTCTTTCCCCG	GATGCACTCGGATAGCCAAT	333
Rsa10034790_intron_10	R01	48126740	48126958	ACCAAGAGCGTGGAAGTAGC	TTTGATTGTGCAGAGGATGG	219
Rsa10033167_intron_1	R01	16276816	16277207	TGTTATGAGGGACGTGACGA	ATCGAAACGCCAGAGAAAGA	392
Rsa10034393_intron_11	R01	50411779	50411972	GTCCAGGCATTCTCACCATT	TCCGCGTACTCTAGCACAGA	194
Rsa10038796_intron_4	R01	4718003	4718253	GGTCGAGTGTTGTGACGAGA	AACTCCCATTTTCCAAACCC	251
Rsa10028979_intron_1	R01	10117136	10117337	GATGAATCCCACCCACAGTC	TCTTCCTCGTTGCTGAATCC	202
Rsa10032914_intron_3	R01	14461536	14461798	GCTTGGTCAAGAGAGAAGCTACA	GCCATCTTCAAAAGTGAGGAA	263
Rsa10038997_intron_2	R01	3522762	3522912	CGAGTCCTCATCTAAAGGCG	TGATGAAACAGAGCATCTCCA	151
Rsa10034741_intron_4	R01	48426891	48427107	TGTTCAAGTTCGGCATCATC	GTGGGCGAGATAACAAGGAA	217
Rsa10034406_intron_2	R01	50364535	50364791	CCAAACCAATGATGGTCCTT	GAACACTCTTCCCCATCGAA	257
Rsa10008704_intron_20	R01	27017113	27017328	TTGATTTGCTTTCTGGGCTT	ATCAGAAGCCTCATCCATGC	216
Rsa10039421_intron_26	R01	1160061	1160279	GTAAAACTCCCTCCTTGGGC	TATAGCTTCTTTGCCGCGTT	219
Rsa10027848_intron_15	R01	46110886	46111166	GAAACATATGGCCACCCAAC	ACCACAGGCTCCACAGAAGA	281
Rsa10013807_intron_2	R01	21617772	21618044	CTCACTGGGAGAATTTGGGA	CCAGGAGTATGGTGGCCTTA	273
Rsa10031248_intron_8	R01	30405724	30405905	TTTGCAAGTAACTCAAATGCG	TTGCATGAGTTCATGAGTGCT	182
Rsa10028648_intron_2	R01	8072880	8072974	AGCAGTTCGAACAACCATTG	CTAGATGCTATCTCTCGCCG	95
Rsa10031177_intron_3	R01	31016268	31016483	TCGACTTTAATTTGGGCACC	TGGCAACTCTGTCATCGACT	216
Rsa10039252_intron_1	R01	2058093	2058324	TCGAGACTCCTGGCTGTACC	AACGGATTGGTCAGGATCAG	232
Rsa10033241_intron_4	R01	16815758	16815881	TCAAGAGCCTTGTTTTGCCT	TGACATGGGATCTGAACTCG	124
Rsa10038404_intron_16	R01	6948215	6948685	CAATTGTTTTGCGGAAGGTT	GGGTCATTCACTCCATTGCT	471
Rsa10005165_intron_1	R01	43246156	43246328	GCGTTTACATGTCCTTCCGT	AAGGCAGCCATTCCAGAGTA	173
Rsa10027973_intron_5	R01	45320548	45320786	CCATGGCTTTCTCTGATGGT	CATGTGGCTGACCATACACC	239
Rsa10038820_intron_3	R01	4583979	4584333	TGGGACTTCCGGTTACTACG	GACCAATATCTCGCCAAGGA	355
Rsa10034695_intron_5	R01	48725802	48725999	GACCTAGCATCTTCCAACGG	AAACCAGCTGCTATTGCGAA	198
Rsa10038503_intron_18	R01	6415079	6415227	TGACAGGTGACCATAGAGCG	GTGGCACGAGTTTTTCCCT	149
Rsa10027197_intron_15	R01	37398108	37398380	AACCCAGGAATAGGGTTTGG	TCGGAATCGTTTCCAGAGTC	273
Rsa10039343_intron_5	R01	1610472	1610709	CATAGTCACCACCACCACCA	GACAGTGATGCCTCGGATTT	238
Rsa10039389_intron_5	R01	1323849	1324113	CTCCTCCTCCATGCTTTTCA	TGAAGTTGCAAAAGTGGTTGA	265
Rsa10028837_intron_11	R01	9271034	9271198	AAGCTGCTGTTCTTTGCGTT	GACCATCTTCTGCCGAACTC	165
Rsa10008704_intron_6	R01	27014326	27014534	TTGTGCATCTGACGGAAGTC	TTCACATGCTTCAAGAGCAA	209
Rsa10007745_intron_12	R01	13001677	13001954	CCATTGTTTGTGACGACCTG	CGGATGTTGGTTTCAGGAGT	278
Rsa10031241_intron_10	R01	30466875	30467128	CGCAACCAAGTTTCTTGACA	TGTTCTTTGGCAGCTTCCTC	254
Rsa10034408_intron_5	R01	50353876	50354277	GCACATTAGAATCCGGGAAA	CTTTGCCAATGGATCAACCT	402
Rsa10034474_intron_15	R01	49995940	49996176	ACGATCGGTCTGAGCCTCTA	ACCACGAAACCATCGACTTC	237
Rsa10016096_intron_6	R01	41678256	41678410	TCTTGGGTTCTAACTGGTTTTGA	CTGAACAAACGTCTTCTGCG	155
Rsa10034697_intron_12	R01	48719189	48719360	TGTGACCGAATGGACTGAAA	TGTATTTTCCAACCATGGCA	172
Rsa10031187_intron_1	R01	30913955	30914154	AGTTGGTTGCAGTCACGTTG	AAACTGAGACCGCATCATCC	200
Rsa10027116_intron_18	R01	36835905	36836165	GGAAGAAGCAACAAAGCAGG	AAGTAGAACCGCCCAGGAAT	261
Rsa10007215_intron_2	R01	7469441	7469734	GGAAGGTGGTGGATTAGGGT	TGGTTCTTGCTTTGGAGCTT	294
Rsa10023015_intron_2	R01	11787391	11787572	CATTGGGGACCTCAAGGTAA	TCTTTTTGGTTCCTCTATTCCAA	182
Rsa10039281_intron_5	R01	1894695	1894844	TCAAATCTCACATCATCAAGGG	TTGATGTTTTGGCGGGTATT	150
Rsa10038670_intron_15	R01	5453057	5453301	TCAGGACCAAACTATTGCCA	CTGCTGAATCCCCAGTTGTT	245
Rsa10023085_intron_3	R01	11293913	11294146	TGCTTCCACTCAGTCTGCTC	TTTCATGCAGCAGAGGTGTC	234
Rsa10028055_intron_2	R01	44744408	44744591	CGTCCCATCCAATATTCCTG	ATTGGTGAAATTGGGAACGA	184
Rsa10019626_intron_1	R01	40441235	40441445	TGATACAGTGCTGGGGTCAA	AAGCAGAAAGCCTTGTGAGG	211
Rsa10013847_intron_8	R01	21060053	21060342	CCTTTCACCATACTCCTCTGG	CGTGGTCGGTTTCTTGTTTT	290
Rsa10039397_intron_3	R01	1292807	1293020	CCACTTGAAACTCCACCGTT	GTTCCGGTCGAGAGAGTCAG	214
Rsa10038933_intron_4	R01	3936484	3936682	CGCGCTGTTGATGAAGTTAC	ATGTGGCTAACCCGAACTTG	199
Rsa10014738_intron_5	R01	51601171	51601455	TGGAGCTGTTCTCCGTTCTT	ATCTTCGGGTGTTTGGTTTG	285
Rsa10007209_intron_12	R01	7493710	7493937	TCGGTTTGTGATGATTTCCA	GGAGCTGAAACTCAAGTGGC	228
Rsa10038997_intron_25	R01	3528197	3528469	AAAGCTGGAGGTCGGATTTT	CTCCCATCCTATCTCCCCTC	273
Rsa10014568_intron_3	R01	50687009	50687310	TCGAAAACTTACCCTCGGAA	ACACCCAATTGGTCCTGTGT	302
Rsa10027420_intron_15	R01	38885627	38885886	CTTCTCCTTTTCCCCTTCGT	CGAAGGAGATGGTGCATTTT	260
Rsa10007721_intron_6	R01	13132656	13132916	GGCTCTCTTCCCCAATCTTC	TTGAGAGCAAACAAAGAGCTTG	261
Rsa10034746_intron_6	R01	48395030	48395177	CTCACTCAGTGGCTGGATCA	GCAGCACAAACTCCAGACAA	148
Rsa10033151_intron_2	R01	16176051	16176365	GTCCTTGCGTTACTTTTGGC	TTAAGGCACAACGCTCACAG	315
Rsa10034931_intron_2	R01	47347774	47348087	ACGCATCAACCGTAACAACA	ATCATCACCACACTCGGACA	314
Rsa10038960_intron_1	R01	3756123	3756404	AGTGGCCCAAAATGCAATAG	CTTGGTGGAACCGTTCTGAT	282
Rsa10028985_intron_10	R01	10149531	10149691	GGAAGCTTGTCGGAAACATC	GTTGAGGATGAAGCCGTTGT	161
Rsa10009893_intron_2	R01	358577	358918	CCAAGGAGATCCATGGAAGA	CGGCTTGAAGAAACGAGTTC	342
Rsa10038670_intron_7	R01	5451832	5452030	CAACTTGTTGGAACCATCCC	TGGCGCCAGTTTCCTATAAA	199
Rsa10028903_intron_1	R01	9669549	9669906	AGCTCATCGCCATTAGCAGT	CTGGGCTAATCAGCTTGAGG	358
Rsa10033171_intron_6	R01	16292824	16293013	GCCGGAAGAATATGGTGGTA	GGGAAGCTTCTCATGTGTTTC	190
Rsa10032844_intron_1	R01	13902905	13903176	GCTGGTTCACGTCTTCTTCA	ATCAGACGCTGCTGATTCCT	272
Rsa10038821_intron_15	R01	4581117	4581320	ACCTACTGAAGCTGCCTCCA	CGCATCCTTGTCAGTCAGAA	204
Rsa10028652_intron_37	R01	8112518	8112677	CTTGCACGGCCTTGTATTCT	TGAAACCGAAGGTTGAGGAT	160
Rsa10016201_intron_2	R01	40969087	40969236	CGACATTGTCAGGTATTCTGC	CGAGAGATCCACACCGAAAT	150
Rsa10027912_intron_2	R01	45756138	45756323	ATCCATGCCAGTGCAATTTT	TGCAGAATTTGAATCAACCG	186
Rsa10028712_intron_40	R01	8499864	8500146	CTCCGCTAAACTACGGCAAC	TCTTGGCAATCACACATTTTG	283
Rsa10028040_intron_4	R01	44838883	44839227	GGGGCCTAAACCGATTTTTA	TGGTGACGGAGCTACTACCAT	345
Rsa10028913_intron_1	R01	9712824	9713110	GCCTTCCTCTCCTGTGTACG	ACAATGGGAGTTCCAGCATC	287
Rsa10019687_intron_5	R01	39989481	39989743	CTTGCTGAAACACAACCGC	GTCGCTCTCTGATCACTCCC	263
Rsa10039134_intron_1	R01	2662076	2662257	CGGTATCGGTTGCTTCACTT	TCCCTCACTCTCGCTGTTTT	182
Rsa10028058_intron_7	R01	44717764	44717946	TCGGTATCCATACCAGCAAA	TTCCTGTAGAGTGGTGTTGGC	183
Rsa10028656_intron_14	R01	8143534	8143703	GGTTATCTCAGGCCAGTCCA	TGACGTGACTCACCCTCAAG	170
Rsa10028700_intron_8	R01	8391749	8391974	GATCAGACAAGCAGCGTTGA	CACGTTGCTTCAAGCGTTTA	226
Rsa10019621_intron_15	R01	40476598	40476835	ATCGGTGCTGACGTTATTCC	TTTCTTGGTCGATCTGCCTT	238
Rsa10028125_intron_6	R01	44091767	44091965	CCCACCAAGACCGAGTTTTA	GGGTTAAACGAGCAGATGGA	199
Rsa10014576_intron_4	R01	50737018	50737223	CCGTGATGAAGAGTGTGAAGC	TTCGCAGTAGCATCAACAGAA	206
Rsa10034450_intron_27	R01	50136691	50136887	GCAACAGGAGCTACCAAAGC	CCTTGCTCGAGCTAACAGGT	197
Rsa10022987_intron_23	R01	11955160	11955303	TCCTCCACCATATACGACAAGA	AAACTGTGCAAGAGGGGAGA	144
Rsa10014666_intron_16	R01	51215495	51215783	TCACGAATAACCATCACCAGA	AAGCAAACAGTTGAGTGGGG	289
Rsa10029007_intron_10	R01	10360018	10360281	AAATCATTTGAGAGGGCTGC	GGGATGGATTCGATTCTTTG	264
Rsa10031401_intron_5	R01	28826318	28826485	ACGAAGGAACGACCCAGTC	CCCGAACCATTTGTGAAGAC	168
Rsa10028718_intron_3	R01	8523001	8523198	AACCGATACAAATGTCCCCA	TGAGAATGCTGTTCCTGCTG	198
Rsa10028152_intron_2	R01	43892293	43892501	TTCGGATCCCTCTCTCTTGA	ATGTTGATGGAAGCAAAGGG	209
Rsa10028033_intron_2	R01	44892347	44892503	TGATGCTAAACCTCCAGCCT	TGATGAAGTCATCGGTCCTG	157
Rsa10034728_intron_1	R01	48524789	48525279	CCAAGATATCTGGCACCGTT	CAGCTTCAGGCAGAAATTCA	491
Rsa10038616_intron_1	R01	5781242	5781407	TGTGGAGAAGTTGTGTTCGG	GCTCCACTAGCTGCTTGCTT	166
Rsa10028952_intron_2	R01	9918116	9918354	GGCAAATGGAGGAGACTTTG	AAATGGGCTACCACCACGTA	239
Rsa10032798_intron_1	R01	13633087	13633525	AGCTCTTATCACCGCCAGAA	GATGCCACGTAGCCTCATTT	439
Rsa10028161_intron_1	R01	43812290	43812680	TGTTGCGTACAGCTTGAAGG	CCGGTATCGTTGAAAGTCGT	391
Rsa10013847_intron_16	R01	21058551	21058705	TCCTATCTGTCAATGTCGCAA	TGGTACCTTCGCCTCAAGAT	155
Rsa10028653_intron_20	R01	8120084	8120293	TGTTGTGAGAGAGATGGGTCA	TCTTGGGGAGAAGCTTAGCA	210
Rsa10039249_intron_2	R01	2079199	2079664	AAGCAGCCATCCAGAGGTTA	GCTGACGATCTCTTGAAGCC	466
Rsa10033185_intron_4	R01	16408461	16408806	CTTGTCTGAACACGCAAGGA	GAAATTTGAAGGATTCGCCA	346
Rsa10008669_intron_4	R01	2100141	2100323	CAGGTTAAACCATCTTGCACA	TCTTAGTCTGGTGCCCTGTC	183
Rsa10033089_intron_4	R01	15683637	15683808	AGGAGGACTGGCTGTAAGCA	TTCCATCTGTTTTCCAACTTCA	172
Rsa10028649_intron_2	R01	8078099	8078538	CTCAAGTGTGCGAATAGCCA	AGAGCAGCACCGAAGTGTTT	440
Rsa10034410_intron_6	R01	50345567	50345784	GCCTACGGAGACGAATAGCA	CCTTTTGTCTGCTTTGCCTAA	218
Rsa10002633_intron_2	R01	39109201	39109410	TCAAAACATATTGCTCGCCA	GCAACTGTTACGACTCGACG	210
Rsa10027927_intron_1	R01	45659931	45660240	CGAGCTCTTCTCATTTCGCT	AAGTCCAAGAACGCCAGAAA	310
Rsa10009881_intron_8	R01	416649	416820	CAACTCTGTCAACGAGGCAA	CCTTCAAACATTCTGCGACA	172
Rsa10002378_intron_2	R01	132902	133164	CGGAGGTTGTGCCTTATGTT	GGAGGAAGAAAACTAGCTTGAATG	263
Rsa10028640_intron_3	R01	8024965	8025252	GGACAACCGGGTTTTAATCA	CCAACCTAAGCTCCCCTTCT	288
Rsa10034917_intron_2	R01	47428442	47428928	ACGAAACACGGCCAATAAAG	AATGAGATGTTGGAAACCCG	487
Rsa10020734_intron_7	R01	36040644	36040804	TCGTCACATGGATGTGGTTT	TCTCTCCAGGCTGTGGTTCT	161
Rsa10034487_intron_6	R01	49915618	49915846	ATTTGCAGTTTCCAAATCCG	CTCTGCCACTCCTACTTCCG	229
Rsa10016170_intron_2	R01	41138014	41138398	AAAGAAACCCGAACACCTCC	GCAGATGAATGTGTGGGATG	385
Rsa10022976_intron_11	R01	12039590	12039787	GACCCATTTGTGTTTGGACC	GGGGAAGAGAATTCGAGGAC	198
Rsa10009871_intron_6	R01	501908	502304	GCACCCAAAAACGCTATGTT	GCACCACCAATGATGAAGTG	397
Rsa10034783_intron_2	R01	48158462	48158729	CCGTGTTCAGGCTCTTCTTC	ATGGATTCAGGTGTGCCTTC	268
Rsa10032844_intron_11	R01	13897879	13898140	CTTGTCGCCAGGGAATATGT	TTTCTGCAACGACCACTGTC	262
Rsa10033092_intron_4	R01	15701676	15701829	GACTGGGTTGTTAACGGAGC	ACTTCCACGGCTACATCCAC	154
Rsa10027368_intron_2	R01	38494080	38494506	AGCTGGTTTCGAGATGCTGT	GCGTGATCTTCCATAGGCAT	427
Rsa10028692_intron_6	R01	8346932	8347145	TCCTTCGCTACCTTTTGTGC	GTATGTTGCGCTTCCAGGTT	214
Rsa10029299_intron_8	R01	19754081	19754241	AAGGGCTCTAACTCAACCCC	AAGGTCATTGCAAGTTTGTGC	161
Rsa10038952_intron_1	R01	3808766	3809057	CAGATTCGAGCTGGTGAACA	ATAAAGATGACCCCGAGGCT	292
Rsa10038636_intron_9	R01	5658816	5659080	GAAGCAGGATTGGCTCTGAC	ACCGAACTCTGCTCCTTTGA	265
Rsa10027213_intron_4	R01	37503964	37504098	CCGGTCCATGGAGTTCTCT	AGTGGGGTCCTTACTGGCTT	135
Rsa10005135_intron_1	R01	43077002	43077183	AATAGTGCAACCAGCGTTCA	ACAACAACCCTTTACCGCAG	182
Rsa10013734_intron_3	R01	27885894	27886236	CCATGTGCAAGGAACATTTG	GACGGGTTCGAGGTTTAACA	343
Rsa10027180_intron_12	R01	37273688	37273893	ATCTGGGAGACTGGCTGATG	TGGACTTGGAACAGGTGAAA	206
Rsa10023004_intron_3	R01	11862342	11862495	CAACAGCTGCATGTTTGCTT	TCCTCCCTCAATATCTCCGA	154
Rsa10023160_intron_3	R01	10784138	10784526	TTCTTCACTAGCCGTTCGGT	CCAGGCACTCTATCTCCAGC	389
Rsa10031242_intron_3	R01	30462416	30462553	TTCCCACTATCCCATTCGAG	ATTGTTCCCAGACAGACCGT	138
Rsa10034773_intron_1	R01	48227413	48227699	GAACCTTACACCGTTGCGAT	TGAGACAGCAAGTGCAAAGAG	287
Rsa10031240_intron_3	R01	30473764	30473951	TGATAAAGATTGCCCTTGGC	GTTCCCCAACAGACCGTAGA	188
Rsa10022978_intron_6	R01	12027813	12028120	TGGAAACTGCTGCTTGTCAC	CTGAGCCCAAACTCCAAGAG	308
Rsa10028190_intron_1	R01	43505852	43506198	TGTTACCCTTGGAAACTCGG	ATAATCCGAGCAAGAAGGCA	347
Rsa10032779_intron_17	R01	5316691	5316966	CAGTGTTTGGAATTCAGGGA	AGTTCTGGCCGGTGAAGATA	276
Rsa10029207_intron_2	R01	18684886	18685131	TCAAGGGCTCTCCAAGTTGT	TGAGCTTGCTTGTGGCTAGA	246
Rsa10027225_intron_2	R01	37559587	37559975	CACGAAGCAAGAGATGTGGA	CCTCTCCCGGAGTAGAAACA	389
Rsa10034450_intron_47	R01	50141376	50141588	GGATGGGGAATCCTTTCTGT	GTCGAAACCACGAGAAGAGC	213
Rsa10027866_intron_9	R01	46016343	46016705	CAGAAGAAGGGGACACCGTA	TGGCTAAGTTCTCCCTCGTG	363
Rsa10039097_intron_7	R01	2930178	2930473	CTAGACAAAAGGCGCTACGG	GAGGACTTGCACAGGAGGAG	296
Rsa10038583_intron_4	R01	5979668	5979949	GGCGACTGTGACAGAGTTCA	CATATTGGTCGTTGCGTGTC	282
Rsa10014654_intron_8	R01	51150162	51150492	AGGATCTTGAACAACGCACC	GCCGAACACTGGATACTGGT	331
Rsa10008701_intron_6	R01	26995837	26996032	GCAGCTTCTCTGGTTCAAGC	GCAAAGCAAGCAACGAAACT	196
Rsa10034840_intron_2	R01	47838875	47839172	CTGCAAAGTCTTTTCCTCGC	AAAATCAAACCAAGGCAACG	298
Rsa10007861_intron_1	R01	20205084	20205246	TTCTGCAGCTGGAAATTCTG	GGTGACAAGGTAGCCAAGGA	163
Rsa10009943_intron_1	R01	75563	76013	CTTGGTCCTGACGGAGAGAG	CAGCTCCACTTCCCAAGTTC	451
Rsa10016398_intron_15	R01	34702756	34702960	ACCAGATGTGGCTTCAAGGA	CAACAGCAACCCAAAGGTCT	205
Rsa10034719_intron_3	R01	48580924	48581077	GGCCAGTGTTGGCAGATAAT	GGTTTGCCAACTAATCGCAT	154
Rsa10038557_intron_2	R01	6146021	6146175	TCTAGACAATGGTGGGAGGC	TAAGGACCAGGACGTCGTTT	155
Rsa10028133_intron_1	R01	44036674	44037007	ACACCGAAACCAAACTCCAG	TTCTTCGCGTCGTCCTTACT	334
Rsa10009975_intron_10	R01	22224660	22225010	GTCGTTCTGAAAGGCGACTC	TTGACGGGCATATAGAAGGC	351
Rsa10034877_intron_2	R01	47663594	47663848	AAAGCTAGGCCGTGTCAAGA	CAGTCCTTGTCTAGGAGGCG	255
Rsa10039354_intron_11	R01	1536488	1536637	ATCAAGTTCCACTCCACCCC	ACAGAACAAAATAAGGCGGG	150
Rsa10034796_intron_1	R01	48103009	48103161	CTTTACGAAACACGCTCGGT	TCCAAAAGGTTCGGTTTTTG	153
Rsa10027241_intron_13	R01	37620624	37620882	GGAACTTTGGATGGAGCAAA	AGCCAAAGACACCGCTTCTA	259
Rsa10014768_intron_1	R01	51721732	51721951	GGATAAGCTCTGCAATGGCT	GGCCTTCTACGAGAAAAGGG	220
Rsa10039375_intron_3	R01	1419028	1419254	TTCTTCGTAATCCCACCACC	TTGCAGGCTCAAAAGAAACA	227
Rsa10019623_intron_4	R01	40453457	40453717	TGATTTGACCATTCGGTTGA	GGCGCTCCACAATAAGCTAC	261
Rsa10039276_intron_17	R01	1918339	1918473	GGATCTTTGATGTCACATGCC	TGCAGATCAACGCTCAGAAC	135
Rsa10016116_intron_7	R01	41444389	41444522	TCATACCAGCCCAAATACCC	TGGAATTTTAATGGGTTGGG	134
Rsa10028058_intron_5	R01	44718276	44718632	AAACTCCAGCAGCAAAGCAT	CAGAGAAAGTGAAGCCAGGG	357
Rsa10027182_intron_2	R01	37311661	37311979	AACCCAAATGACTCCGTTGA	GCCACATTGACATTGCTATTG	319
Rsa10039331_intron_2	R01	1677676	1677840	TCGAGTTAATTTTCGGCTGC	TCTACGACCAGCCAGCTTTT	165
Rsa10012339_intron_5	R01	31876601	31876728	GATTTGGTTGCTCTGGATGC	CACAACGAGGAGAAAGCCAT	128
Rsa10038744_intron_1	R01	5051895	5052355	TCTTCCTCTCCCTCCTCCTC	CATACCAGCCGGGCTTATTA	461
Rsa10019620_intron_13	R01	40491206	40491507	TCGTAAGAAGGATTGGCTGG	TCTGATCCTTCCCCAACAAC	302
Rsa10032865_intron_4	R01	14069071	14069497	GTATGAAACGGCTTGTGGCT	CAAATTCTGCTTCCTCCAGC	427
Rsa10028871_intron_10	R01	9517561	9517747	TTCCGATGTCTCAGATGATCC	ACTTGCCATTTTTGTAGCGG	187
Rsa10034980_intron_2	R01	47076339	47076555	GGAGCTCCAACACCATTGAT	TCCACATCCTTCCCTAGCTG	217
Rsa10034477_intron_6	R01	49983818	49984059	GCGATTTTACCAAGGCAGTC	CCTGAGCTTTCAAAGGATGC	242
Rsa10015302_intron_2	R01	26345905	26346105	GCTCCTAGCCTCTTCAGGGT	CTGAGCAAAACCCAAAGCTC	201
Rsa10038531_intron_5	R01	6304016	6304164	CACCAATGTCAGCATATCCG	GCCCTGAGGAACTTGACAAA	149
Rsa10038633_intron_4	R01	5664813	5665248	CTGCAAGTTCTTTCCCCAAG	GAAGGCATAAAGCGCATCTC	436
Rsa10028854_intron_7	R01	9354084	9354338	CCATCTGAATGTATGCAAGGC	TTCGTCAATGCTTGTTCAGG	255
Rsa10034450_intron_14	R01	50133975	50134292	ACAAGACGGCTGGCTGTTAT	TTGTGACAAGTTGGGACACG	318
Rsa10029005_intron_3	R01	10332863	10333247	TCCTTCTTTGGTCCTTCACG	GAGCCACTTCGAGACAAAGG	385
Rsa10029028_intron_2	R01	17316366	17316607	GTTCGCAGGTAAAGAAGCCA	TCGTGTCTCTTCCCGACTCT	242
Rsa10028861_intron_9	R01	9419112	9419354	AAGTGGCCATCACAGATGCT	GCAATTGAGATTGTTGTGCC	243
Rsa10032890_intron_1	R01	14278056	14278443	GAAAGAGCTTGACCGACGAC	CATCTCGGAGGTGATTGGTT	388
Rsa10027330_intron_14	R01	38258746	38258954	TATCTGGAATCGCAATGCAC	AACTCCTTGTTCTGCTTGGC	209
Rsa10034980_intron_1	R01	47075907	47076308	CAAGAAGAATCCCAGCGAAG	TTGTACCAGGAAGGAGGTCG	402
Rsa10028638_intron_1	R01	7991330	7991666	GGTTTCAGTTTCCCCCATTT	ACGTGGATCCAACAAAACAA	337
Rsa10038851_intron_2	R01	4420790	4421245	CGGTCAGCTTTGTCAAGTCA	AAACGGCTGATTCCTCCAG	456
Rsa10029294_intron_1	R01	19655496	19655766	GGAGGTGGAGTTTGGTTTTG	TCTCGTCGATGGTGTCTCTG	271
Rsa10027384_intron_4	R01	38598504	38598708	ACAACTTGCCAGCTCCTCTC	CATGAAATCCGCAGCATCTA	205
Rsa10038951_intron_4	R01	3812626	3812825	CTCAACAGCATGGGGATAGC	GATCCAACAAAGCACTGGCT	200
Rsa10019745_intron_4	R01	39567580	39567764	GCTCCATGGAAGTCCTGTTC	AACCACATCCTGGCCATTAG	185
Rsa10028653_intron_5	R01	8115959	8116190	TGCGTGAACTACAAACCCAA	TGTTGCTTTTGATGGAGCTG	232
Rsa10034512_intron_5	R01	49766247	49766437	CAACGCTCCGTTGACACTAA	TCAATGTTCCTTGAGATGCG	191
Rsa10038851_intron_6	R01	4420337	4420532	TACTTCGAGACCACGCCTTT	CAACCGATTAACCGGAAAGA	196
Rsa10038560_intron_7	R01	6134328	6134586	TCCAAAGCTGAAGGAAGGAA	CGTATCCTCCCACGTTGACT	259
Rsa10016145_intron_9	R01	41262613	41262794	GAGCTGCTGGAGAAAATGCT	TCTTTGGATCACATGGCAAA	182
Rsa10022987_intron_11	R01	11957932	11958174	GAAGAAAGTGCTCCAATGCC	CCTAGGCTGCATTCTTAGCG	243
Rsa10014563_intron_7	R01	50636946	50637131	CAGCATAACGTTCCTCACCA	GACCCAAGAATGCTGGAAAA	186
Rsa10034946_intron_6	R01	47229571	47229889	CCTTACACGCCTACCGACAT	AAGGTTGGACAAAGGACATGA	319
Rsa10015307_intron_11	R01	26288459	26288681	GGCAGCCACTTTACACCATT	GTCTGTCTCGCTTTCCTTGG	223
Rsa10028170_intron_10	R01	43703220	43703473	TCCTGAAGGATTCCGAAAGA	TGCTCTCAAAGCACCCAAAT	254
Rsa10007768_intron_2	R01	12845565	12845782	GCAAGAGCACTCTGGACAACT	CTCGGCTCTAGAAATGTCGG	218
Rsa10028611_intron_7	R01	7764576	7764779	CAAAACGGAAGGCTCTTTCA	AACCGTTCCAGTAGGAACCA	204
Rsa10027184_intron_4	R01	37326389	37326764	ACCTAAACTTCCGTCCGCTT	ACGAGTCCAGTCAACGAGGT	376
Rsa10039040_intron_6	R01	3258666	3258863	TGCGAAGTTTGTCACCATTT	ACAGCAACGAGCGGTCTTAT	198
Rsa10023157_intron_6	R01	10800093	10800332	AAGGTCAACCAACAACAGGG	GGTGACTTTGCCAGATCAGA	240
Rsa10039238_intron_2	R01	2131971	2132432	TTCGAGCACATATCAGACGC	CCAGAAGATTGTTGTTGGGG	462
Rsa10039321_intron_4	R01	1717035	1717193	CCTGATCCGCATTTTTCAGT	AAAACAAGCCGTTCCAACAC	159
Rsa10028635_intron_1	R01	7981394	7981594	TGATATCGCTTTTGTTGGCA	AGAGTGGAAACTGCACTTGTGA	201
Rsa10028954_intron_3	R01	9930083	9930429	TGGGTTTCCAAGTGATGTGA	TGTTGAAGAGAGCACCATCG	347
Rsa10038982_intron_2	R01	3607780	3608025	TGCTGCTTTCACCTGACAAA	TGGAATAAGTTTGCGGGTTC	246
Rsa10027114_intron_1	R01	36801667	36802044	GGGCTAGAGGAGCTGAGGTT	CCAAAGCCACAAGATTGGTT	378
Rsa10033033_intron_10	R01	15242664	15242940	ACCCAGACCTTGAACCTCCT	GAAGGTGCCCTTGTGTCATT	277
Rsa10009943_intron_24	R01	68748	68974	TCTTCCGCAAGTAAAGCACA	TATCAAAACGCGACATCCTG	227
Rsa10014746_intron_2	R01	51627359	51627499	GACCCTGCTGGTAGTCAAGC	CCATAACTCCGGCAACGTAT	141
Rsa10008700_intron_11	R01	26986997	26987172	CATTGCTGCTTGTGCATTCT	GCTCCAAGTTCGGAAAACTG	176
Rsa10014734_intron_2	R01	51586834	51587316	TCGAGATTTTAACTGCCGCT	CAGTCCGCTGAACAAACTGA	483
Rsa10028898_intron_1	R01	9640034	9640231	ATCTCTCTTCCGTTGGACCC	GTGGACTTAGAGCCGTCAGC	198
Rsa10023062_intron_1	R01	11499335	11499778	CAAATGCTCAGACTCCACGA	ATCTCCGCCTCTGCTCACTA	444
Rsa10016180_intron_1	R01	41102057	41102367	AGCAGAAGAGAACCCGCATA	TGCAACAAATGATGGCGTAT	311
Rsa10009865_intron_5	R01	518284	518579	GGATGCCTCCTTCAAAATGA	CGCTACAGGGAAAAGACGAG	296
Rsa10039326_intron_2	R01	1700128	1700551	TTAGACCGCTGCTTCTTGGT	CTCGCTCCTTCGTTCATCTC	424
Rsa10028652_intron_15	R01	8108357	8108526	GGAGAAAGCATTCATCCAGC	CCGAAGAGAAAGCAAGAGTCA	170
Rsa10031371_intron_2	R01	29178741	29179153	TGCTTCAGTCGATAATTGCG	GTTGCAACAGCAGCATTGTT	413
Rsa10007746_intron_1	R01	12992727	12993048	TTTCTTGACGCGTGCTAATG	ATATTCTGCACCGCAGCTCT	322
Rsa10034766_intron_16	R01	48282760	48283032	ATGTGAAATTGCTGCTGCTG	CGTCAAGGAAGTTGTCATGC	273
Rsa10020717_intron_6	R01	35935585	35935810	TGAGGCAAACAAGTTGAAGC	ATCCAAGAAGTTCCCAAGCA	226
Rsa10027926_intron_7	R01	45662926	45663103	TGAAGCGCCATACATTGGTA	GGACAGCAAGAGGTTTACGC	178
Rsa10029228_intron_14	R01	18951393	18951788	TTCAAGAAAGCCCGAAGAGA	AGAACTGGGCATAATGTCGG	396
Rsa10023058_intron_6	R01	11539006	11539130	GTGATAACGAGCCAGCTCCA	CTCGGACGATCTCCAAGTTC	125
Rsa10034820_intron_5	R01	47936515	47936828	TTCCCTCCTCTTGCTTACCA	TGGCTTGTGAATCTGACTGC	314
Rsa10005176_intron_1	R01	43303237	43303501	TCTTACCCCCACAGAACAGC	TTCACGTCTTCTCCTCCTTCA	265
Rsa10019763_intron_4	R01	39401962	39402412	TTCCAATTGTCGAACCCAAT	TCCATTCGGAAATTGACCAT	451
Rsa10039268_intron_1	R01	1950415	1950601	ATCATTTACCTCGAGCACGG	ATGGTGACCACATCCCAGAT	187
Rsa10034767_intron_4	R01	48278892	48279319	CGGGAAGTAGAGAGATTGCG	CTGCTTTGGTCACTGCACAT	428
Rsa10034560_intron_4	R01	49534183	49534357	TATCTTGCCGGAAAAACCTG	AACAGATTCCTTTTCAGACCCA	175
Rsa10027418_intron_18	R01	38872537	38872804	ATTCTCCGCAAGCTCTTCAA	ATCGCTTGCCATGAAGAAAC	268
Rsa10014591_intron_6	R01	50794859	50795061	GCCATCCTCTTCCATTTTCA	TGAAAGGTTTTGAGATGGGG	203
Rsa10003706_intron_1	R01	13301479	13301778	ACAGAGGATCTCGCTCCGTA	CCCGCCACCTATTTTCAGTA	300
Rsa10014769_intron_2	R01	51723453	51723658	GAAGCTGGCTCATGTCCTTC	CTTAGGGGAACCCTGGAAAG	206
Rsa10009902_intron_3	R01	307812	308040	AAAGAGGTGAGCAGCGTTTC	CTCTCTGCTTGGATCCTTGG	229
Rsa10019692_intron_3	R01	39954567	39954747	ACGTCGACTTTGATTCCTGG	TTGTAACGACAAGGCTGCTG	181
Rsa10033154_intron_10	R01	16190046	16190501	CAGTTTGCATTCACAGCCAT	CACCCTCGCTCTTTTTCTTG	456
Rsa10031212_intron_2	R01	30735076	30735436	TCCTTGATTCCAGTTCCAGG	ATTGGTTTGTTTGCAGGGAG	361
Rsa10028857_intron_2	R01	9375550	9375729	GAATGCATCTGGAAATGGTT	GAAGTGGAGTGCTTTCGGTC	180
Rsa10028757_intron_7	R01	8739825	8740079	TGCTGACAGGAACACCTCTG	CTCATCTCCGTCTTCCTTGG	255
Rsa10039239_intron_2	R01	2126333	2126556	CTCTGAGTTGTTGCCTGTGG	AACCTCATTGCCCACACTTC	224
Rsa10016180_intron_3	R01	41100727	41101100	TTTCACCAGTCTGATGCGAG	CATCAAACATGCAGGAGACG	374
Rsa10020780_intron_3	R01	36485048	36485306	GAGGAAAGGGACGAACATGA	AACGTTGAAGATGAAACGCC	259
Rsa10020649_intron_1	R01	35226156	35226384	GGTTCCATCGGTGAAGAAAG	GCAAGCTTTCCAGTTTCCTG	229
Rsa10039272_intron_1	R01	1934178	1934380	CATCATCAGGACTGTCCCCT	CAAGATCATCACCACCACCA	203
Rsa10034869_intron_3	R01	47700354	47700732	CCGTTTGCTCGGAGATACAT	TCCCTTCAGGACTCAACCAC	379
Rsa10039109_intron_2	R01	2815202	2815500	TGTTTTGAAGGCATCTGCTG	AGATGGCGTCAATCCATTTC	299
Rsa10019665_intron_10	R01	40200266	40200475	GCGGTTCTTCCCACTCTATG	GGTCTGCACTGATGTCGCTA	210
Rsa10038579_intron_1	R01	6006758	6007090	AGGCATAGCGAGCAGAGAAG	ACAACTCCCAAGTGACTGCC	333
Rsa10039438_intron_2	R01	1056079	1056212	CACTTCCCTTCAATGCATCC	AGCTCAAGTCAGGAAGCGAG	134
Rsa10000667_intron_7	R01	3094	3358	TCTCGCCAGATAGCTTGGTT	TCTCTTTCAGGTCGTCCACA	265
Rsa10031248_intron_14	R01	30404795	30404973	AGAGAGCGCCATTACCAAAG	AATGTTCTGATTGGATCCGC	179
Rsa10028014_intron_2	R01	44992858	44993173	ATTCAAGATCGATTGGTGCC	CTGCCTAACTAACTGCCCCA	316
Rsa10028757_intron_9	R01	8740283	8740538	TGCTACAATGACGGCTCATC	CTAGTTGCCCCACAAGAAGG	256
Rsa10013713_intron_1	R01	27548202	27548363	TCGCCTTACACACAGAAGGA	CAGAGCTTGGGACCTCTGTT	162
Rsa10031137_intron_2	R01	31792357	31792744	ATCCACTTTGCTACGGCATC	CGAACAGGTGATTTTCCGAT	388
Rsa10014568_intron_2	R01	50686812	50687039	AGGCAACTGCTGCATCCTAT	TTGAAATGATCTTCCGAGGG	228
Rsa10039354_intron_10	R01	1536507	1536821	CACCCTGAAAAGGCAAAAAT	CAGACCAGCATGTTGAATGG	315
Rsa10029002_intron_17	R01	10288698	10289171	GGAGAGGAAACAAAAAGAAGAGC	TGGGTCTGACTTCCTGATCC	474
Rsa10016086_intron_1	R01	41727198	41727526	TGGCGATGATGATGGTAAGA	TGGGTTGGACTCAATTCTCC	329
Rsa10034596_intron_3	R01	49279362	49279731	ATCAATCCCCTCTCCAGCTT	TGAGTGAACAGTCGTGGGAG	370
Rsa10009975_intron_11	R01	22224991	22225177	GCCTTCTATATGCCCGTCAA	TATTAGGCTCCTCGTGTGGG	187
Rsa10022982_intron_6	R01	11997306	11997464	CTTGTTTTCGATGGAACGGT	ACGGCGATGACACACTACAA	159
Rsa10034568_intron_1	R01	49447714	49447906	CCTGTTCCCTCGGATAAAAA	CATCTATTCGTGCCAGCTCA	193
Rsa10003718_intron_4	R01	13207597	13207745	TCGTCTCCATGTCCTCTTCC	TCCACCAACTAGTCAACTTACAGA	149
Rsa10023028_intron_6	R01	11706121	11706290	GCAGAAAATTCTCCGGCTTA	CGATTGAGGCCATATCCATT	170
Rsa10033244_intron_3	R01	16828395	16828543	TTGTACATATCCTTCCAGCCC	ATGACCAAACTGGAAGCACC	149
Rsa10033201_intron_5	R01	16508296	16508620	CACGTCACTCTTTGCCGTTA	TTTCAGATTTCGGTTTGGCT	325
Rsa10038769_intron_1	R01	4925325	4925552	TTCTTTCTTCGTCCCCTTCA	TCACCCCACCACTTCTTCAT	228
Rsa10022976_intron_2	R01	12042167	12042302	GCCAACTCCCTTTTTCTTCC	CGCAGCTGATTTCTTCATCA	136
Rsa10034490_intron_10	R01	49883078	49883376	GGAGCGATGAGATGATGGAT	GGACATTGTGCTTTCCGAGT	299
Rsa10033064_intron_2	R01	15447639	15447892	TCTCCGGGTAATCTTTGTCG	ATGGAATGGACGATGGTGAT	254
Rsa10039454_intron_2	R01	1000523	1000722	CCAGTTTCCACCACAGGTCT	TTTATAAGGCTGCGAGAGCG	200
Rsa10039353_intron_4	R01	1545540	1545775	TACATCATCTGGATCGCTCG	GCGTACATCGTGAGCCATAA	236
Rsa10009965_intron_5	R01	22484467	22484656	TCCAAAAAGAGAACCAAGAGC	CCTTCAATGGCATTTGGACT	190
Rsa10028125_intron_17	R01	44087869	44088179	AGATCGAGGCCGTCAAAGTA	CCGGTTGAGCTAAACAATGG	311
Rsa10014759_intron_3	R01	51689584	51689729	TAACGGGGTTTTGTCTCCAG	TGCAAACCTGACATGGAAGA	146
Rsa10039112_intron_3	R01	2805122	2805301	GATGCATGCAAGTTGAAACC	TGCTCTGAGGTCCCTGAAGT	180
Rsa10038821_intron_5	R01	4576625	4576859	AACGTGTGGCATGATGTTGT	CAGAAAATGGTTTCTCCCGA	235
Rsa10028905_intron_8	R01	9676430	9676635	ATCAGGTGTTCTTCGTTGGG	CCAGGGAAGAGGAACAACAA	206
Rsa10027122_intron_3	R01	36877646	36878034	CCCAAAGTCAGAGAGCTTCG	TCCTTGCGGAAGTCCTAATG	389
Rsa10014602_intron_3	R01	50846451	50846874	AAGCACTCCGAGAGGTTGAA	TCCCAAGGCTTAAGAGGACC	424
Rsa10019790_intron_3	R01	39148538	39148908	AAAGAATTCACCACCAACGC	TTGTCCTCGTTATTCGGTCC	371
Rsa10023068_intron_13	R01	11449217	11449378	CCTAACTTCTCCTTCGGCAA	CCAGTATCAAATCACTTTCGCA	162
Rsa10008689_intron_3	R01	26900893	26901247	ATTTTTGGTGCCTGCAAGAG	AAATGGGAAAAGGAACCCAC	355
Rsa10038486_intron_3	R01	6515321	6515498	GGCGATGCAATACATTCAGTT	CGTTTGTTGTGATGGAGGTT	178
Rsa10002610_intron_4	R01	38968055	38968454	GTGCACAACATCATGCAACA	TCTGAAGGTGGTATGAGGGG	400
Rsa10034836_intron_2	R01	47847089	47847339	ACGCCCTTTAAGCCATACCT	GCATCGGTGTTACTTTGCCT	251
Rsa10027135_intron_3	R01	36993122	36993317	AGGAGAGTCAAGGTTTCCCG	TGGACCATCGTAGTGGTGAA	196
Rsa10032921_intron_1	R01	14557861	14558164	TGAAAACAACACAACGCCAT	TACCGCTCTGTTCCTCTCGT	304
Rsa10031170_intron_5	R01	31138054	31138505	GCGGGTACCAGGGAGTTTAT	TGGTACGGTCAGAACCACAA	452
Rsa10027199_intron_2	R01	37411021	37411409	GTAGCAATGGAGGCCAAAGA	CACTTGCTCCCCATTGTTTT	389
Rsa10032848_intron_5	R01	13930991	13931195	CAAAGGGTTGATGGATGAGT	GATCCCCAACCATTTCTCCT	205
Rsa10028001_intron_1	R01	45119993	45120378	TGGCAGTGTGTCATACGGTT	CCTGTCTGCCCCTTTACAGA	386
Rsa10028797_intron_1	R01	8982825	8983298	GCTAGTGGGTTGGCATGTTT	ATGGTGTCCTCTTTGATGGC	474
Rsa10032839_intron_2	R01	13878904	13879186	TTTGAAGCCAAAGCTGTCCT	GTTTCCTGTCCAAACGTGGT	283
Rsa10023157_intron_9	R01	10799678	10799878	CCCAACTCTGCTATTCGAGC	TGTAGACTTGGGCGTAGCCT	201
Rsa10034824_intron_1	R01	47916867	47917352	AAAAAGTCTACCTCTTTCATGCTC	TCTTTCGCTTTTTCTCCCAA	486
Rsa10038821_intron_8	R01	4577285	4577553	CCGTTTGAGTACGCTGGTCT	ACCGATAACCACCAACCGTA	269
Rsa10009870_intron_5	R01	507670	507812	CACTTTCTGAAACAGAGTCTCCC	TGGTTTGCTTACAAGAACCTGA	143
Rsa10008943_intron_1	R01	42475748	42476030	AAGCTGGCTGCCATTAGTGT	TCCCTCAACAAGAAGCAACC	283
Rsa10002619_intron_1	R01	39015419	39015755	ATCATCTTGCAGAGGAGGCA	TCCATCATCTCATTGGCAAG	337
Rsa10038766_intron_11	R01	4942408	4942705	AGAACGCACAAGCGGTACTT	GAGAAAAAGCCAACAGTCGC	298
Rsa10039109_intron_5	R01	2815846	2816077	TGTTTGGACCAATTCCTGTG	CTCGGCTGAGCTTCTGACTT	232
Rsa10034782_intron_2	R01	48161072	48161411	CCATTTCACGAGGTGAAGAGA	CCAGTAGCAGGATTTCTCGG	340
Rsa10038719_intron_1	R01	5163948	5164273	GGCAACCCTAATGAGGTGAA	AAGACGTTTTCGCTCTCTGG	326
Rsa10027158_intron_2	R01	37145762	37146145	ACATCCATGACTGCAAACCA	TGTGTAGCTATCGCTGTGCC	384
Rsa10019577_intron_1	R01	40764948	40765096	GAAGGCGATCACGTTTCCT	ACACCAACACAGCCAGGAC	149
Rsa10007745_intron_2	R01	12999068	12999472	TCTTCGATTCCCAGATCACC	AGGCAGCATATTCCCAGACA	405
Rsa10012269_intron_3	R01	32664866	32665053	TCTTTGGCCTCTTTGCTCAT	GCAAGAGAAAGCCAAACTCG	188
Rsa10033252_intron_5	R01	16881806	16882046	ACCCAAACGCACCAGTCTAC	AGGTCAATGTACCAGCAGGG	241
Rsa10027357_intron_4	R01	38421636	38421887	TCAGTCATTTGCCACAGCTC	ACCTTCTTTTTCCTTCCCGA	252
Rsa10039321_intron_10	R01	1715843	1716005	AAAACATACCGCGTGCTTTC	GGTTAGGCTATCTCGCACCA	163
Rsa10019586_intron_1	R01	40699468	40699935	CGGTTTCCACACCAAAGAGT	TTGCAGCCATTTGTTGAGAG	468
Rsa10016079_intron_3	R01	41789577	41789885	CTTGTCTGAAGAGAACGGGG	TTCTTGCCCGTCAAGTAACC	309
Rsa10027108_intron_2	R01	36731450	36731870	GAAGCCCACTCATTCACCTC	CAGAATTTCTTCAAAGCCGC	421
Rsa10039162_intron_19	R01	2489728	2489978	CCCTTCTTGGTTACAATCACAA	TGGTGATATGGCTGTCGGTA	251
Rsa10038812_intron_13	R01	4626948	4627189	GTCTGGAGCTTTGGTTGCTC	GATGATGGTCATCGTTAAGTTCA	242
Rsa10032884_intron_13	R01	14219958	14220347	TTTTTGTGCATGGCTGTCTC	AGTGAACTGAGCAAACGCCT	390
Rsa10039351_intron_2	R01	1566730	1566920	GAGTACGCCTCGACCTTCCT	TGTTCAAGCGGAACTCGTAA	191
Rsa10008708_intron_8	R01	27080651	27080783	CCTGGAGCCATGCTTGTTAT	CCGACTTGTCTTGAGGCAATA	133
Rsa10005184_intron_3	R01	43373174	43373416	TTCAATCCCAAGACTCCATTG	TGACAAGTCTTTGCTGGTGC	243
Rsa10031312_intron_2	R01	29872428	29872588	TCAGTGCCTCCACAACAAAG	TGTAGGCATCTGACTGAGCA	161
Rsa10014562_intron_6	R01	50631815	50632192	TGGATCATCAGGGTGACAAA	TTTGAAACTGCACCTGAACG	378
Rsa10007852_intron_7	R01	20329612	20329774	AGCCATAGCCTCTCTTGCTG	AACCCATTCTTATCAACGGC	163
Rsa10038766_intron_37	R01	4936888	4937061	TCATCAGCTCACGCATCTTT	TATTTCTGCCTTGTTTGGCA	174
Rsa10014755_intron_2	R01	51680395	51680645	TGATACGCTTTATACCCGCC	ATTCGGAGAACAACAATGGC	251
Rsa10022924_intron_19	R01	12386747	12386978	GACCGATTACCACACAGCAA	AGACCTAAGGACCGGCATCT	232
Rsa10008704_intron_9	R01	27014848	27015012	ATGGCTTATGCCGATAACGA	CCTGATCTCTGTCTGGTTGAGA	165
Rsa10023146_intron_2	R01	10888929	10889343	GGCAAGCTGGAATCAGATGT	GATGCCTCCATTGCAAATTC	415
Rsa10016115_intron_3	R01	41450353	41450531	TAGAGCCAGTGGTGATCCGT	TCTGGAAGAAGCTCAGCACA	179
Rsa10039458_intron_1	R01	987512	987744	AGCATCTGGGTTTGATGAGG	GAAGAGAACCATGGAGGCAA	233
Rsa10013826_intron_10	R01	21440410	21440669	GACATCATGCTTCCTTGCCT	TGGACACCGATGCATTTAGA	260
Rsa10031308_intron_3	R01	29884200	29884393	ATCTGCGTTTTGTGTTGTCG	GAGAATGCTCCCATTCCGTA	194
Rsa10038564_intron_2	R01	6071942	6072313	CTAAAGCAGCAGGAGGATGG	CTCTCAAACTCCCACCTTCG	372
Rsa10015300_intron_5	R01	26353697	26354051	GTCCAAAAAGGGTCCCAAAT	CGCTGATGATAAAGTCGTGC	355
Rsa10038404_intron_5	R01	6945331	6945504	AGGCAGAAACCACTTCCTCA	TTGTCTGGTTGTCAGGGAGA	174
Rsa10028954_intron_1	R01	9928772	9929101	TGGTTCATGCAGGACATCAT	TCTTGTGGCATCTTCAGCAC	330
Rsa10008704_intron_12	R01	27015279	27015489	AAAGTGCAGTGCAGCAGCTA	GGTCAAAACAGCAGCCTCTC	211
Rsa10039476_intron_10	R01	915221	915574	GTTGATGCAGCTTGCTGGTA	CCAGAGCATCCATTTGTGTG	354
Rsa10023041_intron_2	R01	11647182	11647434	TAGGCACTTGCTTAACGGCT	TGCAGAAAGAGAATCACATGC	253
Rsa10034952_intron_1	R01	47212821	47213116	TGATCCTCTTACGGTGGTCC	TCTTTTCGGCCCAGTCATAC	296
Rsa10028920_intron_25	R01	9760817	9760941	TCATCATCAACGCTCTCAGG	TAGAACCCAATCTCCAACGC	125
Rsa10038553_intron_6	R01	6176896	6177304	CTCAGGGCTCAAGCATAAGG	AGACTGATCCAGTTGACGCC	409
Rsa10027937_intron_5	R01	45581064	45581247	AGCTTTCCATCCCGCTTATT	CAAAAGGAGCATCCTCTTCAA	184
Rsa10027384_intron_2	R01	38598856	38599026	CAGGCTCCTTGAAGCTGTTC	CACCTGCAGTCTGCTATGGA	171
Rsa10014755_intron_1	R01	51680622	51680791	AGTGGCCATTGTTGTTCTCC	TAAACCCTTTGTGCGTTTCC	170
Rsa10039364_intron_3	R01	1487366	1487630	GTTAGTAGAATCGGCTGCGG	GATATCGGATTGCCCAACAG	265
Rsa10027086_intron_1	R01	36588615	36588997	TCACACTAAATGCTGCCCTG	AGCAAGACAAGCCCTGAAAA	383
Rsa10039018_intron_2	R01	3390277	3390710	TTGCATTTCAGAAGTTTGCG	CGTGCCGACAAGAAGAAGAT	434
Rsa10028635_intron_5	R01	7979612	7979865	CTTCTTCAGCAAACTTCCCG	TCAGCTTCGGTGTTGTTCTG	254
Rsa10009860_intron_2	R01	531704	531985	AAGAGCCTCGGAACTGATGA	CAGCGATGAGAGCTTGTCAG	282
Rsa10031190_intron_11	R01	30907311	30907494	GATGCAAAAGAAGAGGGGTG	TCGTTAATGATTACCAAGTTCCTG	184
Rsa10039352_intron_9	R01	1553348	1553551	GCCTCTAACGTCACACCCAT	GACAGTTCCACGTGCTCAAC	204
Rsa10028698_intron_9	R01	8380897	8381123	CCAGTGTTCGAGGAGAAAGC	CAGATTCTCGAGGTGAAGCC	227
Rsa10007880_intron_2	R01	20083416	20083625	TGAGCACAATGTTAAAGCGG	CTACTCCTGGTTGCTCTGCC	210
Rsa10020725_intron_4	R01	35998102	35998304	GCTGGGATGGGAGTAAATGA	CAGTTGATCAAGCATCGCTC	203
Rsa10014741_intron_3	R01	51611284	51611485	AGACGTGTTCATCGTGCTTG	TATTGAGGAAGACGAACCCC	202
Rsa10027118_intron_10	R01	36858625	36858900	GGCCAGAGCAACAAGAGTTC	TTGCCTCTTCCATGAAATCC	276
Rsa10038622_intron_2	R01	5754150	5754542	GCCTTCTTGACACATAGTGGG	CGCAGGATTTGGAAGTTTGT	393
Rsa10031344_intron_2	R01	29365105	29365311	GTTTCTGGAAGAGCTCGGTG	CTTCTCGCAGATTCATGCAC	207
Rsa10027174_intron_10	R01	37223644	37223876	GGAGTGAAAACAAAGCGGAA	CCATGGATACACACACGCTC	233
Rsa10031215_intron_6	R01	30721281	30721487	ACAGAAGTTTCTGCAACGCA	TTTCCACACATTTTCACCGT	207
Rsa10038879_intron_1	R01	4248680	4248946	TCACTTCTCCTCCTCCCTCA	GGGGTAGAGAGATTGGAGCC	267
Rsa10027099_intron_1	R01	36670567	36670826	TGGCTCAGGAGGAAATGTTTA	CCGCTTCTTCTCCATAACGA	260
Rsa10028713_intron_1	R01	8502655	8503006	TCCGGAATCTCGTATCCTTG	GAGATGAGGTTTGTGGCGAT	352
Rsa10020681_intron_9	R01	35606506	35606649	GGTCAAACTGACACCGATGA	GACTTCTTGCTTCAGCAGCC	144
Rsa10009956_intron_1	R01	22655722	22656115	AGTGTTGGACCCAAGACCAG	CAAAGGAAACCGGAATCTCA	394
Rsa10033260_intron_4	R01	17044018	17044349	ATGAAGATCAGGTTGTCCGC	CAGCACCAGGTTGAAGATCA	332
Rsa10007874_intron_2	R01	20139067	20139493	TAGTAACAAGGTGCACCGCA	CCCTGAAGTGGAGCAAAGAC	427
Rsa10033039_intron_5	R01	15265764	15266081	CTGGACAAACCCTCTTGACC	AAGGGACCGAAGAGAGATGG	318
Rsa10027207_intron_2	R01	37464350	37464546	GTGGGATCCAAGTGGTGACT	CGTCCACTTCCTTCGTCTTC	197
Rsa10038593_intron_40	R01	5900457	5900720	TGCAAAATTGATGACCAGGA	AGAAAGAACGGCTGTCTTCG	264
Rsa10023123_intron_2	R01	11074486	11074754	GCGATGGGGTTTATGAAATG	GGGGAAGTTCTACGTGGTGA	269
Rsa10028126_intron_13	R01	44081422	44081666	TCATTTCCGCTCTAAATGGG	CATTGCCCATACAACTGGTG	245
Rsa10034740_intron_4	R01	48431272	48431547	CCCTTGTCAACACATTGAGTG	GACAATATTGCCGGCTCCTA	276
Rsa10039348_intron_2	R01	1588792	1589013	GATCACCTTGGCTGGTTCAT	TCTGATCCTTGTGTCAACGC	222
Rsa10028975_intron_6	R01	10092734	10093056	TGTTGTTCTCTGGTGCAAGC	TTCATGGGAGGGAAGAACAC	323
Rsa10033121_intron_1	R01	15888140	15888412	TGCATTGGTACTGGACTGGA	ACACAAAAAGACCAGCCTCG	273
Rsa10008996_intron_4	R01	42974192	42974332	CGATTGCATGGAAATTTGTG	TGTGACGAGGCTGATACTGC	141
Rsa10034738_intron_4	R01	48452159	48452465	CCGAACGTAGCGTTTAGGAG	CTCAGGGGTGGGTGTTTTTA	307
Rsa10028786_intron_10	R01	8914052	8914401	TTCTCGTTGTTGCAGGTCAG	CGCATCTGTCTCACCACACT	350
Rsa10019596_intron_6	R01	40642812	40642999	TACAACGCCGTAGACAACGA	ACAGCATAGTGCAACCCTCC	188
Rsa10028652_intron_11	R01	8107570	8107814	CCCGGAAATTTTGACTGATG	GTGTGGCACAGTCTTCTCCA	245
Rsa10019682_intron_4	R01	40044387	40044647	CCACTTTTCGATGCAAGTGA	GTGCCAAGTATGGGATTGCT	261
Rsa10009860_intron_4	R01	531376	531806	GCTGTCCTCCATAGAGATGATG	AGCACGCGAAGAAGTCATTT	431
Rsa10012339_intron_4	R01	31876722	31876859	CGTTGTGCTGTATCAATGGC	CGAGCAAAAAGAGCAGAGAAA	138
Rsa10028780_intron_1	R01	8867654	8867940	GTAAAGGGTTCTCCTTCGCC	AGAAGCACAAAGGGGTGAGA	287
Rsa10019618_intron_2	R01	40501218	40501421	CGATAGACTCGCCGAGAAAG	CGCATCTAGCTTCACCAACA	204
Rsa10003706_intron_3	R01	13301975	13302327	GGGCTTCACAAGCAGAAGAC	GCTGCACACAGCAACCTTTA	353
Rsa10034576_intron_2	R01	49369800	49369981	CTCGTGAAGCAAGCTGTGTC	ATCGATGTTGAGTTGGAGGC	182
Rsa10000922_intron_2	R01	4998	5175	TGAGGTAAAAGGCAATTCCG	ACGATGGCTACACCGCTATC	178
Rsa10027225_intron_1	R01	37559395	37559606	TTCCTGCTTCCCACAAAATC	TCCACATCTCTTGCTTCGTG	212
Rsa10023093_intron_5	R01	11256162	11256412	GCTTCGTTGGTAGGTTCTGC	TAGCTAATGGGAAGAAGCCG	251
Rsa10023000_intron_5	R01	11883819	11883985	GGGATTCTTGCTTCAAAACG	CGAGAGACGTGGATGGATTT	167
Rsa10014738_intron_6	R01	51601437	51601673	AAACCAAACACCCGAAGATG	AGGTTGATGGCATGGTTAGC	237
Rsa10009921_intron_1	R01	189508	189728	CCTCGTATCTCCTCGATGCT	GAGTGGGAGTGGGAGTGGTA	221
Rsa10028093_intron_2	R01	44401362	44401526	GACACCGTTTCGTTCAGGAT	CCATCGTGTCGACATTGAAC	165
Rsa10007202_intron_1	R01	7560420	7560613	GAACGAGCTAGTTTGGTGCC	GCATCATCTGGATGCTCCTT	194
Rsa10039408_intron_4	R01	1238396	1238571	CCAGGCACCCTTGCTACTAC	TTAGCAGCAACGAGGGAGAT	176
Rsa10039303_intron_1	R01	1805592	1805894	ATTCAACGACGTTAGGCCAC	TCGTTGCTCCGGAAAATTAC	303
Rsa10038450_intron_7	R01	6670708	6670922	CGTGGGCATAAGCCCTAATA	TCTGGCTGCAATGTCAGAAC	215
Rsa10035076_intron_8	R01	46507070	46507199	GATCCTCCAGACAAGCCAAC	GTTCGACCAACCCTGTGAAT	130
Rsa10033167_intron_2	R01	16277188	16277410	TCTTTCTCTGGCGTTTCGAT	CCTCAGCAGGAGTAGCCAAC	223
Rsa10028899_intron_7	R01	9645819	9646225	AGCTGAAGACGTTGAAGGGA	TTGGATCTTTCCGTTCTTGG	407
Rsa10005179_intron_10	R01	43322019	43322217	TCACCAAATGCAGACGCTAC	GACAGACGCGACCAGTAACA	199
Rsa10008713_intron_4	R01	27112458	27112671	AGTTAGGTCCTGTGATGGCG	CCTGCTTTGCTTCACGAAAT	214
Rsa10034411_intron_15	R01	50337218	50337483	AGCCCTGAGGAAACTGTTGA	GTCAAGCTCAGTTTGTGCCA	266
Rsa10034997_intron_16	R01	46965826	46966112	GGCCAGCAATCAAATACCAT	AAATTACCCGAGCAGCCTTT	287
Rsa10028776_intron_3	R01	8851264	8851569	TCACCGTGCACTTGGTCTAA	CCTGACTTTTCTTGTTGGGG	306
Rsa10027136_intron_10	R01	36995230	36995444	TGACACTCATATCATCCTCGG	AGCAAGAAGACGGCTTACCA	215
Rsa10023103_intron_6	R01	11197353	11197616	CTGCGACCAGTTTCTTTTCC	TAATTGGTGCAGGAGGTTCC	264
Rsa10022945_intron_5	R01	12293626	12293943	CTTGGCATGGGAGCTTTTAG	TCCTTGGTTTGAGTGGGAAC	318
Rsa10039327_intron_2	R01	1691444	1691614	TGTAGAATCACTTTCCGGGC	CCTATCACCAACCAACCAGC	171
Rsa10007881_intron_1	R01	20079245	20079677	TGTGGCTGTTGATGGGTTTA	GTGCCATGTCGAAATGTTTG	433
Rsa10031241_intron_6	R01	30467693	30467910	TTTTCTCGAAGTTGATCCCG	TGAAGCTCGCATGCATTTTA	218
Rsa10027236_intron_7	R01	37598435	37598651	CCTTTCCTCTAATTGTCCACG	TGTCCATGTAATGGAAGAGGC	217
Rsa10035077_intron_1	R01	46498321	46498744	AAGCTAAAGGGAACGGTGGT	TTTGTTCCCTGGTGACATGA	424
Rsa10023195_intron_1	R01	10517295	10517753	CCAAGCGATCAGAAGAAAGG	ATCTGGTTTGATGGCAGAGG	459
Rsa10013775_intron_10	R01	28317280	28317489	AGCGCAATAGCGTCTTGTTT	GTTAAAAAGTTGGCGGGTGA	210
Rsa10028921_intron_9	R01	9775722	9776042	TTCGCAAAGAAAAAGCCATT	AATTTCCTGAAACGCAGTGG	321
Rsa10034681_intron_5	R01	48774599	48774756	TAGCATTCCCAACCTCTTGC	ATGACAGCGACGAGGAGAAT	158
Rsa10028830_intron_20	R01	9216833	9217146	GTGTAGCCATTTTGGGTGCT	TAGTTGAAAATTCCCGGTGC	314
Rsa10027407_intron_3	R01	38771537	38771988	TGGATCTGGTCTGGGTTCTC	CTGGTGCGTAGGAAGAAAGC	452
Rsa10005136_intron_4	R01	43082312	43082614	ACGACCAGCCAAATGAAAAG	CCTTAGCAGCAAATTCAGGG	303
Rsa10000764_intron_2	R01	4998	5170	TGAGGTAAAAGGCAATTCCG	GGCTACACCGCTATCAATCG	173
Rsa10034813_intron_1	R01	47973844	47974244	AGCAAGACCCTCCTCAGTCA	GGCTGACGTGGCTAAAAAGA	401
Rsa10031204_intron_3	R01	30808831	30809169	AACCACATGCTTTCTTTGGC	TGGCATCCCAAGAATAAGGA	339
Rsa10027155_intron_3	R01	37109795	37109995	TCAGAGTTCAGGGGAGACTGA	CCTGCTCTGATTCTGATCTCG	201
Rsa10038404_intron_17	R01	6948680	6948865	TGACCCAAAAGTTCAGGGAG	TGACCTCCTTGTTGGGGTTA	186
Rsa10038478_intron_10	R01	6558381	6558724	AAGCCATTCACAAAAGAGCAA	GTTTGATGGGCGAGCAGTAT	344
Rsa10038951_intron_6	R01	3813120	3813344	GGAGATTGTGGCATCAAACC	TGGTTCTCTGCAACTGCAAC	225
Rsa10013754_intron_4	R01	28082039	28082324	GACATATCGGTTCCAAGCGT	TTTCCTCCGACGCTTATTTG	286
Rsa10028058_intron_4	R01	44718276	44718632	AAACTCCAGCAGCAAAGCAT	CAGAGAAAGTGAAGCCAGGG	357
Rsa10033016_intron_6	R01	15173267	15173740	CTTTCCACATCTGCAGCGTA	TCACGTTTCTTCATTGCTGC	474
Rsa10014722_intron_1	R01	51526153	51526472	CTATTTCCGAGGAGAGCGTG	GTGCTGTGATAAGGCTGGGT	320
Rsa10028942_intron_1	R01	9874066	9874419	ACGTAGTTGGAGGTTGCCAG	CACAGCTTTCCAAGCATTCA	354
Rsa10016161_intron_7	R01	41182072	41182247	TTAATGTAATCATCCGTATCATCG	CATGCAAATCGACAGCACTT	176
Rsa10034952_intron_2	R01	47213097	47213578	GTATGACTGGGCCGAAAAGA	ACTGAGCAAGACCAGGGAGA	482
Rsa10028830_intron_19	R01	9217028	9217294	AGGACAATCCACCCAGACAC	TCTCGTGCCACAACTACTGG	267
Rsa10014583_intron_2	R01	50761654	50761954	CCATCCAAGCAGAGGAAAAG	TCTTTCATTCCCTGTGGTCC	301
Rsa10034915_intron_11	R01	47450587	47450888	CACAGCACACATCCCCATAG	ATACTTCAAGACCGGCGATG	302
Rsa10034466_intron_5	R01	50040712	50040928	AAAATCGCCAGGATGTTGTC	TGCTCAGATGTTCAACCAAGTT	217
Rsa10019628_intron_5	R01	40432294	40432480	CGCTTTAGCTCTAATGGAATCG	GTTTCTCGGTGAGGCAACAT	187
Rsa10007252_intron_6	R01	7281883	7282075	ATCTGCGAGGTCTATTGCGT	GGTGTCCTTCACGAGCTTTT	193
Rsa10028134_intron_4	R01	44026376	44026589	AGGGTTAAGCCGGTTCTGTT	AGCCTGACTTCGTTTGCTTC	214
Rsa10039281_intron_1	R01	1893890	1894180	ACATGAATCACCAAAACGCA	CTTGTGCTGAAGCTCTGACG	291
Rsa10039158_intron_4	R01	2515252	2515595	GAACTTGAGAAGGCCACTGC	CCAGCCATCTTCATCTGGTT	344
Rsa10034671_intron_5	R01	48845631	48845862	CCTTTATATGTCGCCGGAAA	TTGAGGTTCGCAGCTTAGGT	232
Rsa10016213_intron_10	R01	40900791	40900988	CCCTACTCTCTGAAGGATCGC	GGGAGGTCACTCCCTTTAGC	198
Rsa10014665_intron_3	R01	51205322	51205784	CCAAACTTGAGAAACCCCAA	GCCTCTTGGTTTGAGTCAGC	463
Rsa10028946_intron_5	R01	9885555	9885935	ACCAGAGCAGGAGTAAGCCA	TTGGTATTATCCGACGCTCC	381
Rsa10039323_intron_2	R01	1711140	1711442	TACTTCTGCGGAGTGGCTCT	AGAGTTACGATGGGCAGGAA	303
Rsa10027180_intron_3	R01	37275296	37275521	AATGCAAGCTTCCCAAACAG	TTTCCGTCTTGATAATGGGG	226
Rsa10034512_intron_7	R01	49765755	49766008	TGGAGCTTATTGCTGTTCCC	TCAGGCTGCTTACACCTCCT	254
Rsa10038640_intron_1	R01	5607289	5607480	CTTCGAAGGAGAAGACGGTG	CTTCTGCTTTACCACCTGGC	192
Rsa10033167_intron_8	R01	16280673	16281144	AATCATCTCCGCTGGTTCAC	AGGACTCGAAACTGGAAGCA	472
Rsa10029236_intron_1	R01	19083073	19083369	GGTTCATGCAACGTTACCCT	CCATTCTGAGGATAAGGCCA	297
Rsa10007732_intron_3	R01	13090183	13090338	AAACATAAGGACGCGGAAGA	TAGGTGCGAGTACCCTTTGC	156
Rsa10002610_intron_2	R01	38969174	38969459	ATCGTCTACAACAGCCTCCG	TGGATTTACCCAAAACTGGC	286
Rsa10028117_intron_3	R01	44150116	44150529	ATAAGCCAGCAAAAGGAGCA	AAGACCGGATCTGACGAGAA	414
Rsa10035026_intron_7	R01	46835854	46836035	CAGCATCATCTCCATCCTCC	GCTTTTACTTTTTGCACGGC	182
Rsa10039294_intron_1	R01	1832628	1833069	GACAAGGGACAGACCGTGAT	GACCCAAAGAAACCACCAAA	442
Rsa10038869_intron_14	R01	4327992	4328229	CGGATCTTGGGTAAAGAAGG	TGACCATTTCATCGACCTGA	238
Rsa10031248_intron_12	R01	30405121	30405297	TCTTGAAAGCTTGCAGTGATTC	TGCTTCAGTTGAGGAGAGCC	177
Rsa10014738_intron_3	R01	51600705	51600990	AAACCTCCTTCCCAGCCTAA	CATTTTGAAGAATGGGACGC	286
Rsa10019625_intron_4	R01	40447437	40447621	CGAGCATGGCTAGTGTTGTT	TCCAATCGACCTCTTTCTGG	185
Rsa10007817_intron_2	R01	12544789	12545032	CGATGCTCGAACGTAACAGA	GAAGGAGGCATTATCGTGGA	244
Rsa10022924_intron_2	R01	12382967	12383258	GAGTTGGTGCAATCCGTTTT	CCGCTAGCTCCATTCATCTC	292
Rsa10028929_intron_8	R01	9809589	9809810	CCGAAGATATCGGATCTCCA	TCATAGCCCAGAAGACCACC	222
Rsa10020725_intron_5	R01	35998285	35998664	GAGCGATGCTTGATCAACTG	AACCAGCTTCTTGACTCGGA	380
Rsa10038626_intron_1	R01	5718420	5718866	ACATTATCATTCGGGTGGGA	CAGGGACGCCTTCCATATAA	447
Rsa10023004_intron_15	R01	11864729	11865014	GAGAGAGGGAAAAGGACGCT	CTTTCTGCACGTGTCCTTCA	286
Rsa10038618_intron_4	R01	5772120	5772344	TTGGAAAGACACACGCTTTG	CTTCTCCACAGGCTTTGCAT	225
Rsa10039162_intron_16	R01	2489156	2489343	CCAGCGCCTAATGTCTTCAT	TGGCTTGTACCACAGTCTCG	188
Rsa10039103_intron_12	R01	2879681	2879863	CCGTCCATCTATTCCGCTAA	TGCTTAACCGGTCAAAATCC	183
Rsa10034407_intron_3	R01	50356217	50356594	GGACACTGGCGAAAACAGAT	GTGCCGACGACTAACCAATC	378
Rsa10028749_intron_12	R01	8698424	8698604	GACTGGAGAACCGTTCAAGG	TTATGGAGCCTGCTTTACCA	181
Rsa10028947_intron_10	R01	9887880	9888041	GGTAATTCCCTCGTTGTGGA	ACCCTGCTCGTGACTCTCAT	162
Rsa10039103_intron_5	R01	2878126	2878358	TGGGACTCGTACCCCTACAG	CCCTTCTGGCAAACTTTCAG	233
Rsa10014677_intron_3	R01	51292832	51293029	TGAGAACCGAATCACACAGG	CTTCAGTTTCTTGGCGTTCA	198
Rsa10031217_intron_20	R01	30691349	30691603	CCAAATACGGCAAAAATGCT	CAGCTTGTGGGTAGGCTCTC	255
Rsa10034840_intron_1	R01	47839048	47839218	CCGGTTTGACACGGTTTAAT	GATGGTTGGTCCGTTCTCTC	171
Rsa10031214_intron_3	R01	30727691	30728069	AAGGATTTGAACAGCATGGG	CCAAAACCGACATGGCTAGT	379
Rsa10032884_intron_2	R01	14222588	14222778	CCCATGGTGTATGTTTTCCC	TGCTTCTCCTTCTTCCCTCA	191
Rsa10039262_intron_11	R01	1985925	1986249	TTCACTCAGCCTTGGTGTTG	GGGGACATTTGGTTATCACG	325
Rsa10033010_intron_14	R01	15092166	15092292	ACTTCCATTTCTGCCCTCCT	TCCAGATGTGAAGGCTGTCTC	127
Rsa10023158_intron_4	R01	10798400	10798766	CGGGAGGAACAACAGAACAT	GGGTTCTCCAGTGTCGTCAT	367
Rsa10038522_intron_7	R01	6340960	6341254	CCTTTTATGGTCGTGGCTGT	CGGAGCAAGATTCTCTCCAC	295
Rsa10029299_intron_5	R01	19753517	19753759	TGTCTCCTACACATTCCGCA	AGGAAGGTTAAGGTCGCCAT	243
Rsa10038591_intron_2	R01	5923631	5923852	GTTGCCAGAAACGCTACGAC	AACAGCATCAGCAAGCTCCT	222
Rsa10009920_intron_5	R01	193955	194218	CCTCTCTCATTCCTTGCGTC	CAGATTCAGCGTTGGTGCTA	264
Rsa10013784_intron_1	R01	28447335	28447602	CTGCCTCTAAGCCGAAGCTA	CTTTAGCTTTCTTGCCACGG	268
Rsa10019574_intron_7	R01	40793793	40793935	AAGCAAAAGTCAACTCACGGA	TCACCATCCTTCCACACAGA	143
Rsa10028653_intron_21	R01	8120274	8120540	TGCTAAGCTTCTCCCCAAGA	TGGGTTGTGCTGGTAGTTGA	267
Rsa10038779_intron_1	R01	4829397	4829786	TCATCACGAGCTCCTCCTCT	TTGTCTCTGAATGGCGTCTG	390
Rsa10028854_intron_4	R01	9355117	9355340	GTGTGTTCCAGTGCTCTCCA	ATCAATGCCATGTTTCTCCC	224
Rsa10014540_intron_5	R01	50552489	50552776	GTTGCGTTCCTTCACCTGTT	CGATGCTGTCTTCCTTCACA	288
Rsa10009844_intron_1	R01	679291	679700	CATCATCATCCGTTGCTTTG	CACGGATAGCATCTTCAGCA	410
Rsa10016138_intron_3	R01	41310667	41310865	AAATCGGGATTATCTCTCCCA	CTTGAATTGCTCTTCCAGGG	199
Rsa10038815_intron_5	R01	4607870	4608089	TGAACATCCGATGAACTTGC	ATGTGAATGCATGCAGGACT	220
Rsa10033077_intron_12	R01	15556338	15556481	CTTCCAGTTTGCTCGGTTTC	AGTCCGTTCTCCCCATCTTT	144
Rsa10038564_intron_7	R01	6074016	6074217	CGTGGACGAACCTTAAGAGC	GCAAGGTGCAACTTCCTTCT	202
Rsa10027087_intron_2	R01	36594924	36595372	GAACCTTCTTCATTGCTCGC	GGCATTTTTGTTTCTTGGGA	449
Rsa10007219_intron_1	R01	7444639	7444840	TGCAGGAATCACACGACATT	AATTTTCCGTTGACTGCCAC	202
Rsa10033105_intron_8	R01	15746136	15746321	ACCAACCAATTCCTGACCAA	AAAGAACCCGAACAAGCTCC	186
Rsa10029198_intron_15	R01	18543998	18544428	GGCATTGTTCTCGATTAGCC	GCTCATTGACCGTGATGATG	431
Rsa10034788_intron_3	R01	48134920	48135255	GAACGGCTGCTCTTTTAACG	GCACCAGATCAGCTCCATTT	336
Rsa10013742_intron_4	R01	27963290	27963454	CCACCGACCTGACTAAGGAG	TGCTGTTAATGCTACATTGCCT	165
Rsa10039219_intron_7	R01	2228809	2229023	TCGTCAGTTACTGTCCAGCG	GTCGGTCACCACAATCACAG	215
Rsa10027424_intron_2	R01	38905673	38905942	AGCGGCAATTACAACTCCAA	TGGCCATCCTTAGGTTTCAC	270
Rsa10013816_intron_2	R01	21527463	21527697	AGTTGCTTTCTCCTCCCACA	GCATGTTCTGATGTTTCCCA	235
Rsa10023159_intron_2	R01	10792203	10792395	CGTTGGCAACTTATTCGTCA	GCAATGCTTCCACACTCTGA	193
Rsa10038971_intron_3	R01	3665682	3665891	TATGGACCATTGTGTGACCG	CTCAAGTTTTGGCCGAGAAG	210
Rsa10019705_intron_1	R01	39882756	39882948	TTCGTTGGAATACCGAAAGG	ACTCGCCTCGTGAGATAGGA	193
Rsa10038670_intron_18	R01	5454230	5454445	AAGGTGGCTTTGGATCTGTG	TGCAATCATGCCAATCTCAT	216
Rsa10035023_intron_4	R01	46861273	46861431	GAGGCAGTTCTGACTCCCAA	CATGGCTTCCAGATCAGGTT	159
Rsa10014563_intron_3	R01	50638154	50638273	TGCACAAAAACCACTTGAGC	TCTGCTCAGAGGCTACACGA	120
Rsa10014753_intron_5	R01	51669630	51669866	GCCTTGATTCATCCGAAAAA	ATCGATAGCTCGTCTTCCGA	237
Rsa10039445_intron_2	R01	1036721	1036850	TTTGTCCAAACACAGTCGCT	TGTTACTGTCTCCAACGCCA	130
Rsa10038699_intron_17	R01	5316127	5316322	TCTATTGCTGCTCGCTCAAA	CGTCCAGGGTCTTGTCTAGC	196
Rsa10031211_intron_4	R01	30745998	30746173	TTGTACAGCTGCACCGTATCT	GCGTTTTCCATCACTTGACA	176
Rsa10029314_intron_6	R01	19896790	19896977	AGCCGTGGCTCTGACAGTAT	TCAAACAGGCTGGAGACAGA	188
Rsa10020613_intron_1	R01	34866576	34867050	TGGAACGTCTTGGAAACCTC	CTGGAGAATGGAAGGAGCTG	475
Rsa10028745_intron_8	R01	8659348	8659581	GCGTGTCTTTCTCTGTGCAA	GAGGAGAAACTGGCGTTCTG	234
Rsa10014666_intron_26	R01	51212802	51212983	TGTTGAAGCATCCCACAGAG	CCTGGGTTCAAGCTTCATGT	182
Rsa10032956_intron_9	R01	14775603	14775868	GGGCTTTTCTGCTTCTCAAA	AAGCATGGATCCGAGTCATC	266
Rsa10007209_intron_8	R01	7494647	7494951	AAATCCTCCTTCCCCAAGAA	TCAGTTGTGGCTCTTGTTGC	305
Rsa10039162_intron_2	R01	2485775	2486012	TGACCCACAAGGGCTAGAAG	CCTGTGGATATTTCTCACTTGC	238
Rsa10028612_intron_8	R01	7770623	7770870	ACAAGGCTCCAGCAGGTAGA	TCGCAAGACAAATTCCAAAA	248
Rsa10023156_intron_5	R01	10803776	10804014	GACCAGATGGCGCAATAAGT	CAAAAGCATGGGAATGTGTG	239
Rsa10038404_intron_8	R01	6945985	6946223	ATTCTCCACAACCATCAGGC	CTGACGTTTGATGTGGGTTG	239
Rsa10027848_intron_14	R01	46110702	46110905	AGCTGCTGAATATGCCGAGT	GTTGGGTGGCCATATGTTTC	204
Rsa10014748_intron_2	R01	51641554	51641790	CCTAGTGGTGACGCTGATGA	CGCAACCTTTTGTCCGTATT	237
Rsa10020724_intron_1	R01	35976601	35977083	AGATCCCATGAACTTTGCGT	ACTGTTCGTTAAACCGGTGG	483
Rsa10014548_intron_4	R01	50571304	50571561	CCTTGTTGGCTCAAGAGGTC	TCTTTGCAGGCTTTTGGAGT	258
Rsa10020777_intron_4	R01	36468987	36469450	TGTGCTCCTGCTGTTAATGC	TAATGGCCGACTATTGGGAG	464
Rsa10007815_intron_3	R01	12551205	12551477	GCTTGTGTGCGGTCTGTTTA	TCAGTGCAAAAGACCTTCCC	273
Rsa10019745_intron_15	R01	39569735	39570143	CCAGTTCAACCCGACAGTTT	CCACAGAGCCATCCAAAAGT	409
Rsa10023159_intron_4	R01	10793118	10793289	GGATTTGTTGCCTTTTCTGC	CGGTTTGCCACTAACCATTT	172
Rsa10027360_intron_8	R01	38434481	38434635	CCCCATTTTCCCTTCAATTT	CCGGATCGTCGACAGAGTAT	155
Rsa10035063_intron_2	R01	46608894	46609144	GAACTGCTGGTGCTATCCGT	GCTCTCCGTGGGAGTAACAG	251
Rsa10028656_intron_5	R01	8145443	8145621	TGCGAAGTTAAATTGTGCCA	GAGGGACTCGGATCGTGTAA	179
Rsa10031402_intron_5	R01	28822883	28823347	GCATACGCCTTGGAAGTGAT	AGCGAGCAGTTGGAACAAGT	465
Rsa10028842_intron_18	R01	9304375	9304603	CTGTACCTCCTGCTTCTGGG	GTACAACGGCCGGTATCAAT	229
Rsa10029162_intron_1	R01	18250828	18250973	CAGATGGCCAAGCAGTACAA	TCTCTCCCACCATTCGTACC	146
Rsa10035076_intron_11	R01	46507611	46507777	TCTTTAACGTTCACCGGCTT	TGTTCAGATGCACTTTTGGC	167
Rsa10028668_intron_3	R01	8209975	8210166	CGAGCAGCTATGTTCGTCAA	AAGATAACCGTCATTCGCGT	192
Rsa10035065_intron_6	R01	46603047	46603189	AACTTGGAGATTGGTGACCC	CAACTTCAAAACCCGCAAAT	143
Rsa10038766_intron_48	R01	4934026	4934270	CTCCCCGGAGCTTAACAAGT	TATCTGCAAGAGCTGGGGAT	245
Rsa10032842_intron_3	R01	13887992	13888140	CCTTGCCATTACTCACCGAT	GGTGGGATGCTCACATCTCT	149
Rsa10028936_intron_7	R01	9839140	9839420	CAAGAAGATGGGTCTTGGGA	GCTGCTTCTTGGTCAAATCC	281
Rsa10034815_intron_5	R01	47966595	47966855	CTTGGTGCCATGGAAGAACT	ACGTGCCCATTTTTCTAACG	261
Rsa10031215_intron_15	R01	30719215	30719460	GATGGGCTCTCCATTGTGTT	ACAATCTTATGCCACCCGAG	246
Rsa10014531_intron_14	R01	50500440	50500682	CGTCGAACATACATTGGTGC	TCCATAACCTCCAACAAGGC	243
Rsa10039112_intron_1	R01	2805468	2805712	ATTACCTCCATCAACGCCAC	TGACATCACTGAGTGGTCCG	245
Rsa10014656_intron_5	R01	51166214	51166404	CGAGCTTCCCATCAAAGAAA	GCGGGGACAGAATGTGTAGT	191
Rsa10002134_intron_5	R01	22846262	22846447	CAAGAGGAGCACCATCAACA	GAATCAATGGTGCGGAATTT	186
Rsa10038922_intron_1	R01	4038821	4039068	TTTCATCCGCCATCTTCTTC	TCATCCATGGCCTTCTAACC	248
Rsa10039431_intron_1	R01	1099017	1099290	GATTTGCTAGCGAAGGTTGC	TTCTGATCCGCTTTCGACTT	274
Rsa10039107_intron_2	R01	2834417	2834662	TCCTTGTGTTGGCTTGTGAG	TGGCATACTTGGACTGTGGA	246
Rsa10028168_intron_2	R01	43766753	43767230	GAATCAAACCCTTGGAAGCA	TGTAGAAGCCGAAAGGGCTA	478
Rsa10039041_intron_2	R01	3244287	3244498	CACAAGCTGTCTATCCGCAA	CGTTTCGTACACGTTTGGTG	212
Rsa10034724_intron_5	R01	48546863	48547358	CACGACCGTAAAATGATCCC	TGCTGCAACTCCCTTACCTT	496
Rsa10022950_intron_9	R01	12275726	12276175	TTTGTTACACGTGTCCCCCT	TGTGCTATCTGGCTTGCATC	450
Rsa10031388_intron_5	R01	28976876	28977120	AGCAATCTCCTTTTGCTGGA	ACCTTTCACCTTTTGTTGCC	245
Rsa10039179_intron_5	R01	2409456	2409721	TTGTGCTTTTGGAGCTGTTG	GCTTTGGGAGGGAAGTCATT	266
Rsa10034719_intron_15	R01	48575010	48575392	GATTCATTCGCCTCCACATT	CTTGTGTGCAAGACCAAAGG	383
Rsa10035026_intron_1	R01	46837411	46837637	TTCATGATTCCAGGTACGCA	ACCACCAAGCTGCTGAATTT	227
Rsa10027214_intron_2	R01	37505928	37506068	CAAAACCCTGAAACAATTTGG	CCAATGACATCGGCCTTTAT	141
Rsa10028836_intron_5	R01	9265634	9265863	TCTATCGCAGCCTGATTGTG	ACCCATCTCTCCCTCGAGTT	230
Rsa10034535_intron_6	R01	49644574	49644891	CTGGACGTTTGGTTGCACTA	TTGAATCCTGGCATCAACAA	318
Rsa10031325_intron_5	R01	29705291	29705583	TGTGTGGTTACCAAGATGGC	CCACATGGACAAGCACTCAC	293
Rsa10034924_intron_4	R01	47398046	47398187	ATTGATCCGACCATGAGAGC	TCTCTACGCAGTTCTCACAATCA	142
Rsa10019718_intron_5	R01	39776825	39777083	CTCTCCATTTCCTTCTCCCC	GCTGGCTGTGGCCATATAGT	259
Rsa10009871_intron_2	R01	503858	504026	TCTGCACAGCAGTTTTCGTT	TAACCGATTCCTTGATGCCT	169
Rsa10031257_intron_3	R01	30289189	30289523	TCAATAGCTCACAGCATTCCC	TTGACGACCCGCATGTATTA	335
Rsa10034643_intron_1	R01	48960392	48960551	ATGGAGCTGGAGCTCAGAGT	TTGCGTCTCCTCTCTTCCTC	160
Rsa10016366_intron_6	R01	34494079	34494379	GAAGTTCAACGGGTTGTCGT	GCAGTCAATTGCGTCAAGAA	301
Rsa10013779_intron_3	R01	28372732	28373045	CGGATCCACTTCTTCACGTT	ACTCGAAGAGAAAGGACGCA	314
Rsa10022918_intron_3	R01	12458428	12458863	CGCACCACTGAGCTATGAGA	GGAGACGCTGAGGAGATGAC	436
Rsa10039148_intron_4	R01	2573194	2573457	AGCTTGACACAGCAAGAGCA	TAATGGGATTGGCAATTGGT	264
Rsa10038880_intron_3	R01	4245968	4246191	CACCGAAGGCATTATGTTTG	CGAGAGAGTGCATTGGAGTG	224
Rsa10039268_intron_2	R01	1950590	1950746	TGTGGTCACCATCTCTGTGG	CACATCATAACGAGTCCCCC	157
Rsa10038487_intron_15	R01	6510862	6511255	GTCTCCAGGTCACAATCCGT	AGTCGACGATGCTTTGCTTT	394
Rsa10022977_intron_4	R01	12036060	12036243	TGCTTCTCCATGTCTCAACG	CTTCCATTGCGAATGGTCTT	184
Rsa10031177_intron_7	R01	31015557	31015765	AAACAATCTCCGTCGTCGTC	TCCCGAGCCTCTTCTACTGA	209
Rsa10028150_intron_6	R01	43910396	43910762	GTTCCGTGAACGAGGCTATC	GCGCCGTTGATTTCATATTT	367
Rsa10015307_intron_2	R01	26281041	26281479	GTGGTCGCTGAGGAAAAGAC	GCCAGCATTATTAGCAAGCC	439
Rsa10009921_intron_6	R01	188314	188491	TCTCTAGGAGCTGCTTTGGC	TGTCGAAGAGTTTGAAAACCG	178
Rsa10034485_intron_1	R01	49935286	49935473	TTGTTTGAGCAGAATCGCTG	GAAAGCAATCGCCTCGTAAG	188
Rsa10023156_intron_11	R01	10805084	10805381	GGATGCTTTTGGTATTGGGA	CCTTTGGAGGTGGTTCATTC	298
Rsa10034445_intron_6	R01	50165636	50165948	GATTGTCCTGGAGTTGCGAT	CCTTCTTAAGCTTGCCCCTT	313
Rsa10027359_intron_3	R01	38431586	38431835	TGTGGCTGTATCCATTGTCA	TGCAAGCTCCCATCTTTCTT	250
Rsa10023002_intron_2	R01	11873452	11873854	GTGCCTTTGCACTCGTTACA	TCATCCTTCTTTGGAGGTGG	403
Rsa10039321_intron_3	R01	1717174	1717393	GTGTTGGAACGGCTTGTTTT	TGTTCTTGTTCCTTGTCCCC	220
Rsa10033105_intron_6	R01	15747238	15747670	TAGCCCCCTTGACAGAGAGA	TCAGTAGTTGCGCCTGTACG	433
Rsa10039087_intron_3	R01	2986081	2986245	ATGTTCCACAGTGTGACGGA	TGATCCTCCTCGATGTGTTG	165
Rsa10027850_intron_9	R01	46092895	46093181	GTCTTCGCTAAAGGCTGACG	CGCCATGCTTATGAGCTTTT	287
Rsa10027937_intron_4	R01	45580858	45581089	CAAGTGGGATAAGGCAAGGA	CCACATAATAAGCGGGATGG	232
Rsa10034746_intron_11	R01	48395935	48396285	CCTGGAAATCTTGAAACCGA	CTGCGACAGAAGAATCACCA	351
Rsa10016196_intron_6	R01	40999746	41000050	GGTTAGCACAGGGGAACGTA	TCTGCATCGAGCAACACTTC	305
Rsa10039356_intron_3	R01	1519086	1519246	GGATGTTTCTTCCACAACCAA	TCTTCCAGACAATTCGTCCC	161
Rsa10005151_intron_8	R01	43168804	43169247	GTACACAATCCCGTATCCGC	CCCTTCCACAAGATCTTCCA	444
Rsa10028652_intron_31	R01	8111531	8111686	AATCAACCTCTCCATTGCCA	TTAAACACACCGCAAAGACG	156
Rsa10013721_intron_4	R01	27655416	27655587	CCCTTTCTGGATTAGGGAACA	TGGAGAGGTCTTAAGGGTTCA	172
Rsa10014769_intron_8	R01	51725033	51725202	TGGGGCTTGCTTTTCTACAG	TCACTGTGCAGGCTGCTG	170
Rsa10022989_intron_5	R01	11940407	11940615	CTACTTCAAGAAGCGCCACC	CCAGGATCAAGAGCAGAAGG	209
Rsa10009943_intron_27	R01	67953	68321	CGAGCAGCACCAACATACAT	CGCAGGATTATCTAGGACCG	369
Rsa10034966_intron_2	R01	47143632	47143889	GCGGTGGAAGTAGTAGCGAG	TCTTCTCTGGTTTGATCCCG	258
Rsa10027384_intron_1	R01	38599105	38599285	AGGAAGGCTAGAGTCCTCGG	TGTTTGGTTCGACGGTGTAA	181
Rsa10038563_intron_5	R01	6075326	6075459	CCAACAAGACACCCAGTCCT	CTTCTGATTCATTGCAACCG	134
Rsa10019634_intron_3	R01	40399502	40399759	GTGGAAGCTATTGCTGGGAG	AACAGCTCGGCAATGTAAGG	258
Rsa10035004_intron_1	R01	46946626	46946907	CGCTACACGAACGAATCAGA	ATGGCATCGATCACAACAGA	282
Rsa10023160_intron_9	R01	10787253	10787418	CTTTGTCCATGCCGTTCTTT	TTTTGATACCTCCGGACGAG	166
Rsa10029170_intron_3	R01	18328536	18328706	CGTTCCTTTCGTTGGTGAAT	GGCTTCCAACTCTGATCGTT	171
Rsa10033100_intron_6	R01	15730043	15730244	CCATCCTCCAATAATTGATCC	CAGTTTTTGGTGCATCATGG	202
Rsa10028912_intron_1	R01	9710735	9710860	ACAAACGGTTCGCCAGTATC	GCTGAGATTGTTGTGGCTGA	126
Rsa10038979_intron_4	R01	3619048	3619249	AGCGACGTAAAAGTGGGTTC	CTTGGCTTGACAACAACAGC	202
Rsa10028879_intron_4	R01	9550666	9550849	GGCCATACTCAGCTCCGATA	CGCTGCCAACTTTCTCATTT	184
Rsa10038833_intron_16	R01	4522361	4522601	ATTGGGTAGTTATGCCGCTG	TAACGTTCTCAAAGAGGCCG	241
Rsa10002632_intron_2	R01	39092648	39092982	AAGTGTTGGAGAAGGCGAGA	CTTAGTCCAACTCGGGGACA	335
Rsa10038770_intron_1	R01	4921229	4921468	GCTCAAACATCTTGGAAGCA	ATTTGGCAAACCTGATACCG	240
Rsa10034450_intron_3	R01	50131089	50131384	ATATCAACCGACTGCAAGGC	GCTTCAACACATGCTCCAGA	296
Rsa10034738_intron_8	R01	48451042	48451256	TTGTTAGCGCTTTTGCAATG	ATGCAGGGGCTATCATGTTT	215
Rsa10032849_intron_6	R01	13933642	13933958	TTGAGAGACTTTCCTTCGGC	TATGTTCCTTTTCGAAGGCG	317
Rsa10033148_intron_1	R01	16157571	16157903	ATTTCGGCACCAAGAAACTG	AGAGCAAGAGCGGATGATTC	333
Rsa10031218_intron_1	R01	30668383	30668759	TTGACCGTTGTGCCATAGAA	TTCTTCCTCCCTCTTCACCA	377
Rsa10028148_intron_9	R01	43926254	43926468	TTGCTTGCCACACTATCGAA	GAAGAAGACCCAACGCTCAG	215
Rsa10027169_intron_1	R01	37182773	37182968	CTCCTTTTGCAATGTGCTGA	CCTGATTCAGCTGGGAATGT	196
Rsa10014680_intron_5	R01	51306226	51306411	CCTTTGGCGACTACCAACAT	CTTGGCAAAGAAAGCCAGAC	186
Rsa10028825_intron_8	R01	9191772	9191950	ACTGCTCCTTCTTTTGACCG	GTGTTCAGTTGACGGGTCCT	179
Rsa10014560_intron_2	R01	50627062	50627219	CTAGTCTCTTGGTCGCAGCC	CACTCCTCCAATTTTCGCAT	158
Rsa10028782_intron_14	R01	8874425	8874608	ATCTAAACCGGGTTGGGAAG	GATGGATCTTCGAAGCGAAC	184
Rsa10003364_intron_2	R01	27087155	27087400	TAGGGAATCTTGGGTTTCAA	GCTCGATAGCACAACCATGA	246
Rsa10020645_intron_5	R01	35194040	35194208	GCTCCTCGGTTGTATGGGTA	TTTGCTGCATCACTCGGTAG	169
Rsa10012251_intron_5	R01	32820947	32821147	GTACACTGTCCTCTGGGCGT	TGGTTTGCTATGGTTTTGACC	201
Rsa10038599_intron_16	R01	5855269	5855471	GGAATTTGATCCTAGCGGTTC	CGGAAAGATCTGGGAGTGTC	203
Rsa10009825_intron_4	R01	775581	775779	CGCTCGTCTTCATGCATATC	AAATAGTCTTGGCAAACTCGC	199
Rsa10009948_intron_8	R01	27237	27520	AACGGGGCACAATTGATTAG	GCGGCTTCTATTCTCTGTGG	284
Rsa10016165_intron_6	R01	41153661	41153830	TGTTTACCACATACCACAACAGG	TGCACCACAGCTACGAAGTC	170
Rsa10034920_intron_1	R01	47412357	47412592	AGCCGCATCAGACGTTAGTT	AAAACAATGGCAGGAGTTGC	236
Rsa10028040_intron_10	R01	44837497	44837857	CAGATGCGGCAGCTATTGTA	TATGCCTCCCACAGAACTCC	361
Rsa10007755_intron_7	R01	12936404	12936600	TGGAAAAGATCAAATTGCCC	ACTTGCGAATGCTTTTTGCT	197
Rsa10039479_intron_4	R01	902151	902343	TTCTCTGCCGTGAAATCCTC	TTTGGAGAGGCACTTACGCT	193
Rsa10028652_intron_4	R01	8105967	8106302	CCAGCATGCTTGAGGAACTT	AAAGTTCGTTGCACCTCCAC	336
Rsa10038476_intron_5	R01	6563951	6564131	CAAGAAGAAGCCTGTCCCAG	TATTCTCCCAGAACCTCCCC	181
Rsa10032868_intron_3	R01	14100299	14100730	TATCTCTCCGTCACGCTCCT	GAGCAGACGGAAGAAACGAC	432
Rsa10016209_intron_3	R01	40919331	40919512	ACGTCGACTTGAATTCCTGG	AAGCCTGTAACGACAACGCT	182
Rsa10039400_intron_13	R01	1267677	1267874	TCATTGGCTCGATTGTGAAA	TTTTCCATTGCGCTCCTAAC	198
Rsa10023054_intron_1	R01	11561557	11561844	ACAATGAGAGGCCACAAACC	TTGCTTGGCTCTACGTCCTT	288
Rsa10034411_intron_10	R01	50338044	50338220	CAAGCTTGTTCTCATCTCATCC	GGTGCTGACTTCTATGATTTTGA	177
Rsa10034797_intron_2	R01	48092920	48093181	AGCTCCGATGTTGATCATGT	TTGATCCAAAAGCCGATCTC	262
Rsa10020661_intron_1	R01	35358116	35358443	GGCGCGGAGATTATGAAATA	GAAAGACCTTCTGCGTCGTC	328
Rsa10032973_intron_20	R01	14873941	14874239	TCTTCGTCTCGCCTCTGATT	AAAAATTGCAGATGCGGTTC	299
Rsa10009904_intron_11	R01	289405	289776	CGATGCTTGCAGACAAGAAA	ATTGGGTGAAAATCCAGCAG	372
Rsa10029050_intron_3	R01	17440901	17441375	CTGCAACATTCACCACCAAC	GGCTTTCCATCAAGTGGTGT	475
Rsa10027311_intron_6	R01	38137935	38138320	GGTTCCCCTGATGTCACAGT	TCCCAGAGAACGCTGAAGTT	386
Rsa10038457_intron_4	R01	6641294	6641556	TGGCTTCTTGAGGAGTCCAT	TTTGTTGACTTCGGTTTCCC	263
Rsa10027266_intron_2	R01	37855234	37855473	AAAATGGCAATTGTGCATGA	CTGCTGCTGAAGCTCTCCTT	240
Rsa10027182_intron_3	R01	37311444	37311681	TCCTCTTCTTCGTCATCTATTGG	CTCAACGGAGTCATTTGGGT	238
Rsa10013817_intron_3	R01	21521568	21521815	AGGCATGCAACCAGAGAAGT	ACCCAGAGTGGAAATTGTGC	248
Rsa10023146_intron_4	R01	10889511	10889871	ACACTGGCTCGAAAACTCGT	CTTTGGTCTTTTACGGCTCG	361
Rsa10032800_intron_4	R01	13642901	13643132	GGGACAGCTGATCCAAAAAG	CAAGAACAGGTTCGGGAGAA	232
Rsa10007842_intron_1	R01	20496006	20496155	GTTGCCCTTGGTCCTATTCA	AGCAGCTTGAGTTGGAGACG	150
Rsa10019633_intron_3	R01	40404346	40404769	CCTTTTTGCCACCGAAGATA	GCTAGCTCTGCAGGTGGTCT	424
Rsa10032817_intron_4	R01	13739904	13740164	CCAAGAAAACCAGGAGGACA	ACGTTGATAGAAACGGTGCC	261
Rsa10014556_intron_16	R01	50612506	50612826	GAGTCTTGATTCGGCCCATA	TGTGTTGCCACTTGGATCAT	321
Rsa10039402_intron_6	R01	1263353	1263504	TGACCAAGCTTATGAGCAAGAA	TTTCCTTTCATGGCACTGCT	152
Rsa10014540_intron_12	R01	50550037	50550355	GAGAATTTTCCAGCCATCCA	TTCGAGGATGGTCCTATTGC	319
Rsa10035093_intron_1	R01	46396792	46397199	ACTAGGGAAAACAGCCCTGG	TGTCGAACTCGAATCCATGA	408
Rsa10032850_intron_8	R01	13949653	13949815	GGATTACGCGGAAAAGCATA	ACTGTCACATCCCGTTCCTC	163
Rsa10039304_intron_1	R01	1794742	1795176	GCGTTCGATCCAAATGTTCT	TCGGTTATTGGTGGAACCAT	435
Rsa10031220_intron_6	R01	30661737	30662166	GTGGAAATGAACCTGGTGCT	GTGAAACTCCATTCGCCACT	430
Rsa10002633_intron_28	R01	39094412	39094577	CCGCTTCATCTTGAACTTGG	TTGGATGTGCCTATACGTCC	166
Rsa10016142_intron_1	R01	41282670	41282920	CAAAATGCATTGTCCCCTCT	ATCATAATCCGACGGTGGTG	251
Rsa10039184_intron_2	R01	2386963	2387126	CTTCCAGAGCCAAACCACTC	TAGTCTCGAGCGCCTTAACC	164
Rsa10022984_intron_5	R01	11983589	11983741	TGAAGAAGCTGAAAAAGCGA	TTTCCCCTTTTTGATTGCTG	153
Rsa10028117_intron_1	R01	44150892	44151078	AGCCGCTGATTGAGTAGACC	CTCCTCGTTCTCTCCCTCCT	187
Rsa10039024_intron_5	R01	3358934	3359125	CCTTCTCCTTGTCCATTCCA	CCTATCCATACTGGAGGCGA	192
Rsa10028132_intron_1	R01	44042004	44042468	AGCTTGGGGGATTGATTAGC	ATGGGAAGAGATCATGCTGG	465
Rsa10008682_intron_2	R01	26831684	26831861	AAGCAAGTTAGAGTTGGATCGG	TTCCCTTCAAAACATCTCCG	178
Rsa10031323_intron_4	R01	29722891	29723066	TGTGTGCCACTCCAAAGTT	CATGTCGACCAGGATCGTAA	176
Rsa10027900_intron_2	R01	45826295	45826783	GCGACAACGATACCGAAAAT	TAACCCAAATGAAGCCGTTC	489
Rsa10039177_intron_4	R01	2419388	2419648	GTACCGAATGGTTTTGCGTT	TCGAGGATATCAGATTCGCC	261
Rsa10007745_intron_10	R01	13001056	13001405	CGTGTTTGGGTCTGGACTTT	TAATATGCTGCGACGAGTGC	350
Rsa10031147_intron_7	R01	31629328	31629550	ACGTTCACTTCCAGCCAGAT	CTTGAAAGCTGGGCTCTTTG	223
Rsa10014747_intron_2	R01	51630798	51631145	TCTCATTTCACCCACCACAA	TGGCTGAGAATGGTAGGACC	348
Rsa10038982_intron_1	R01	3608006	3608220	GAACCCGCAAACTTATTCCA	TAGAGTTTTGCCGACACACG	215
Rsa10039404_intron_3	R01	1255252	1255441	GCTCTCCATCCTCTTCAACG	ATCTGAAAACGTCCGCAAAC	190
Rsa10034902_intron_5	R01	47542096	47542249	ATGGACGCTTCTGAAACTGG	GGCGTTGTTGAAGCTCTTTC	154
Rsa10034711_intron_3	R01	48641410	48641701	ATGAGAATCTCCGGCAGTGT	TGTGAGCAACCATCTCACAT	292
Rsa10032801_intron_3	R01	13646335	13646603	GGTAAGCTTCACAAGCTCCG	AATCCAATGTCCAGAGGCTG	269
Rsa10039331_intron_6	R01	1676587	1677046	ACACAATTTCACCTCCCCAA	TTCGCCTATTGGACGGTAAC	460
Rsa10028671_intron_4	R01	8238935	8239147	TGCTGCCTAGCCTTAGCTTC	GGGTGTTGGACACAGTGATG	213
Rsa10005183_intron_9	R01	43367696	43368118	CTGGTACTCCGAAGCAAAGC	GCAAGCTCTTTTGGCAAGTC	423
Rsa10023004_intron_14	R01	11864551	11864789	GGGTTCAATGGATCGTTCAC	TTCATGGAGGCCTCATTTTC	239
Rsa10028852_intron_3	R01	9343578	9343896	TCCCAAATCAGGAGAACTGG	CAGATAAACGAGCTCCTCGG	319
Rsa10033036_intron_3	R01	15248227	15248609	ACAACTGCGTTTCCATTTCC	CCTCGCAGAAAATGGGTTTA	383
Rsa10028110_intron_10	R01	44247828	44247990	TGCTTCATTCGCATCTTACG	TCAGCCATGAAAAAGTCAACC	163
Rsa10035065_intron_8	R01	46603468	46603795	CACGATGTCAGAGGTTGTCG	AGCGGGTGGAACAACATTAG	328
Rsa10023165_intron_2	R01	10757522	10757946	GAAGTTAGCTGGCCAAGTCG	TTCGGTTCTCGCTTTCCTTA	425
Rsa10028871_intron_7	R01	9518178	9518451	GAACAAACGCTGCATCCATA	GTATTAACGCGGGAAGCAAA	274
Rsa10032842_intron_2	R01	13887712	13888011	AGCCTGTTAACGCAATCACC	ATCGGTGAGTAATGGCAAGG	300
Rsa10019599_intron_3	R01	40630216	40630532	CAAGGCATGGAGAGATGCTT	CGTTGATCCCCAACAATTTC	317
Rsa10038833_intron_22	R01	4523890	4524129	ACGCTCCATTGAGATGGTTC	CATGTTGGCCGAATGGTA	240
Rsa10039350_intron_4	R01	1572617	1572782	CGATGAGAGCGCGATAGAAT	CAGATTTTCAATTTCATGGGC	166
Rsa10031194_intron_9	R01	30895146	30895386	TGGTGAACATATTCGGTGGA	CCTTGAGGATTCTCTTCCCC	241
Rsa10007239_intron_2	R01	7347748	7347998	TTGGGAGGGTGATTGAGTTC	AAAGCATCTGGCTTGGCTTA	251
Rsa10032830_intron_3	R01	13812483	13812744	ACAACTTTGACGGCTCTCGT	TCGGAATTCAGAGTGTCGTG	262
Rsa10020621_intron_4	R01	34908810	34909186	ATCATACGCTGAATTTCCCG	ACGCACATCACCAATTTGAA	377
Rsa10039479_intron_3	R01	902326	902633	CGTAAGTGCCTCTCCAAAGC	GGCTCTCCAACTGTATGCTCA	308
Rsa10028746_intron_10	R01	8680180	8680415	ATATATTGGCTCGCGAGATG	CCTTGATGTGTCAGTGGTGG	236
Rsa10039365_intron_9	R01	1479695	1479915	CATCTCTTCTGGGTGGTGGT	ACTCGCGTGGTCCATATAGC	221
Rsa10034572_intron_4	R01	49387124	49387287	AGTTGGAGAGGGAATTGCAC	CCATGCAGATGCAACAGAGT	164
Rsa10028070_intron_1	R01	44631023	44631245	CGGAAACTTCCCAAATCTCA	GAGGTGGAGGAGGTGATGAA	223
Rsa10038981_intron_8	R01	3611161	3611484	TCTACCATCGAAGACCCGAC	CTCGCGATTGATCTCCTCAT	324
Rsa10027300_intron_5	R01	38073106	38073402	TGAAGAGAGCGACAGAAGCA	CGGAGGAACACCCTTCATAA	297
Rsa10027420_intron_3	R01	38888018	38888274	AATGCCTGATCCTTCGTCAC	GCATTTTATGATGGCTTGGC	257
Rsa10014611_intron_2	R01	50900041	50900243	TGCCAAGACCTTCTTGCTTT	TGAGAGCTGGTCATGTACGC	203
Rsa10013726_intron_1	R01	27743696	27743985	CATTATTGGAGGTGGCGTCT	TCAAGTGTGACCGTCTGAGC	290
Rsa10008963_intron_16	R01	42677640	42677886	CCCTAGTTACTGCCGCAAAG	CACATGAGACTCGCGAACAT	247
Rsa10019567_intron_2	R01	40841563	40841694	TAACGGAAGCAAAGCCATTT	CAACTCACAAAACTCTAAAGCCA	132
Rsa10039169_intron_3	R01	2445102	2445526	CAACGAGACCGGAGATGTTT	CAAACAAGAAGTTCTCGGGC	425
Rsa10027118_intron_7	R01	36857733	36857986	GCTGGTGAATGAAGCAGACA	AGACTTCCCACTGCGGTAGA	254
Rsa10039104_intron_11	R01	2867366	2867699	CGGGAGAGAACAATAGCTGC	AAGATCATTCATCGCGTTCC	334
Rsa10034910_intron_5	R01	47470110	47470414	CCTCAGTTCTAGACCCAGCG	CGTGCCTATGCAAATATCCC	305
Rsa10028927_intron_2	R01	9797477	9797654	GGAAATGGAAAAGAAGCAGG	TGTTGTGGCAGATCAATCGT	178
Rsa10039147_intron_3	R01	2576268	2576630	CGCCATCAGGTGTTTTCTTC	TTATCTTGTGCTGGGGGAAC	363
Rsa10019747_intron_5	R01	39510337	39510603	AACCCATTGATATTTCGCCA	CCATACTTGCACCATTGTCG	267
Rsa10020693_intron_7	R01	35739239	35739434	ACTGGTTAGGAACGGGAACC	CGCTGTGTTCTGCTTATGGA	196
Rsa10034674_intron_3	R01	48829310	48829462	ACATGGCCAACATTGGAAGT	AGAGAATGAACGCGAACCAG	153
Rsa10028860_intron_7	R01	9406107	9406401	CCTGTCCCACAAGCTTTGAT	TTTGGCTTTCTCTGGCTCAT	295
Rsa10039252_intron_8	R01	2059737	2060025	AATGGAGACATCTTGGTCGG	AAGGCTGTGATCATCAGACAGA	289
Rsa10029050_intron_1	R01	17441891	17442366	GGAGGCACTCCACTGAGAAG	ACGAGGAGGAGGATCATGTG	476
Rsa10033075_intron_2	R01	15549813	15550049	CAAAGGAGCTGCCTCTTCAC	TGGCCTTCATTAACATTCCTG	237
Rsa10014606_intron_19	R01	50875905	50876114	TTTCATATATGGGCTTCCCG	TAGCAGTGGGGAAGATGGAC	210
Rsa10019790_intron_1	R01	39148028	39148326	TGTCAAAAGGAATTAGGATGGC	TTGAGTAAGGGATGGCCAAG	299
Rsa10034819_intron_2	R01	47940589	47940743	GCAAGCTAACCAGAAACGTG	TCTCCACAGCGTGATTCAAC	155
Rsa10034813_intron_9	R01	47972546	47972702	CCGGTGTCTTTGATGGACTT	ACTTAGGGCGCTCAGTTGC	157
Rsa10033148_intron_2	R01	16157931	16158416	GATATGATCTTTCCCCCGGT	GTCAAACAGCTTGGCAGACA	486
Rsa10023035_intron_6	R01	11676327	11676520	GTGAAATGGACAAGGATGGG	CTGCTCCATGTTCCAGGAGT	194
Rsa10016089_intron_1	R01	41718526	41718935	TCCGTACGAAAAGCAGTTCA	ATTCTCATCAAATCGCCACC	410
Rsa10028858_intron_3	R01	9380413	9380722	CTTGAGGTGCGACTGACAAA	GGACTCCCTTATGCATTCCA	310
Rsa10028746_intron_7	R01	8679357	8679719	GATGATCGATGGCTATGCCT	CTGCGCTTCAGACAGACAAA	363
Rsa10027862_intron_1	R01	46035070	46035536	ATCGAAAATGCAAACCAAGC	TGCTGTCAAGGCAGTACAGG	467
Rsa10028749_intron_1	R01	8700641	8700776	TTTCGAATCCAACGATCCTC	GTACGACGGGCTCATCATTT	136
Rsa10027848_intron_1	R01	46105061	46105306	TGGCTGAACACAAAGAGGGT	TCAGCATCCAAATCACCAGA	246
Rsa10034697_intron_18	R01	48720302	48720487	TGATGAGCGACACAGACACA	CAACGAATGAGAGTCCAGCA	186
Rsa10009900_intron_12	R01	312689	312871	ATGTCCCTTCACGGTGTGAT	GCGATGAGCATCTCGAATTA	183
Rsa10039144_intron_7	R01	2592486	2592708	GAGGAAGCGACAACAGGAAG	CCGGAATGACTATGGCAGTT	223
Rsa10028952_intron_1	R01	9917895	9918135	AAAACTGCACCGAGGACATC	CAAAGTCTCCTCCATTTGCC	241
Rsa10008960_intron_5	R01	42648140	42648345	CTACGGAGACACGCAGATGA	GTGCCTAAAATGCCATTCGT	206
Rsa10027180_intron_8	R01	37274398	37274605	TGCGCTCCTACTGTAAGCCT	CATGGGGTTGAGATATGCCT	208
Rsa10039321_intron_2	R01	1717374	1717576	GGGGACAAGGAACAAGAACA	AGGCAAACCAACTCCTCCTT	203
Rsa10028148_intron_7	R01	43925629	43925850	GCTGAGTATCCCTCTGGCTG	TCATGAAGGTTGACAGCTCG	222
Rsa10005134_intron_1	R01	43074665	43074945	TTCTTGGTTTCACACGCAAA	TCACGAGCATCAAGGTTCAG	281
Rsa10014586_intron_1	R01	50772356	50772751	GGGTTTGCAATCACCACTTT	GACCTTTCCCATTAACCCGT	396
Rsa10039303_intron_3	R01	1804841	1805133	TCCTGTGCAGTGATTGCTTC	AGGGTTTGTGAGGAGTGTGG	293
Rsa10031171_intron_10	R01	31124090	31124388	TTAATTGGCATTTCCTTCGC	TATTTTCTCAACTTGCGCCC	299
Rsa10019682_intron_8	R01	40042788	40043062	TTGCTGCACGAAAAATTCAG	GCCATCAACAGTTACCGCTT	275
Rsa10019623_intron_6	R01	40452974	40453281	GTTTACCCATGTTCCCGGAT	AAATGGACTCGAGGTTGCTG	308
Rsa10038403_intron_6	R01	6953605	6953805	AGGTGTCACTCCCTGCATTC	CCTGGCACCCATGATTAGTT	201
Rsa10039316_intron_10	R01	1738881	1739150	CACTTCCAGCTCGCAGTACA	ACGAACCCACTCTGGACAAC	270
Rsa10014744_intron_19	R01	51620480	51620661	AAGGCCTGCTTGATCTTGAA	TTTCGATGCTGGCATTATCA	182
Rsa10033102_intron_7	R01	15734066	15734259	GTCCTTCTCCTGCGTCTTTG	TCCTTCCGGAAAAGTAGCAA	194
Rsa10039086_intron_5	R01	2992178	2992433	GGAAACGATGCTTGTCCTGT	ACGAGCTTGCCTTTGTGTTT	256
Rsa10027862_intron_9	R01	46033366	46033571	ATCAAACCCATCGAGCTCAC	CACGCCAATCAAGGAGATTT	206
Rsa10001171_intron_5	R01	10932242	10932426	CACATTTTGCGACACATGAA	GGCATTCTTCCGGTTAAACA	185
Rsa10038754_intron_1	R01	5012618	5012937	CGATGACTCATGGGGCTTAT	GCTAGCATTGTCGTCGTGAA	320
Rsa10035004_intron_8	R01	46947801	46947999	CAAAAGCCCTGATGTCCACT	CTGCCTCTGTCTCCGTCTTC	199
Rsa10039455_intron_1	R01	998726	999015	AGAGGAGATGGCTAAACGCA	CCTCAGTTACTTCCTTGCCG	290
Rsa10033071_intron_5	R01	15494286	15494520	TTTCATATGTCCTTGTGGCG	CCGGCTAGACCAATTTTGAA	235
Rsa10039102_intron_6	R01	2883392	2883632	ACACGGCATAGACTCCCAAC	AGGGGCCTGTCTTCGTTACT	241
Rsa10038582_intron_1	R01	5981590	5981896	TTCTTGAACATCTCCGTCCC	CGCAACAATGACTACATCATCTC	307
Rsa10031246_intron_6	R01	30424855	30424982	TTTGTTCCCACATCAATGGTT	TGGAGGTGTTCGTCCTTCTG	128
Rsa10007264_intron_3	R01	7213643	7213816	CTCCTGTCTCCATCTGCTCC	GGTCATTGGTGGAGCCATAC	174
Rsa10032822_intron_4	R01	13773391	13773615	TTTCGTTTACGTCCACCGTT	GGTGTAGTTGACCGGCTGAT	225
Rsa10028713_intron_2	R01	8502317	8502665	CTTCTCTCGTCCACTCCTCG	GAGATTCCGGAACCAACTGA	349
Rsa10028654_intron_5	R01	8130597	8130859	GGATCGACATGGGAAGGATA	CGTAGCTCTCAGCCTCCTTG	263
Rsa10013759_intron_8	R01	28136573	28136911	TCATTCAAGTCTTCCCCGAC	AAGCTTCCACTTGCAGGAAA	339
Rsa10033077_intron_10	R01	15555909	15556221	GCGTTGCTGCAAGACTGATA	AAACCCGATGAGGAAGTGTG	313
Rsa10034450_intron_46	R01	50141070	50141314	GCTGCATTTGCGATGATTTT	ACAACCGCTACGATTATGCC	245
Rsa10009842_intron_14	R01	703898	704205	ACAAGAATGGGATGCTTTGG	CGGATGATACCACCGTAACC	308
Rsa10031180_intron_20	R01	30985728	30985920	TACTTCCTCGTTTTGGCGAT	GCTTGTCCTACCCTCACTGC	193
Rsa10002614_intron_2	R01	38988354	38988580	CCGGCTACTCCGTGATTAAG	CTTCGATTCTCGCGTAAAGG	227
Rsa10016093_intron_1	R01	41696123	41696416	TTCTTCATTCCCTTGTTCGG	TTTGGTGGAAGGGTAACGAG	294
Rsa10039207_intron_3	R01	2299374	2299764	GAGGAAGCTTGTGGTCTTCG	GCATATCCAACGGCTGAAAT	391
Rsa10031317_intron_5	R01	29789637	29789828	GGAAACAGATGAGATCATGCAA	CGTGTTTTGTCGTCTGAACG	192
Rsa10005152_intron_4	R01	43182479	43182829	TGTCCATGCAAATCCTTGAA	ATTGGATCAAGTTCGCCAAG	351
Rsa10014747_intron_3	R01	51631126	51631325	GGTCCTACCATTCTCAGCCA	TTTTTCCACTCCGATTCAGG	200
Rsa10022932_intron_1	R01	12348529	12348793	TAATGCAGAGAAGAGGGGGA	TAACACCGCACTTGTTGAGC	265
Rsa10016087_intron_2	R01	41725260	41725546	ATGAGCATTCCAAAACTCCG	CTTACGCAGCTCATGGTCAA	287
Rsa10019572_intron_1	R01	40814320	40814511	TTACTGCGTCCTCTAACGCC	GACCGAGCTTGTTCTGCTTC	192
Rsa10020744_intron_1	R01	36095481	36095700	TGAGGGAGAGGCTCATTAGAG	CCAGTGTCTTCAATACAACCCA	220
Rsa10039048_intron_3	R01	3189414	3189767	TGAAGAAGCAAAGCAGCAGA	CTTGCTTTGCCAGTTCCATT	354
Rsa10020664_intron_2	R01	35383143	35383339	AGGTAACGAGTGTGCATCCC	TCCCGAATATTGGAAATGGA	197
Rsa10034881_intron_5	R01	47632172	47632349	GCGTAGCACGTTGTGGAGTA	CTTATCAACCGAACCAACCG	178
Rsa10039281_intron_4	R01	1894495	1894716	TCGGCTCCACGTCTTCTTAG	CCCTTGATGATGTGAGATTTGA	222
Rsa10013807_intron_5	R01	21616930	21617320	TGCCTTCGTCATTTACACCA	TTGCACTGGTGTACGGATTC	391
Rsa10034633_intron_2	R01	49041724	49041970	TGGGGAGCCAGTTAGTGTTC	CTTCCTTTCTCCGTCGTCAC	247
Rsa10013827_intron_1	R01	21436763	21437212	TTTACCTCCAGCCTTCATGG	GGTTTCTCAGGAAGAAGCCA	450
Rsa10027965_intron_6	R01	45373387	45373565	GATCCTTGCTTGCCATCTTC	ATGCGTGTCAAATCACAGGA	179
Rsa10028652_intron_10	R01	8107375	8107589	CAGAGCCGCTGAAGAGAAAC	CATCAGTCAAAATTTCCGGG	215
Rsa10008691_intron_1	R01	26916117	26916382	CCGGCTAAGCTACCAAACAG	AACAATGTTCTCCTCGGCTA	266
Rsa10033144_intron_2	R01	16124244	16124538	GTGACGTGAAGATTGAGCGA	TGGCCTAGCTAGACTTGGGA	295
Rsa10013748_intron_3	R01	27996696	27996912	CTCATCAGCCTCGCTAAACC	TCCTCTCGACAACATGGTCA	217
Rsa10013784_intron_4	R01	28448112	28448357	CCACGTCTCTAAGCTCCCAG	CCTTCTGACGAGTTGCGTTA	246
Rsa10019742_intron_8	R01	39583044	39583311	CAGGAGGAGGTGCAGATTTC	TCCACCCACCAAAGAGAGTC	268
Rsa10031171_intron_1	R01	31126389	31126720	GGAGTTCCTTCCAAAGGGAG	GGAAATTGATGGAAAGGCAA	332
Rsa10034800_intron_2	R01	48070946	48071380	ATCTGACGAAACATGGAGGC	ACCTCTCTTTCTTGGGAGGC	435
Rsa10029104_intron_11	R01	17778253	17778454	GATGCCTCTCTTTCTCTGCG	TTGCACCCTCATGGTATCTG	202
Rsa10014738_intron_2	R01	51600394	51600724	GATATGGTTGGCCTCCTCAA	TTAGGCTGGGAAGGAGGTTT	331
Rsa10034848_intron_1	R01	47813957	47814350	GCAGAAGAAGGAACCTGTCG	TGATCTCGAGTGTCTCGGTG	394
Rsa10028833_intron_6	R01	9238033	9238377	GCCAATTGCAATCAACTCCT	AACATCGACGAAGAACCACC	345
Rsa10027140_intron_3	R01	37032143	37032337	ATGCAATGCAACATCTGCTC	CGTGGTCTCACACCTGAAGA	195
Rsa10028999_intron_3	R01	10270118	10270329	TGAGCAAAGAGATCGCAGAA	CAATCACTCGTGTCAAACCG	212
Rsa10028975_intron_3	R01	10093638	10094085	CACAAGCGATCGCATAAAGA	CATGAACTTAGCAGACGCCA	448
Rsa10029102_intron_3	R01	17772749	17772926	CAATGTTGTACTCTGCTGCCA	TTGTTCCTCCACAGATTCCC	178
Rsa10034428_intron_22	R01	50230071	50230315	AGAAGAGTTGACGACCGTGC	CTTGCAGCAACTCCATTTGA	245
Rsa10020688_intron_4	R01	35693235	35693537	GCATTTTCTCACCAGTGGCT	GCCAAAGGGCTTACCTTTCT	303
Rsa10019587_intron_1	R01	40695251	40695436	CCAATGGATCACTTCGTCCT	AACGATCACCCTGACTACGC	186
Rsa10000764_intron_1	R01	5156	5450	GATAGCGGTGTAGCCATCGT	GCTACGACGACTTGATTTTGG	295
Rsa10038549_intron_10	R01	6193511	6193671	AAGGTTCCATGTCATCCTGC	TCAATGATGTACGGTTCCGA	161
Rsa10034836_intron_1	R01	47847089	47847537	ACGCCCTTTAAGCCATACCT	GCCTCAGGGTGATCTTACCA	449
Rsa10034640_intron_3	R01	48981123	48981362	GGAGACAAACTCGTGTGTTCAA	ATGGATGGCGTAACCTGAAA	240
Rsa10005156_intron_2	R01	43201730	43201948	CCAACAGTTGATTTGGGCTT	CTTGGATGGAAGTCCTGCTC	219
Rsa10009920_intron_1	R01	194687	194883	CCATGAACCTGAAACCTCGT	TTCTCATCATCCCAATTCCC	197
Rsa10009842_intron_2	R01	697654	698112	TATCCCTTTAACTGCGACCG	TAAGATTTGGGCCACTGGAG	459
Rsa10034785_intron_4	R01	48143292	48143607	ATGTCCACTTGCCTGAGCTT	CGAAGCAATACCAAGCCATT	316
Rsa10028896_intron_1	R01	9620088	9620426	CAAGAGCAACCCTTCGAGTC	CGTCCACATCAGGCTCATAA	339
Rsa10023177_intron_7	R01	10674239	10674408	GTTGATGAACTTCGACCACG	TACCGCATAGAGTTGGACCC	170
Rsa10034759_intron_6	R01	48325091	48325360	TCTACAAAACGGTCCCCAAG	AGAGCGGGCAGATAACAGAA	270
Rsa10038591_intron_11	R01	5925677	5925931	GATCCATGGTTGAAGCGAGT	GCTTTGGTGGCATTTAGAGC	255
Rsa10034450_intron_28	R01	50136875	50137070	AGCTCGAGCAAGGAATGAAG	CTGCGCTGTAGAATCGTTGA	196
Rsa10034424_intron_12	R01	50244983	50245200	TTCCAAAGGACATTGATCCC	ATCAGTTCTTGGAACGTGGG	218
Rsa10007746_intron_3	R01	12993337	12993598	TCGGAATCTGCTGCCTACTT	TTTGGATTGCACTCAGCTTG	262
Rsa10039276_intron_10	R01	1919580	1919798	TGCTCCTCCAGGAAAGACTG	ATCCAGCCATTAAACGCATC	219
Rsa10028896_intron_3	R01	9620600	9620853	GCAGAGAGCTGCATGAGAGA	CCTCTGCGAAGTTAGATGGC	254
Rsa10028712_intron_43	R01	8500902	8501048	GGCTTGCATTACTGAATGAGG	TCGCCAGTCTCTTGAAAACC	147
Rsa10028757_intron_1	R01	8738085	8738331	TGCGCTCCACAGATAACACT	ATCTTTCTCCGGTTTTCCGT	247
Rsa10039277_intron_3	R01	1913946	1914231	TGCTCTGGATCTTCACATGC	TCATGCGCAAAATGATTGAT	286
Rsa10019682_intron_3	R01	40044924	40045268	GAACCATAATTGGGCAATGG	GCTGCGTTACGTCTGAATGA	345
Rsa10007258_intron_11	R01	7259477	7259643	CATTGAATAAAAGCGAGCCG	TGCCATTGTTTCTTCAACCA	167
Rsa10038516_intron_1	R01	6365245	6365430	CCGTTTTCAGAGGGTATAATGTG	CTTGTAATGGCTTCCTCCCC	186
Rsa10034664_intron_3	R01	48871975	48872202	CAGGGTTTTGATGTTGGTCC	CCGGATACAACGCGACTATT	228
Rsa10015309_intron_1	R01	26267012	26267194	GTTACGAAGACGTTGCCCAT	TGCAACGAGTTCACCATCAT	183
Rsa10027167_intron_16	R01	37175048	37175432	GAGAAGCTCTGGAGTTCCCA	TTTTGACCTAATGCCCCTTG	385
Rsa10034827_intron_2	R01	47907371	47907685	GGTCTTTTCGTTTCACCGAT	AAGCTGAAAAGTGGCTCCAA	315
Rsa10028947_intron_11	R01	9887671	9887867	TGCTGTTGTGTGTGTACGGA	CGAAAGGGTGAAACAAGTCC	197
Rsa10034904_intron_11	R01	47525145	47525603	GCGCTGTATTAACCCAGACAA	ACGTGCACCCATTGTCAGTA	459
Rsa10038557_intron_6	R01	6146699	6146886	TTGAAAAGACATGTGGACCG	TTGCCTTGTACCTCCCAATC	188
Rsa10016330_intron_8	R01	34251984	34252295	CCACCACTAGCTTACCCCAG	TTTTCATTCTCCCCAAGTCG	312
Rsa10039343_intron_2	R01	1610906	1611079	CTACGCAAGTTGTTGCCTCA	GAATACGCTGTCGTGAACCC	174
Rsa10014544_intron_3	R01	50563112	50563295	TTCTTGCATCCCTCTCCATC	GTGTTGGAGTGGATCGGTTT	184
Rsa10033177_intron_7	R01	16348110	16348521	CAAGGGCTCTCTGAAGCTGT	GAACTCTTGGCTGAGTTGGC	412
Rsa10033265_intron_1	R01	17107077	17107249	CATCACCGAGCAAGCTATCA	CTTCTTGGCCGATACCGTAG	173
Rsa10038564_intron_1	R01	6071773	6071961	CGATCTGCTCACTTATGGCA	CCATCCTCCTGCTGCTTTAG	189
Rsa10028738_intron_3	R01	8628116	8628236	AGAGAGTTTTTCATCGCCCT	ATGAGGAAGCTGGAAATGGA	121
Rsa10002607_intron_4	R01	8433657	8433871	AAGCATCATGCCAACAAGTTC	TTTCCGACAAAATGGAGGAC	215
Rsa10034895_intron_18	R01	47577809	47578197	ATGCTTTGCCCTCTCAAAGA	TCAGCACCAGATGAAACCAG	389
Rsa10016209_intron_5	R01	40918872	40919077	CTTCTTGCTCCAGAGTTCGG	GCCACACCAGCCTGTCTTAT	206
Rsa10031194_intron_8	R01	30894948	30895165	AAACTGCACGGTGGTACTCC	TCCACCGAATATGTTCACCA	218
Rsa10019626_intron_11	R01	40443690	40443919	TGGTTATGGTGAAGAAGACGG	ACATTCTTCCAGCTGTTGCC	230
Rsa10028986_intron_2	R01	10158051	10158356	GAAAGCTTGTCCCGCTACTG	AGCCACCATGTCTTTAACCG	306
Rsa10033016_intron_2	R01	15174381	15174585	CATGTTCAGCTTCTCCACCA	TATCTCCGCTTAGGCCACTC	205
Rsa10032779_intron_24	R01	5319285	5319693	TGGTTTTCAACATGTCCATTG	CCAGAGCGACACTTTGTTGA	409
Rsa10015307_intron_8	R01	26287405	26287621	TGATCCAAGAATCAGAGGGG	GGTGCTTTGAGCAAGTTTCC	217
Rsa10014540_intron_13	R01	50549863	50550008	TGTTGCATCGTTGATTGGAT	GAACATCTTGGCCTTCAAGC	146
Rsa10023063_intron_1	R01	11491310	11491798	TCTTGCTTGCGAGCTACTGA	AGGCTGTTAGCGAAGGATGA	489
Rsa10014688_intron_2	R01	51345727	51346179	CTCGAGATTTTGCTCAAGGG	GACTTCGAAATCAGGTCCCA	453
Rsa10032962_intron_1	R01	14828814	14829162	GGCCAGCAGTTTCTCTTGAC	TCGATTTCCGACATCCTTTC	349
Rsa10038615_intron_10	R01	5788481	5788665	GAACTGGGCACTAAGCAAGG	GATGGCAAAATTGCTTTCGT	185
Rsa10038416_intron_1	R01	6882843	6883002	CGACTCTTCAAGTGCTGCAA	GCGTGGCCCATAAAATACAT	160
Rsa10027207_intron_4	R01	37464965	37465159	TGTTAACGAAACAGATGCGG	GGGCACCGTGTACAAGAAGT	195
Rsa10007868_intron_17	R01	20175975	20176185	CAGAACCTGCATCAACGAAA	GCCACATCATCCTCGATCTC	211
Rsa10039103_intron_1	R01	2876958	2877252	TGACCAGCTCATCTGGAGTG	AAATGGGAGAGCTTGATCCC	295
Rsa10038815_intron_4	R01	4607973	4608203	AGAGATGGAAACGTCAAGGG	TGCTTCAAACACTATCTTCATCG	231
Rsa10008963_intron_11	R01	42676146	42676376	CAATTGTGACGGATCGTGAG	GGAAACATAAAGGGAGATCGG	231
Rsa10038859_intron_8	R01	4377788	4377963	GTGGAATCCTAGTTGCTGGG	CTTCAACAGGCGGATCATCT	176
Rsa10005136_intron_3	R01	43082178	43082331	TGGGTCTTGTTCCTATTGCC	CTTTTCATTTGGCTGGTCGT	154
Rsa10032891_intron_4	R01	14286845	14287256	GCAGGTGTTACGGAACCAGT	TGAGAATGGTGTCAACCGAA	412
Rsa10016177_intron_3	R01	41110700	41110924	ATAAACGCGGTGAAAACTGC	CTCTGATGATGTTAGCAGTGGC	225
Rsa10038920_intron_6	R01	4043287	4043723	ATGACTTCACAGCATCACGG	GCATTTTGAAACTAGGGCCA	437
Rsa10007209_intron_4	R01	7495477	7495669	GATGATATGCTTCCTTCTAGTCCA	TCGAATCTTCAAATGGGAGG	193
Rsa10013840_intron_1	R01	21184982	21185309	ACAACCGTATCGTTTTTCGC	ACCAGACCATGGATTTCTCG	328
Rsa10032800_intron_6	R01	13643366	13643558	GGCAGATAACGACAGCAACA	TCGAAATTAGGACGCCAGAC	193
Rsa10023127_intron_5	R01	11045353	11045609	CGCATAATGTAGGAAGGCAAA	GTCTCTTCCTCATGCAGGCT	257
Rsa10022925_intron_4	R01	12380900	12381129	TTTATGGCACATGGAAGAAGC	TGCTTTGTTGTGCAGGTTGT	230
Rsa10038853_intron_1	R01	4409467	4409828	TAGTTCATTTCGCGGGACTC	AGAAGGACGACCCCATCTTT	362
Rsa10019790_intron_4	R01	39148889	39149038	GGACCGAATAACGAGGACAA	GTCCGTCACCAAAAATGCTT	150
Rsa10007751_intron_3	R01	12958491	12958965	TGCCTCTTCGCCACTAAACT	GGTGATGATAGTGCTGCCAA	475
Rsa10019655_intron_2	R01	40247311	40247520	ATGGATTCATCAGTTTCGGG	ATCACGGCCTTTTGATGG	210
Rsa10029073_intron_12	R01	17615140	17615376	GCTTCTAGCGGGAGTGATTG	CTTGACCGAAAGACTCTGCC	237
Rsa10035103_intron_8	R01	46336786	46337011	CGAAATGAAGAAGAGGCTCG	CTTCAATTCTTCGTTGCCGT	226
Rsa10027216_intron_3	R01	37513858	37514006	TCACATTTACCTCATAACCCAGT	GTTGTTCCAAAAACATGGGC	149
Rsa10038670_intron_14	R01	5452902	5453076	GGTCTTCTGGCTGCAAAGAG	TGGCAATAGTTTGGTCCTGA	175
Rsa10005179_intron_4	R01	43324631	43324946	CAAGAATTCCTCCCGAACAG	TGCTGAAGCAAATGTTCCTG	316
Rsa10031246_intron_4	R01	30425178	30425452	CAGGCCAGTTCTTCAACACA	TTCAGGAAAGAAACGAGAGACTG	275
Rsa10020661_intron_3	R01	35358545	35358756	CAGGGCTGTGGTTTTCGTAT	TATCTCCGCCCAGAAGAGAA	212
Rsa10034817_intron_2	R01	47951385	47951713	GAACAGTCCGCACGGTTATT	GCCGTTTTGTGAAGATGGAT	329
Rsa10033241_intron_1	R01	16816201	16816676	TGTTGGTTGGTCTGACGGTA	AACGCTTGATATGTTGCACG	476
Rsa10034406_intron_1	R01	50364807	50364987	CCGGGTAGCTATCTCCATCA	AATCTGGATCCCAACGATGA	181
Rsa10016186_intron_5	R01	41056384	41056575	ATCCTCCAATTTGTGCCAAC	TTGCGTTTTGTCTTCTGGTG	192
Rsa10007800_intron_14	R01	12604793	12605087	GCTGCTGAACTTTCCTGACC	TATGGTCCGCTCCTTGATTC	295
Rsa10038768_intron_2	R01	4928851	4929071	CGCGTTTCTTGAGAACATGA	ACGCCTCACCAAAAGCTAAA	221
Rsa10016164_intron_2	R01	41159448	41159865	GGATGGTACCAAAGCTGGAA	GACCCCATTTCAACATGGAC	418
Rsa10014719_intron_6	R01	51501546	51501717	TCCATCCATGTGAAGCAAAA	AGTTGGCCTTCCGAGTTTCT	172
Rsa10028088_intron_1	R01	44471118	44471381	ACATGTGTTGAGTCGTGGGA	TTTTGGCTGCAGTGGTTTC	264
Rsa10008948_intron_10	R01	42524067	42524311	TCCTTTTGCGAGTCAGGAGT	AGGTCCTCTTCGGGGTAAGA	245
Rsa10019721_intron_1	R01	39734901	39735196	AACTCGCCGTCACATTTTTC	AAAAAGCACAGAGCGAGGAC	296
Rsa10028992_intron_10	R01	10216985	10217245	ACTTGGTGATTTCGGTGTGC	GTTTTGTCCAAGAACGGTGC	261
Rsa10034821_intron_3	R01	47934035	47934412	GTCCAGCGAAAGAAAACAGC	GAGCTCCAAGGGGAGCTATC	378
Rsa10007722_intron_3	R01	13128143	13128612	GGCTGGGTATCAAATCTCCA	TTTTCCTGGCTACGCATTTC	470
Rsa10023012_intron_5	R01	11817539	11817804	TCTCATCCAGCAGATGATGC	TGTTCAGAATCGTTGTCCCA	266
Rsa10039154_intron_4	R01	2537916	2538137	GTTACACCAGGCAATGGACC	TGTCCATCAAATCGCTGCTA	222
Rsa10031191_intron_2	R01	30904533	30904703	AGTGCTGTCGGGATCGTAAC	AAAAAGTCCTCCGCCGTATT	171
Rsa10038770_intron_10	R01	4919536	4919725	CATCCTCCAACCGATCAAGT	ATGCGGACAGTGATGATGAA	190
Rsa10038523_intron_2	R01	6335971	6336128	GGACAGAAGAAACCGACGAG	GCAGCACCTCTTGGGATGTA	158
Rsa10020689_intron_3	R01	35699016	35699159	GGGATCGAGGCATTGAAGTA	TTTTTGAAGATTTTGCCAGG	144
Rsa10028899_intron_5	R01	9645086	9645264	TCTGGCCTAAGACCCTTGTG	ACCTTCACATGGACGATTCC	179
Rsa10039426_intron_3	R01	1127258	1127422	GCTTCGTCACCTCCTGAGAC	CCTGAAGAGTCTACACAGGCA	165
Rsa10023028_intron_1	R01	11706954	11707179	CAAAACCACCTTTGCCTAGC	GTCAACCACCTTTGCCTGAT	226
Rsa10028947_intron_5	R01	9888709	9888901	TTTGGGAGCATAACTGGGAC	CTCGCCTTCAGGAACTTGAC	193
Rsa10023041_intron_1	R01	11647512	11647777	ACTTTCTTCCTCTCCCTCGC	CTAGATGCGGGAGAGCAGTC	266
Rsa10034450_intron_15	R01	50134261	50134457	AGTATCCTGATGCGTGTCCC	CACGGCCAACATAATGTCTC	197
Rsa10039268_intron_4	R01	1951001	1951161	TTCGCTGTTGGATATAGGGG	AACCATGCAAATCTCATCCC	161
Rsa10039438_intron_4	R01	1055714	1055915	CCTGCTGCCATCAATACCTT	GGAGTGAATGGAGGTGGAAA	202
Rsa10034573_intron_1	R01	49384019	49384484	CCTTCCCTGTGATCGTCAAT	CTCTGATTTTGCTCATCGCA	466
Rsa10034977_intron_1	R01	47085788	47086052	CAATGACGCAGCTGAAAGAA	GTCCCGAGCACACCTTAGAG	265
Rsa10009929_intron_10	R01	142071	142447	TTCCCGGTCATCGTTCTATC	GAATGCGTTAGGAGGGACAA	377
Rsa10019762_intron_9	R01	39425964	39426425	CTCAGGATGGCATTTCCAAT	TGGACCAAATCCACCTTCTC	462
Rsa10014711_intron_6	R01	51456081	51456407	CGTGGGAAGGTGGTAGTGAT	ATGTAGCCGTTGTTTCCTGG	327
Rsa10034738_intron_1	R01	48452744	48452927	CTCAGCTTCATCAACCGACC	ATTCCATGTTCCGGTAGCAC	184
Rsa10034393_intron_6	R01	50413404	50413590	TCAAGAACAGCGATAGCATCC	ATGTTGCCGAAGCTTTCATT	187
Rsa10008945_intron_17	R01	42495241	42495509	TCGGTTCTTGATTTCTTGTGG	GAGCGCTTGGTAGAAAGGTG	269
Rsa10019625_intron_1	R01	40446843	40447065	GAGCGTAAAAATCTCGGCAG	AAGCAGAAAGCCTTGTGAGG	223
Rsa10019786_intron_8	R01	39174552	39174744	CAAAGGATAGGAATCGCTGG	ACACCGATCAAAGGAACAGC	193
Rsa10016209_intron_1	R01	40919712	40919987	CGAAATCTGGTCGAATTGGT	CGATCATGGAACATCGTCTG	276
Rsa10014741_intron_16	R01	51607054	51607283	GTATCCTTTGCGTTTTCCGA	TCTAAGCGACGGGAGGACTA	230
Rsa10031139_intron_6	R01	31762962	31763138	GGTTATGCTCAATCATGGCA	AGAGATTGATGCTTTTGCCG	177
Rsa10033070_intron_2	R01	15482068	15482386	GTGCTGCGTAAACTCGATGA	TTCTCAGCAAATGCTAGCTCA	319
Rsa10031177_intron_2	R01	31016494	31016682	GGAAGTCAGGGAATTTGGAA	AAGAAGTAAGCAGCGGACCA	189
Rsa10039421_intron_30	R01	1161738	1162179	GGTTGGTGTGACGGCTAACT	CGGTTATATCCTGCCCTTGA	442
Rsa10038833_intron_18	R01	4522911	4523166	CATGGTTCCAGAGTTCGGTT	AGACGAATGATCGTGTGGGT	256
Rsa10029000_intron_1	R01	10275076	10275530	GGCTCGAACAAAACCTTCAA	CTTTAACAACCGCGCTCTTC	455
Rsa10027978_intron_30	R01	45278177	45278327	TAGACGCTCATCGGAGTCCT	TGCTTCTGTTGTCATCGGTC	151
Rsa10009912_intron_4	R01	257936	258077	ACCGCAATTTTCCTTTTCCT	GAGGGCGCAGAAGTGAACTA	142
Rsa10031194_intron_3	R01	30893713	30893912	CAAGGCAAAGTTGTCAGCAA	GTCCAGCAGATTTACGGTCC	200
Rsa10014567_intron_6	R01	50674909	50675175	CCATACTGAGTCACCGCCTT	TGGAGATTCCATCTCAAGCC	267
Rsa10008669_intron_3	R01	2099781	2100161	ACGTTGGGGAAAAGGAGTG	TGTGCAAGATGGTTTAACCTG	381
Rsa10013870_intron_10	R01	20804362	20804687	ACTGCTTCCCCAACAATGTC	AGTTCCACAAGTTCAACCCG	326
Rsa10014563_intron_5	R01	50637439	50637615	AAGGAGCTTCATTCCAAGGAC	GGAGCCTATCACCGTTTTGA	177
Rsa10027212_intron_1	R01	37502843	37503048	GAACAAACCTTGCCGTTGAT	CTCGAATGCACACCAGTCAT	206
Rsa10013719_intron_3	R01	27604938	27605127	TTGCAAACCGATGCTACTTG	AAGAGCCACTTTGAGGATGC	190
Rsa10039354_intron_9	R01	1536919	1537217	CTTTCTTGATTGGCTTTCGG	CCTCTGTGGTACGAGCCATT	299
Rsa10034822_intron_1	R01	47931139	47931406	AGCGAGTCCAGTGGCTATGT	TCGTGCCTTATCCTTTCCAC	268
Rsa10014643_intron_2	R01	51111006	51111219	GGCAGAGAAAGAAACCTCCC	AACGGAAGAAACGGGAAAGT	214
Rsa10038418_intron_5	R01	6869210	6869465	CTCATGGGGGTGAAGAAAAG	TTTGACAGGGAGGAAACCTG	256
Rsa10033085_intron_5	R01	15649039	15649355	CAAGAAGAGGTGCTAACGGC	CGGTAATCACCGTCTCGAAT	317
Rsa10039146_intron_1	R01	2579928	2580396	TGTCACAAATCCTTCCACGA	GCATGGACCCCAAATCAGTA	469
Rsa10034686_intron_4	R01	48761481	48761658	GCACGTGATGATATTCCAGACA	TATCTGCTCCAAACGTTCCC	178
Rsa10001171_intron_3	R01	10932960	10933434	TGTGTAAAAGGCATTTGAGTTTG	CGTTCGCGATTCTGGATATT	475
Rsa10038766_intron_17	R01	4940839	4941027	CTTCAAGACCCATCTCAGCAG	GCTCGGAACGAAAGTTCAAA	189
Rsa10029010_intron_6	R01	17211840	17212147	TGAAGCAAATGGAAGAAGGG	CCAGTTTTGACCAACCTCGT	308
Rsa10009861_intron_3	R01	527548	527888	ATCCAGACCTGAGCACCACT	CGATGACGTTGGTGTTGAAG	341
Rsa10034643_intron_8	R01	48961621	48961882	GAACCAAGAAATCCTGACGC	GAATATCTGGCGAACCTCCA	262
Rsa10039075_intron_2	R01	3054625	3055012	TTAAAGACCCTCGCTTCCAA	AGGTGTGTTTCCATTCCGAG	388
Rsa10028925_intron_5	R01	9790865	9791193	GACCAAACCTGCTCCAAAGA	CTGCACGTTCGAACACATCT	329
Rsa10039102_intron_5	R01	2883540	2883830	CAAGGTAGATCCCTTGGCCT	TTTGAACATCGGGTTTGACA	291
Rsa10014624_intron_3	R01	50981709	50981960	TAGCCACCTCGTATGCTCCT	AAGGACCTCCTCTGCCTCTC	252
Rsa10038801_intron_1	R01	4685202	4685667	CAGTTGGATGCGTTGTATGG	GAACGTGCGATCCTCAAAAT	466
Rsa10032840_intron_3	R01	13882521	13882935	GAGTCTGAACCTGGGAGCTG	GCTGTCTCGTCCTCTCCAAC	415
Rsa10007851_intron_2	R01	20342464	20342675	GGCACATCAACTGAGATGGA	ACTTCCCACAAGGTCACAGC	212
Rsa10013790_intron_3	R01	28538232	28538641	TTGTACGGGAGAACAAAGGG	AGGACTTCCACGGGTTTCTT	410
Rsa10009956_intron_2	R01	22655478	22655605	ATATCCGAACCACTTTCCCC	TCTCCTTGAACGCTTCCCTA	128
Rsa10013816_intron_7	R01	21528669	21528826	TGAGCTACAGCTCTCAACGG	TCTTTTTCAGCTTCCTCCCA	158
Rsa10016181_intron_1	R01	41095947	41096107	GAGAGGTGGTTTCTTTGGCA	AAAAGTCAATGCCATCACCG	161
Rsa10009863_intron_2	R01	522733	522912	AAACCCAAAAGTTCTCCCGT	TTGGAATCGGTACTTTTGCC	180
Rsa10031242_intron_15	R01	30459628	30459883	GCCATCCCTACAACATTGCT	AAACCAAGTCATGAGCCCTG	256
Rsa10028801_intron_5	R01	8995998	8996401	ATCTTCTCCATCTGCTGCGT	TCCTCTGGGAATCAGCACTC	404
Rsa10016095_intron_4	R01	41685416	41685623	AAAGTGGTTTGCCTGAGTGG	GCAAGCTCCAAGTAAAGACGA	208
Rsa10028660_intron_1	R01	8183442	8183615	AGAACCAAACACGGTGGAAG	CCAGACCGGAATCGAAGTT	174
Rsa10039108_intron_1	R01	2827571	2827821	GTTTTGAAGCTCCAACGCAT	GAACGATCAACCTTGGGAGA	251
Rsa10029237_intron_1	R01	19084700	19085077	CGTTTTAGCTAGGTCGCAGG	GCCGAGTTCAAAATCGGTAA	378
Rsa10034568_intron_15	R01	49452334	49452641	CCCCGTGCACATACAACTTT	TTTAGGCATAGCTTGAGCCC	308
Rsa10033264_intron_2	R01	17090566	17090966	TCTTTCCATTCCATTCAGCC	CGGAAAGCTTGGTTGATGTT	401
Rsa10009887_intron_6	R01	386871	387102	CGATTACCCTCCAAAAGCTG	CGTTCAACAAAGGTTGCAGA	232
Rsa10016116_intron_8	R01	41444154	41444345	AACACGTGCTTGTGCAATCT	CACAGTGAGATGTGAATGGGA	192
Rsa10039365_intron_10	R01	1479556	1479720	CTACCACCCAATCCACGACT	TGACATACCACCACCCAGAA	165
Rsa10028128_intron_3	R01	44073147	44073289	TGATCGTCCCTATCTCGACC	TTGAAAGAGATTGTTACTTCCCC	143
Rsa10038670_intron_3	R01	5451233	5451400	TAGCCTACCGGGAAAACTCC	CCAGAGAGGTAATTACGGCAA	168
Rsa10013817_intron_6	R01	21522183	21522498	CAACATTAAGATGCATGCGG	CAAACTTGAAGACCCAGGGA	316
Rsa10016199_intron_1	R01	40981727	40981983	GCTGCGGAGCTTGTTAGTTC	GGTTCTTGCTCCCTAACCGT	257
Rsa10023003_intron_2	R01	11869722	11869922	TCGCAGAGATCGTGTGTTTC	GCGAAGCCGCTACATTTAAG	201
Rsa10038404_intron_2	R01	6944800	6945010	CCCTCTGTTCAGCAGCTACA	AGAATATCCAACGATTGGCG	211
Rsa10014556_intron_13	R01	50613615	50613932	AAGGTTTGAGTTCCCGCTTT	TTGGGAATAGAGTCATCGCC	318
Rsa10039458_intron_5	R01	988382	988871	AGGACTCAGGGGAAGATGGT	CAACGACCAACTTTCGGTTT	490
Rsa10009975_intron_9	R01	22224404	22224680	CAGCGTCTAGGGGATACGAA	AGAGTCGCCTTTCAGAACGA	277
Rsa10019619_intron_2	R01	40497531	40497776	CTCTTCTTTGCACGTGGTGA	AACAACAACAAGGAGGTGGG	246
Rsa10039471_intron_3	R01	934281	934413	GTCCGGCAAGTAAGCAGTTG	TCAACTATGGAGCTGAGGGC	133
Rsa10038704_intron_5	R01	5277594	5278065	CTCCAGCTTCAGTACCAGCC	TCAGCGATACCCATCAGTTG	472
Rsa10038953_intron_3	R01	3801290	3801457	GAAACAAGGGCAAAAACTGC	CCCACTCACTGCAAGCACTA	168
Rsa10003864_intron_2	R01	24485401	24485757	GAAGCAATCAGGAAAGACGC	GTCAGGCTCCGTCTCAAGTC	357
Rsa10032967_intron_1	R01	14850717	14851145	TATGACTCGTCTGGCTCGTG	TTCTCGCTGTACTCCTCCGT	429
Rsa10028705_intron_9	R01	8413859	8414180	TCAGATGAGTGGGGAAGACC	GATGGCAGCGTTTCTCTCTC	322
Rsa10028697_intron_3	R01	8372552	8372733	ATCAGACCACCTTGACTGCC	TCACCAATGTCAAACCAGATG	182
Rsa10032780_intron_4	R01	13499376	13499864	GTCTGGTTCGTTGGTGGTCT	TGCATAATCCCTCGTCCTTC	489
Rsa10038756_intron_3	R01	5003087	5003329	CTCATGGTTTTGTGGCTTCA	GATGAGGTGGAGGAGTTCCA	243
Rsa10027350_intron_1	R01	38366596	38366729	ACGAATGCTCGACTTCGACT	CCAGCAACAGAAGGCTTTTC	134
Rsa10028787_intron_1	R01	8930721	8930905	GCTTGCTGTGTCTGTACCCA	GATGAACCATGGTGGTCTGA	185
Rsa10028618_intron_12	R01	7839670	7839988	CGGGACTTCATCCAGATGTT	GCTCAGAAGCAGGCATTTTC	319
Rsa10032981_intron_7	R01	14906791	14907018	TTTGGCTGGGAACATGTGTA	CAAGGCTTGGCTACGTTACTG	228
Rsa10028899_intron_1	R01	9644075	9644217	TCATCTACCTCCAGCCCAAC	GGATCTTGCTCTGCTATCGG	143
Rsa10034715_intron_2	R01	48594096	48594370	AGCTGGAGGGATATGGTGTG	TCACTATTGCCCCCAGAGTC	275
Rsa10007219_intron_4	R01	7445458	7445781	TTTAATGGGTTACCTGGCCC	AAAACGTTGGTCGTTTGTCC	324
Rsa10039349_intron_10	R01	1576128	1576356	TGGCACTGAGTGGAGTATGC	CGCACGTTCACGATATTTCT	229
Rsa10027140_intron_9	R01	37030536	37030716	CTGAGACCCCACAGAGCTTC	CCATTTGCCATTCACTGAGA	181
Rsa10039433_intron_4	R01	1092493	1092927	CGGTCTAAGAATCCGGTCAA	CTTTCTTGGAGGACACGGAG	435
Rsa10031340_intron_1	R01	29474324	29474543	AATCTACGAGGCAACCAACG	TCCTCTCGTCTTCTCTCCCA	220
Rsa10031242_intron_16	R01	30459215	30459485	GAGACCGGTTCATCTTGGAA	GAGGTCAATCTCCCAGTGGA	271
Rsa10020661_intron_4	R01	35358737	35358878	TTCTCTTCTGGGCGGAGATA	TGGTCTCAGTCCATCAGTGG	142
Rsa10034935_intron_1	R01	47302433	47302629	ATTACCTTTCTCCGGCAGGT	CATTATCCTGACAACGGGCT	197
Rsa10038490_intron_2	R01	6497474	6497724	CCGGATGTGCATTCACTTTT	CAGGTCATCGAGCAACTTCA	251
Rsa10019705_intron_2	R01	39883160	39883394	GTGGTGGAACTCGAACAGGT	GGAACTCCACATTCACGCTT	235
Rsa10007771_intron_3	R01	12826489	12826934	AGCAGCAGACCTAAAACGGA	CAATGCTTCCATCTGACCCT	446
Rsa10014723_intron_5	R01	51534582	51534759	ATCAAGTTTCAGTCCCACCG	CGGTTTGATTCACAGGAAGG	178
Rsa10009877_intron_2	R01	433305	433632	CTTTGCCGATGGTCTTGATT	CCTTCAGCATAACTGCTCCC	328
Rsa10008945_intron_7	R01	42497199	42497483	TCACACCTGCATCCAATCTC	CTTCTTGGTGCAAAACGACA	285
Rsa10039112_intron_4	R01	2804913	2805076	GATATGGCAGGAAACGCAAT	CCCTAGAGAATCCCTCACCA	164
Rsa10014604_intron_5	R01	50851013	50851236	TGAAGCCTGACACCGATACA	TGAGTCTTCACATTCGGCTG	224
Rsa10007252_intron_5	R01	7282066	7282252	GAAGGACACCCCGATCTCTT	TCAAAAGCAACAATCACCCA	187
Rsa10028992_intron_2	R01	10215348	10215638	GGAAGATTTTGTGGGAGGGT	CCTTCACTAGCTCCGGTCTG	291
Rsa10023003_intron_3	R01	11869496	11869741	AATTTGAAGCTGATGCAGGC	GAAACACACGATCTCTGCGA	246
Rsa10039049_intron_3	R01	3186002	3186189	ATCCCCTTCCCAATCAAACT	TGTATGGTGCCCACTCTTGA	188
Rsa10028005_intron_3	R01	45090469	45090855	AGGGTTTCCAGCTCCAAGTT	TGTTCTATGGCGACACAAGC	387
Rsa10039400_intron_12	R01	1267855	1268008	GTTAGGAGCGCAATGGAAAA	CGTCATGCTACGATGTCTGG	154
Rsa10023018_intron_2	R01	11775979	11776150	CGGTAACCCATACAAGCACA	TCCGATCTAATTGATTCGCC	172
Rsa10038766_intron_33	R01	4937630	4937819	CTACGAACCACCAGCCTCTC	CCTGATCAAATTACGTCTGTGC	190
Rsa10008713_intron_1	R01	27111856	27112117	TTAATGGGGTGATGGAGAGG	GACCCGGGATGAACATGATA	262
Rsa10005150_intron_5	R01	43153556	43153808	TCAATGGCTTTTCCCTTTGT	TAATGGGCAAATCGTCAGGT	253
Rsa10028622_intron_8	R01	7856522	7856758	TGGTGCACAGAAAGCATCTC	ACATAGGCATGCAAAAAGGC	237
Rsa10038929_intron_2	R01	3959409	3959606	GGACAGGAACTCTCTGTGGC	TTCAGTGTACTGTGGCCGAG	198
Rsa10012265_intron_1	R01	32695150	32695619	TCATTCAGGGGAAGCAAATC	TTGTCAAACACGAAAGCTGC	470
Rsa10034982_intron_2	R01	47057107	47057449	GGTCTCTTCATTGGCTCTGC	CGGGAAGAAGAGTAACTGCG	343
Rsa10038734_intron_2	R01	5078680	5078893	CGACATTCCGAAGAAAAAGC	GGCTATGCTACACCACCCAT	214
Rsa10039065_intron_6	R01	3109070	3109249	GACTGCCGGCTTGTATCAAT	CTGCCACCTGAATGGATCTT	180
Rsa10002613_intron_4	R01	38979893	38980098	CCCCACACTCTGTTTCACCT	GCAGCAACAGATCCAAATCA	206
Rsa10031333_intron_8	R01	29532352	29532573	ATTGGTTGCAGCCATGTGTA	GAAGAAGCTCATAAACGCGG	222
Rsa10005168_intron_2	R01	43263800	43264071	ATTAAGGGTTGTCGTGGTGC	CATCGGAAAATGGAGATGGT	272
Rsa10038855_intron_1	R01	4403016	4403300	GCTTTCGGTGGCATGATATT	TGACGAAACCAACTCCACAA	285
Rsa10027108_intron_1	R01	36731383	36731870	ATAAATCCAGTCCGTGTCGC	CAGAATTTCTTCAAAGCCGC	488
Rsa10038812_intron_14	R01	4627179	4627349	TGACCATCATCTTCTAAAACAGGT	TGGATCATCAGTTTCTCGCTT	171
Rsa10034511_intron_2	R01	49771487	49771680	GAGGTTTTGGAGACCCTTCC	GGGGAAAACCATCAAACAAA	194
Rsa10039356_intron_1	R01	1519555	1519843	ATGTCGGAGAATTGACGAGG	ATCCAGTTTTGCCGTCTCTG	289
Rsa10020777_intron_7	R01	36469839	36470031	GATGAACGGGCAGAAAAGAG	TGCTCTTTGACAGCATCCAC	193
Rsa10034410_intron_8	R01	50346130	50346447	CAACTGGGGGTTGAAAAAGA	GGGTGAAGTGAGGTCGTTGT	318
Rsa10038938_intron_1	R01	3886430	3886876	GCGCGTTAGTGTAGCAATCA	TTAAATTGTCAGAAGGCGGC	447
Rsa10016199_intron_4	R01	40982330	40982523	TTCTCCTCCTTGACGCAACT	GGTGTGGACCTCTGAGGAAA	194
Rsa10038864_intron_19	R01	4352675	4352944	ACTGTTCCCACCAGCTCTGT	GCAACATGGATGCTAGAGGTT	270
Rsa10019639_intron_2	R01	40364932	40365326	CCCTTGTTGGGATGAAGAAA	GCACGTAAACCGGTTCTGTT	395
Rsa10031198_intron_5	R01	30874170	30874400	ACCGATGAAATTTGACCCAA	AAGTTTCTCGGCCATGTGAT	231
Rsa10028649_intron_4	R01	8077903	8078118	GTAGCAGCACCAGCTTTTCC	TGGCTATTCGCACACTTGAG	216
Rsa10027220_intron_1	R01	37529430	37529699	AGCAATCATAGCCCATTTGC	TGGTCCTCAAAACTGGAACC	270
Rsa10023199_intron_12	R01	10493779	10494009	CTTTCCAAGGAACTCAAGCG	TTTGATGGTAGCATACGTCATCTT	231
Rsa10039104_intron_5	R01	2868625	2868839	AGACCTTGGTTGGTTGATGC	AACAGGAGCTTGCTTCCAAA	215
Rsa10033119_intron_11	R01	15848468	15848872	CCGTTACCTAGCTGCTGGAG	TCCTTGGATGGAAACCACAT	405
Rsa10035050_intron_4	R01	46686566	46686779	CATGCACAGCTGTCTCCATT	AGCTCAGGAGCAGAACGAAG	214
Rsa10009922_intron_4	R01	182427	182646	TTGTCCAAGGGTCAAAGGAG	GACTGTTGCATTTTTGCGTTT	220
Rsa10038874_intron_1	R01	4302437	4302863	GGTAACTTTCAACCTGCCCA	GGACTAATGGCGCTGATTACA	427
Rsa10032957_intron_1	R01	14785594	14785994	AACAATACGGCGACTGGAAG	GGGATCGAATCGAAGATGAA	401
Rsa10031240_intron_5	R01	30473143	30473417	GTGCATAAAATGCATGCGAG	CGGTTTACGCCGTTATCAGT	275
Rsa10008960_intron_3	R01	42647669	42647888	CATCAATGCATCAAGGTTCG	CTTCGTCAGTCTCTGGCTCC	220
Rsa10038893_intron_4	R01	4169348	4169473	TTGACTACCACGAGTATCACAGG	TAAGGTAGCCTCCCATGCAC	126
Rsa10008670_intron_5	R01	26662860	26663100	TTCATCTCAAGCCACCTTCC	CCGTCTTCAACAACCTCGAT	241
Rsa10028051_intron_2	R01	44762863	44763076	CAGATTCACCAAACACTTCAGG	GCCACAGAAAGAAAGGCAAG	214
Rsa10009920_intron_2	R01	194491	194705	AGACCACGGTATAAGCCACG	CGAGGTTTCAGGTTCATGGT	215
Rsa10027921_intron_3	R01	45699945	45700128	TGCAAAGAGGCAAGGGTATC	TCGCTATGAAGAACGTCGTG	184
Rsa10019617_intron_5	R01	40503732	40504027	ACATATCCGGATTAGCAGCG	AAATCTTGAGGCACCCACTG	296
Rsa10028731_intron_2	R01	8612136	8612353	TGAATCTGTTCAGCACAGCC	GGGAAGAAGGCATATGTGGA	218
Rsa10038978_intron_1	R01	3623268	3623677	TTCACCCGAAGTTCCAAAAC	ATACCATCCAGCAATCTCCG	410
Rsa10029007_intron_7	R01	10359410	10359705	TAGCCATTTGGGGGATATTG	GTGGCAGTACCTAAGCGGAT	296
Rsa10014735_intron_3	R01	51592232	51592718	GCCCACGAGAGGAATATGAA	TTAAGCAATCCACACCCTCC	487
Rsa10038779_intron_3	R01	4829011	4829129	AGCTTCATCTACCACCACCAA	TGCAGCTAAAGTCCCTGCTT	119
Rsa10031214_intron_8	R01	30728886	30729035	TCTTGCCCTGGTTCAGTTTC	ATAATTTGGTGCACGCTTCC	150
Rsa10039416_intron_2	R01	1173317	1173550	ATAAGCGGTGATGGGTCAAG	AGGAGGAGCAGCAAACGATA	234
Rsa10031240_intron_12	R01	30471509	30471815	TGCAATCTCATCAGCCAAAG	CACCGGAGAGTTGAAGGAAG	307
Rsa10039337_intron_9	R01	1641912	1642126	CATCTGCAGCTTCGTTGTGT	GAGTTAATGCTTTGGGGCAA	215
Rsa10031312_intron_16	R01	29869384	29869548	CCTTTACCACCTCGCACAAT	CCAGCTGGATAGATGCTCTT	165
Rsa10039022_intron_2	R01	3372886	3373156	AAATACGGCCAAAGATGACG	TAAGAAAGGCAAAGGCAGGA	271
Rsa10009900_intron_6	R01	314040	314236	AGACTGAGCTGTAGCACGCA	TCACTGTAATTGCTGACCGC	197
Rsa10028749_intron_2	R01	8700372	8700596	TCAAGGTGTGGTCTCCATCA	GGCGGATACTTCTGCTTCTG	225
Rsa10038612_intron_5	R01	5807068	5807324	ATGAAAAAGACGGCAAGGAA	TCACTTCTTAATGAACTCCGCA	257
Rsa10028853_intron_10	R01	9349566	9349856	TGCTGTTTTCCCTCATCCTC	GCTGATGTGATGTGGACGAC	291
Rsa10038726_intron_1	R01	5119109	5119404	CAGCATACTTCATCTGCAGAGTTT	TTTAACTTCCCGCGTTCATC	296
Rsa10022984_intron_4	R01	11983734	11983916	AGGGGAAAATTGGACCGTAA	TGATCATCATCCTGGCTTTG	183
Rsa10031215_intron_3	R01	30721878	30722085	CCGCAGCTTAAAGAGCAACT	TGATGATGTAGGCCGTTCAA	208
Rsa10038625_intron_3	R01	5724568	5724727	CTTCCCACTCGTACACCGAT	CTGCGTGTGTCAACATTGTG	160
Rsa10038994_intron_5	R01	3551885	3552121	TAAGTTCCGAACACGATCCG	TGGTTTCTGGTCTTCACTCATC	237
Rsa10007209_intron_11	R01	7494019	7494201	ATCTCTATGAACCATCGGCG	AAAATTTCTGTCGAGGCGG	183
Rsa10016190_intron_1	R01	41038912	41039108	TGAAGATTCAAGTCCAGCTTCTC	AAACGTAACCAGCAACCGAC	197
Rsa10019763_intron_2	R01	39401560	39401788	GTGCAAATGCGTTAAACGTG	ACGTTGGTCGCCAAATAAAC	229
Rsa10039281_intron_2	R01	1894167	1894348	AGCTTCAGCACAAGACCGTT	CGGCTCTTCCATTGTGATCT	182
Rsa10005185_intron_12	R01	43380125	43380262	TGGTTATCCCGACAAGAAGG	CTTGTGACTCCGCTCCGA	138
Rsa10028998_intron_1	R01	10264573	10264748	TCGGCTCAGAGTCACAGAGA	CTTTCGATTTTCGTCTTCGG	176
Rsa10027411_intron_1	R01	38797024	38797470	TTGCATAGGAGGGATGAAGG	GCTGCTGATGAGATGGTGAA	447
Rsa10034424_intron_3	R01	50242503	50242941	GGGAATGAGCAAGGTTCAAA	TGGTAGACGGTTCCACATGA	439
Rsa10035043_intron_3	R01	46741247	46741666	CCGCCTATGGAGAACTCAAG	TCTGCATCTGTCTGGACCTG	420
Rsa10034759_intron_1	R01	48327257	48327528	GATCTCTGGAAGTGCTTCGG	TTGACTCATGTTGCTCAGCC	272
Rsa10038703_intron_2	R01	5286930	5287226	CATCACGTACCCAATCATGC	ACCATTTCAGGGGAAACACA	297
Rsa10014754_intron_2	R01	51677541	51677825	ACTCCGGGTATGGACAATCA	ACGGCTCTCAATAGAGGCAA	285
Rsa10039474_intron_2	R01	924712	925135	CGGTTTAGCACCCTGAGAAG	CATCCACCGGATAGCTCTGT	424
Rsa10027360_intron_10	R01	38434008	38434300	TTGGAGCCTTTCAGGTCACT	TTACGCGAAATGAGATGCAG	293
Rsa10039257_intron_2	R01	2039252	2039436	GAGGATGATCTGGGAATCCA	TCCGTTCTTGATGCTTGATG	185
Rsa10032981_intron_8	R01	14906995	14907152	CCTCAGTAACGTAGCCAAGCC	CCAAGACGGCAAGCAGTAGT	158
Rsa10038570_intron_2	R01	6038255	6038410	ACACCCGCCATACCACTAAA	GAATTGCGACGGCTGAAGT	156
Rsa10013731_intron_1	R01	27846660	27846919	GCAGTCTCCCTCTCCATCAC	AGAGCTCTCTGCAGCAATCC	260
Rsa10038490_intron_1	R01	6497705	6498049	TGAAGTTGCTCGATGACCTG	TCTCCGACTCTTCCTCTCCA	345
Rsa10039330_intron_2	R01	1682470	1682680	AAATGGGGAACTTACCGTCC	AGCTGGCCTTTCTCGTAACA	211
Rsa10014751_intron_1	R01	51664289	51664703	CCCCCTGAAGAAACAAGTGA	TTCACTCTGGCTCCAGGTTT	415
Rsa10038538_intron_1	R01	6250980	6251323	GTTCTTCGTAGGAGATGCCG	TTTGGGATGGCCTTTCATAG	344
Rsa10038738_intron_1	R01	5066382	5066634	TGTTTCTAGCCTCGGTTGCT	AGAGGAGGTTGCTGGTGAGA	253
Rsa10019628_intron_7	R01	40431784	40431978	GTGTTTGCCATTGGAATTGA	AACCCTATTTGGAAACCACTCTC	195
Rsa10005185_intron_5	R01	43378824	43379042	ACGAACCGTAACTTGTTGGC	TGATCCATGTTTCCGTCGTA	219
Rsa10003703_intron_3	R01	13311443	13311650	CATCACCTTTCCAGGAGCAT	GTCGGATTGCAGCATCTTTT	208
Rsa10028923_intron_4	R01	9782235	9782491	CACATGTAAGGGCACGACAC	GGTGATGGGATCTGCAAGTT	257
Rsa10028121_intron_3	R01	44122597	44122790	TGTTGCAATGCTTGGGTAAA	AGCGTTCTTGTCCATTGCTT	194
Rsa10009968_intron_1	R01	22403550	22403940	CGGACCAGACTAACCGTGAT	CTTGTAGCCCAGCTCTCACC	391
Rsa10028105_intron_11	R01	44275568	44275731	TGGAGGGTCTTGAGCTTGTT	TTGAAATATCCTCAGATGGGC	164
Rsa10031248_intron_10	R01	30405339	30405530	GACCAAATGTTTCACCGGAT	TCCTCTTTCTTGGTGCTGGT	192
Rsa10014679_intron_6	R01	51301290	51301449	TGAGCTCTGTCTCTTCTTCAGTTG	CACGACAGATGAGCAAGGTT	160
Rsa10027116_intron_5	R01	36819439	36819669	TTTGCTGCAATGTTAGACGC	AAGCAGTTCCAGCTTCCAGA	231
Rsa10016184_intron_10	R01	41060552	41060895	TGATATGACCCTCTTCATCCAA	TCTTGTGCCGTATGCCATTA	344
Rsa10016127_intron_3	R01	41393519	41393713	ACCGTGAGGCTGCTAAGAAA	TGTTGTCTAGCACGGTCCAG	195
Rsa10033034_intron_3	R01	15243625	15244025	AGTTGGTGCAAGGGTGGTAG	GTCCCAACACGGATGCTATT	401
Rsa10016193_intron_3	R01	41021884	41022214	AATCGGGTACACAATCGCAG	TGCAACCTGTATGATTCCGA	331
Rsa10028731_intron_1	R01	8612338	8612691	CATATGCCTTCTTCCCTCCA	CCCAAAGGCCTAAGATCTCC	354
Rsa10028779_intron_2	R01	8864309	8864693	GCATTCCATGATCCACTCAA	ATCAGTCACTCCCGTTCGAT	385
Rsa10027360_intron_2	R01	38435959	38436227	TGGCCATAGAAAAAGTGGTTG	CACCTAGAAGCTGTGGCTCC	269
Rsa10023030_intron_1	R01	11697287	11697629	TAAAAGCTCGTCCCATGACC	GAGTTGGATTACTTCCTCAGCG	343
Rsa10038568_intron_4	R01	6045844	6046180	GTAACTACTCCACCAGCCGC	GCCGTCAGCTATTTCTTTGC	337
Rsa10039316_intron_2	R01	1741023	1741201	GAGCCTAAATGAGCAGGAGC	CGGTGGAGAGTCAACATCAC	179
Rsa10031376_intron_4	R01	29091719	29092035	CGGTCCCATCAAGGTAAGAA	AACTGTGTTTCCTTTTGCCG	317
Rsa10033036_intron_1	R01	15248870	15249183	TGTAGTAGGATCTTGTTCGTCTGA	GACGACTTCAGGCTCTACGC	314
Rsa10014595_intron_3	R01	50809722	50810089	TCTGCATCAGGCACAATCTC	CAGCTGTCAAATGAGTCCCA	368
Rsa10034966_intron_1	R01	47143367	47143650	CGGAGAGTTATCGGATGTGG	TCGCTACTACTTCCACCGCT	284
Rsa10032961_intron_2	R01	14825719	14825937	CCTGGTTTTGAAGGGAATCA	TCTCTCCACCATCTCCCATC	219
Rsa10009973_intron_3	R01	22258533	22258739	GCCAGGAGGGTGTGTTTCTA	GAACTTACAGAAGCTTACCGGG	207
Rsa10028861_intron_8	R01	9419352	9419495	TGCTTTCGACACAGCAAGTT	CGAGATCACATCCACGATTG	144
Rsa10016140_intron_1	R01	41298055	41298277	GCTGGTGAACTTAGAAGCTTGG	CATTGTGTGGAAGATAAATCCG	223
Rsa10028757_intron_5	R01	8739273	8739641	TTGGAAAGACCATTCAAGCC	ATGGATAATGCCGCAGATTC	369
Rsa10038896_intron_1	R01	4154380	4154667	GTAGAGGCTTTTGGTTGGCA	ATCCTTCGGAGAACTGCTCA	288
Rsa10016198_intron_1	R01	40990329	40990561	AGCATTTGCCATCATGTGAG	TGTGATTTCCATAACGTTCCA	233
Rsa10014588_intron_1	R01	50786335	50786666	TAAACATCATCCTCACGCCA	CATCCCGAGTGCAGAGAGTT	332
Rsa10039145_intron_1	R01	2589746	2589944	CTCAGATCACAGCAGCTCCA	TGGCCTGAAAGTAGGTGGAC	199
Rsa10028839_intron_1	R01	9293232	9293617	GCACAAGTAAACAGCCAGCA	AGGCAGACCTCTCACCTTCA	386
Rsa10023053_intron_3	R01	11567839	11568067	ACACCAGGAGGCAGAGAAGA	CAGGCCTGATGGATATTTCA	229
Rsa10014594_intron_9	R01	50806237	50806460	TGTGTTCAAGTTCAGCATCG	GCAAGACTCCATCGAAAAGC	224
Rsa10012339_intron_11	R01	31872798	31873277	TTGCATCCATCTCATTGCAT	AACCTCTGCTACCACAAGCG	480
Rsa10002624_intron_1	R01	39032435	39032667	CAAGAGGAACTTACGCCAGG	AACCAACATTGGCTTCCTTG	233
Rsa10038516_intron_6	R01	6364145	6364448	CTTCCCACCTTTTCAACCAA	GGATGTGTGCATTCGTATCG	304
Rsa10038935_intron_6	R01	3925322	3925551	TCTTCCCTGTAGCTGATGCC	CGCGTTAAGCATCAAATGAA	230
Rsa10039096_intron_2	R01	2932326	2932529	TTGCTTCCATGCCTCAAGTA	TGAAGGACTTGGGAGGTACG	204
Rsa10027974_intron_1	R01	45317365	45317829	TCTTCCGCTTCTCCGTTTTA	TTGTTTCCATTCATCAGCCA	465
Rsa10039104_intron_12	R01	2867148	2867369	AACACTCCAAATCGCCAATC	CCCGGAAATACGCATATGAT	222
Rsa10027978_intron_4	R01	45282957	45283230	CTCTTGGATTCCTTGCTCCA	ATAGCGGTTGGATCATCACC	274
Rsa10028928_intron_4	R01	9802174	9802572	CCGAAACCAGCAGAAGAAAG	TGTTTTGTTCAGGGATGCAA	399
Rsa10038526_intron_1	R01	6320623	6320923	TGCACTCAAATAGCCACAGC	CAACCCATCTCTACCGAAGC	301
Rsa10007216_intron_5	R01	7464118	7464422	CGTGGGAGGATACGAGAAAA	TCAAATTTTTCGGGTTCAGG	305
Rsa10034895_intron_14	R01	47576984	47577108	TCCTGGATCTGTTCCAAAGG	TTTGGAGTCCCAAATGTTCC	125
Rsa10009921_intron_14	R01	186081	186502	AGCAAAGCCCAAGTGTGAGT	TCCCTAGCTCACAAGAACCC	422
Rsa10022978_intron_9	R01	12028639	12029002	TGGTATGGCTGAAGCAACAA	AGCTGTCACTGCTGGAGGAT	364
Rsa10014556_intron_10	R01	50614697	50614948	CTGGCGCGTTTTGTTCTAAT	GGGGATGAATCTCCAACTGA	252
Rsa10038582_intron_13	R01	5983953	5984212	TTGCGTTGCTACTTTGTTGC	GACAAAAAGCCTTGCGACTC	260
Rsa10007833_intron_1	R01	20623758	20623958	TGCAGCTATTCTGGATGGTG	ATTTCTCCGGTTTACGCCTT	201
Rsa10028652_intron_20	R01	8109454	8109646	CGAAGGACTGAGGATAAGCG	TCGAGTCAAAGGTCCAGGTT	193
Rsa10029002_intron_2	R01	10284851	10285236	AGGAGGAGGTGTGCTGAGAA	ACCACAACGACCCTCAAGTC	386
Rsa10033059_intron_1	R01	15405928	15406233	TCATTCTCAACCGACATTGG	GAGTGAAGAAACCGTCGAGC	306
Rsa10016366_intron_8	R01	34495119	34495440	TCCAAGAATTTTGACCCTCG	ACTTCCGGTCTAGCGGGTAT	322
Rsa10039447_intron_1	R01	1028271	1028467	TAACTGGAAACTTGGCACCC	GCAGAACACTGGAGGGAAGA	197
Rsa10038593_intron_22	R01	5896456	5896604	GGCTGGAGAGTGAAACTTGC	AGGGCTCCTGTTTCCTTAGC	149
Rsa10039122_intron_2	R01	2743819	2743970	TTCAATCTTCTTGGCTGCCT	TGCCATGTAGAACTGTGTTGG	152
Rsa10039273_intron_5	R01	1933000	1933459	CACACATTGGCAACACTTCC	AGAAGCAACTTTCTCGCAGC	460
Rsa10014751_intron_2	R01	51664220	51664510	TTACCTCACGCAGAAGCTGA	TCTAACGATATTTCCCCCGA	291
Rsa10035004_intron_6	R01	46947425	46947579	GGATAAAGGAGTCTACATCCTGG	TTCTTTAAACAGCCGAAGCC	155
Rsa10020693_intron_5	R01	35739572	35739721	GTCAGCTAGAAGAGCCCGAG	TGGTTGTTGGACCTAGCAAA	150
Rsa10038531_intron_1	R01	6304534	6305030	CTTTGCAAGAAACCATCCGT	CCTGAGGAATACGCGAAGAG	497
Rsa10013779_intron_2	R01	28372597	28373045	GTGGTTGTCGATGTGTGGAG	ACTCGAAGAGAAAGGACGCA	449
Rsa10028687_intron_5	R01	8322974	8323121	CACGTCATTCACAAAACCCA	CATGGTGTTGTTCAACTCGG	148
Rsa10038851_intron_7	R01	4420205	4420429	TCCCTTCACCTTTTCCAAGA	TGCACCTAACCTGCATGAGT	225
Rsa10039158_intron_9	R01	2516544	2516741	GAAGTGCAGGGATCGAGTTC	CCTTCGTGTCCATCAGGTTT	198
Rsa10034767_intron_3	R01	48278686	48278911	GGGGTTGGACTAACGAGTCA	CGCAATCTCTCTACTTCCCG	226
Rsa10034775_intron_1	R01	48218571	48218877	CTGCAACAAGCAAAAGGTGA	GAGCAGCTTCTTGAGGTGAGA	307
Rsa10014714_intron_1	R01	51470378	51470581	ATTTTTCGTCACCCGCAGT	GGCTCGAGTTACCGCATATT	204
Rsa10028033_intron_3	R01	44892178	44892366	CCAGGGTGTTTAGGTCCAGA	AGGCTGGAGGTTTAGCATCA	189
Rsa10008700_intron_2	R01	26989451	26989646	ACAAACCTTTCCAGCTCTCG	CCTGAGGCTGATCCTGAAAG	196
Rsa10027865_intron_2	R01	46020629	46020907	GGTCGGTTAATGGGGAAACT	ATGGAGAAACCAATTGCTGC	279
Rsa10031177_intron_12	R01	31014008	31014501	AGAACCCTCTGCTGGGATTT	ATTCATCGGGTTTCAAGCTG	494
Rsa10009884_intron_5	R01	393974	394152	GAAGAGGCTTCTTTGTTCGC	CGAACTTCCAACCTTTCTTCTG	179
Rsa10035053_intron_5	R01	46672496	46672771	AATAGCGTCAGGGTTTGTGG	TGCCCCAAAGAACCAAGTAG	276
Rsa10027987_intron_1	R01	45203136	45203604	AGCCAACAATACCCATCTCG	GAGAGGTTTGGAACCAGCAG	469
Rsa10034918_intron_6	R01	47423916	47424125	AGCATTCACAAATGCACCAA	CGTGCTCTATGCACCTGTTG	210
Rsa10014640_intron_12	R01	51095401	51095722	GCGACGACACAAAGTACCCT	CACTGGAAACGGTAAGCCAT	322
Rsa10020672_intron_1	R01	35485389	35485689	GATCCAGGGCTTGTAATCCA	TCGCTAGCTTCCTCTTCCAA	301
Rsa10009949_intron_2	R01	5826	5955	ATTGGATTCGGTGAAACTGC	CTCGTCAATGTTGCTTCCAA	130
Rsa10038456_intron_17	R01	6651521	6651808	GAAAACCCGGTGGGTCTAAT	GAACAGGTTTTCCACAGGGA	288
Rsa10033169_intron_3	R01	16284526	16284743	GGTGTTGCAGCTTCACAAGA	TGAGATTGCCTTGCTCTTCC	218
Rsa10007745_intron_9	R01	13000894	13001075	TGTGAATCTGCAAATCGCTC	AAAGTCCAGACCCAAACACG	182
Rsa10022951_intron_1	R01	12269563	12269985	TGATGCCTTCGTAGCAGATG	GAGCTGGAGGCTATTGTTCG	423
Rsa10038826_intron_8	R01	4558494	4558773	CCAAAAACTGGGCTTGCTTA	TTTTGCAGAAAATCCCTTGG	280
Rsa10033037_intron_2	R01	15258808	15259221	GAAAGAAGCAACGTCTTGGC	AATAGCACCCTTCGCAGATG	414
Rsa10007794_intron_1	R01	12640170	12640470	AAAGCCATCGATCATATCCG	GTACAGTCGCTTCTCCAGGC	301
Rsa10009826_intron_2	R01	773615	773944	GCCAAAAAGAGATTCACGGA	CTCTGTTTCCTCCTTCGCAC	330
Rsa10032884_intron_19	R01	14218846	14219045	CTCTTGATGGGGAGTTGAGG	TCGTTCCCAATACGAAAAGC	200
Rsa10020614_intron_2	R01	34869112	34869311	TTAGCAGGGATACCAATGCC	TGATCCATGTACCAACCACC	200
Rsa10015357_intron_3	R01	25600936	25601135	TGCTCATCCTCTACGCCTCT	GCCAACAAGAGAGATAGCCC	200
Rsa10029211_intron_3	R01	18745474	18745821	TCTTCGTGCCTTCGTTTCTT	CCTCAAGCAACTTTTGGAGC	348
Rsa10038457_intron_6	R01	6640857	6641112	TACCTGCTTTGTTCCCCATC	CCAATTCTCGGCATCTGTTT	256
Rsa10027360_intron_7	R01	38434621	38434981	CTGTCGACGATCCGGTAAGT	TAGATCTGGAAATGGGCGAC	361
Rsa10028186_intron_3	R01	43537565	43537715	TTCTGCTGTTCCCCAGAATC	CAGAATTGTCCTAACCCGGA	151
Rsa10007258_intron_2	R01	7261515	7261697	GCCTCATTTCCAAGCCAATA	ACTCCGGGAATGCTTACCTT	183
Rsa10028653_intron_15	R01	8118534	8118696	GTGAATCTGGGACCAGAGGA	CCACTGAAATCATGGCCTTT	163
Rsa10038557_intron_3	R01	6146156	6146329	AAACGACGTCCTGGTCCTTA	CCATTTCTCAACCACGACCT	174
Rsa10005189_intron_6	R01	43407324	43407501	ATGCGTTGCACGAATCATTA	ATGAGCGCAAAGGTCTTGTT	178
Rsa10032994_intron_2	R01	14988710	14988909	GAACACCCTTCTCCGAATCA	ACTTCCCAGTCCCATCTCCT	200
Rsa10007816_intron_3	R01	12548708	12549032	GAACGGAAGGCAAATGATGT	TTGTGGCTCCACCAAATGTA	325
Rsa10022987_intron_18	R01	11956394	11956667	GTGCCTTGGTAGGGATCTCA	TGGTGGTTTTCAGTGTGCTC	274
Rsa10014720_intron_5	R01	51518830	51519032	ATCCATCGACGTTGCCTAAG	CCCTGATTTCTTAGGTGCCA	203
Rsa10014563_intron_2	R01	50638327	50638563	TTTCTTCAATGCTGATTGGG	GTTCTGACGTTTGCAATGGA	237
Rsa10032809_intron_1	R01	13670288	13670563	TCTGTTCAGCTTTTCCGAGC	ACCTTGAGAACCAGTTTGCC	276
Rsa10039343_intron_6	R01	1610101	1610491	TGATGCCGACACTCTGACTC	TGGTGGTGGTGGTGACTATG	391
Rsa10038668_intron_12	R01	5476536	5476831	GGGTGATTTAGCCACCAAAA	TGCTGCCGTTAAGGGAGTAG	296
Rsa10038833_intron_6	R01	4519681	4519866	GGACAACGTGATGCAGACAT	GAACCAGATGCTCCCTTTGA	186
Rsa10039148_intron_5	R01	2573438	2573665	ACCAATTGCCAATCCCATTA	TGTGGCAGAGAGATTGTTGAA	228
Rsa10028893_intron_1	R01	9608879	9609345	TCCGCAAAGATCTCCAATTC	AGCTTGGACGTAGGCTTGAA	467
Rsa10028718_intron_2	R01	8523207	8523394	TGCGAATGTTGGTGAGGTAT	GGCGATGAACACCAGTTTAG	188
Rsa10013829_intron_1	R01	21341600	21341761	ATCTAGGAGTTGCCTGCGAA	ACTATGCAAAGCAAGCCCC	162
Rsa10039407_intron_4	R01	1240385	1240562	AGCTTAACTCGAGTGGTGGTG	TTCCATGCCTCTTCAAATCC	178
Rsa10038803_intron_11	R01	4673851	4674064	ACCATCAGTGCCATCAAACA	AGCTCATGAACTGGGTTTGG	214
Rsa10014692_intron_3	R01	51357066	51357234	CCTGATTCTAGCTTCCGGTT	AGATCAGAGGCGGAGAGGTT	169
Rsa10039109_intron_11	R01	2816982	2817229	GTGGAAGGAAAGCCAGAAGA	TACTTGATGGAAGCCTTGGG	248
Rsa10027187_intron_1	R01	37339431	37339757	TTCGCTTCTAATCTCAGCGG	AACCCTAATCCCAAAAACGC	327
Rsa10015310_intron_3	R01	26262807	26263305	GAATTTTGGGAAGGGGTGAT	ATCACGAGATTGTCACACGC	499
Rsa10019624_intron_1	R01	40448550	40448798	TTCCATCCACCAAGGACATT	TCAGAGTCATGTCAAGGGCA	249
Rsa10007749_intron_6	R01	12973500	12973804	GGATCCACTAACCCCTCCAT	AACATTGTTCCAAACGCCTC	305
Rsa10023071_intron_5	R01	11422077	11422550	GCTAGCAGGCTTGATTGGAC	CCATCGACTCTCTCTGAGCC	474
Rsa10038561_intron_3	R01	6117753	6118109	TCCCGAGCACGGTATAAATC	GACAGGGTTGTGATGTGTCG	357
Rsa10019720_intron_2	R01	39746826	39747050	AGAGGGACATGAGGGAACCT	GTGCTAAGCCTGTGGCTTTC	225
Rsa10031186_intron_7	R01	30917516	30917682	TTTTGTGAACAATGGGGTTG	GGGATAAGTGAGCCTGTCGT	167
Rsa10033033_intron_2	R01	15240956	15241106	GAAGACGCCTTAATCGGTCA	TGACTCTCCCAAGCTTCTCG	151
Rsa10038593_intron_41	R01	5900696	5900888	GAAGACGAAGACAGCCGTTC	ATCGCTGGCTTTACATTTGC	193
Rsa10009943_intron_13	R01	71721	71939	TCGGAAATTAAAGAATCCCAGA	CGTCGATGATGTTGTCGTTT	219
Rsa10038500_intron_1	R01	6432704	6432962	CAGTCTTGAACTGGCGAACA	GCCATCTTCTCTTGTGGAGC	259
Rsa10034740_intron_2	R01	48430794	48430962	ACTCAAGGAGGATGGTCCAA	TCTGTGCCGATGAAGACAAG	169
Rsa10020607_intron_2	R01	34814607	34814901	ATACAATCAACCTCCAGGCG	AAAAAGCATTCCATTGCCAG	295
Rsa10007219_intron_5	R01	7446385	7446818	TATCGAGGCACACCCTATCC	GAGGAGGGAGCTTCTGGTTT	434
Rsa10038503_intron_17	R01	6415261	6415520	TTGGTTGGGACGATAAGAGG	CACGATGTACTGGGTTGTCCT	260
Rsa10033233_intron_10	R01	16755587	16755738	GCGTCCCAGCATTTCACTAT	CACAGACCTTCTTTCCGCTC	152
Rsa10034898_intron_7	R01	47561969	47562326	TCAGTGGGATATGGAGGAGC	GCGGCTAAGCTCTAACCTCA	358
Rsa10038544_intron_3	R01	6217077	6217251	TAGCCTCTTGTCTCCGGGTA	AAGCCACCTCGAGCTTACAA	175
Rsa10039042_intron_1	R01	3239495	3239662	TAGCTCCATTTCGATTTGCC	TCCAATCCATTTTCTCACCG	168
Rsa10032875_intron_6	R01	14150394	14150669	ATTCCGCAAGGAACCTTTTT	CCTCCCAACAAGTGCCTCTA	276
Rsa10031344_intron_12	R01	29366870	29367087	TGGCTACGCAGGCTTCTTAT	TGGTTTTACAGCCAACGTCA	218
Rsa10034564_intron_11	R01	49520283	49520518	CAAAGAACTGGGAACTGGGA	AGCCAGACGAGTCCTTTTGA	236
Rsa10038971_intron_6	R01	3665274	3665508	AATAAACCCTGAACATGCCG	TTTGATGCTCCGGATAAACC	235
Rsa10008953_intron_2	R01	42559656	42559879	GCGTCTACGAGCTTCTCACC	TTCGAATAATCCCTGGATCG	224
Rsa10034450_intron_26	R01	50136388	50136710	GCGGACAGAATCTTCAGAGA	GCTTTGGTAGCTCCTGTTGC	323
Rsa10038493_intron_8	R01	6477764	6478108	GTGCTTACGGTGGTGATCCT	AGCTGGTCGAGATAAGCCAA	345
Rsa10031218_intron_6	R01	30666191	30666626	GCATCGTTGGGTCTTTCATT	GAGCCAACCACCTCAGTTTC	436
Rsa10038922_intron_6	R01	4037583	4037765	AGCTCCTTGGCGGTAATTCT	GGCTTTTATAGTCCCGAGGC	183
Rsa10034790_intron_8	R01	48127213	48127369	TGTCTGCTACTTAGCCACTTACC	TTTGTAGGATGCTCAAACTGCT	157
Rsa10038789_intron_2	R01	4752108	4752362	GAGCCAAAGCCATCAAAGAA	TCTGTTTCAGGAATCCCACC	255
Rsa10034505_intron_4	R01	49813153	49813395	ATACGCTGAAGACGGACCAG	TGGCAAGAGAGCTTTTCAGG	243
Rsa10039349_intron_9	R01	1576114	1576405	TTCCGTAAACCTTCTGGCAC	GACTGATCAACAGTTAGAATGGAG	292
Rsa10009929_intron_3	R01	139135	139410	TCGAGTCCGACCTTGTTCTT	TAGCGAGCACTTCTACCCGT	276
Rsa10009912_intron_16	R01	255228	255518	TTCGGTTCTTGATTTCTTGTGA	CCACACCTTTGGAAGCTGTTA	291
Rsa10009871_intron_1	R01	504045	504311	CGTTCCCGTTGCTTTGTTAT	CGAATAAGATCCGAAGCTGTG	267
Rsa10031246_intron_7	R01	30424769	30425014	GAAAAGATTTGCACGACCCT	CCTGTTGGTAAACTGGCGTT	246
Rsa10034791_intron_1	R01	48123685	48124100	GACTCGAGATCTCCTCGTGC	CCTTAAAGTCGAAACGCAGC	416
Rsa10039022_intron_5	R01	3373642	3373912	GGGGTCTACTGAAAGCACCA	AGTCACAAACACCGGTCCTC	271
Rsa10019710_intron_3	R01	39845221	39845433	CTTCTGCCCACCAAGCTAAC	AAGCAAGCTTCCTCTCCCTT	213
Rsa10034495_intron_3	R01	49854591	49854897	TCAGTCCAAAGTTGCTGAGG	GGAACTTCTCTCCCCCAGAC	307
Rsa10034766_intron_7	R01	48285530	48285670	TGGACGGTAAGGAACTGGAC	AAATGTGGACTGAAGCCTGG	141
Rsa10020621_intron_1	R01	34907596	34907826	CCCTCTCAATGGGGTGACTA	CAAACTGAGCATGTCCCTCA	231
Rsa10007252_intron_2	R01	7282749	7282951	CAATGCCTCCTTCACAGCTT	TCCGATTGCAGGAGGTTAAG	203
Rsa10039354_intron_3	R01	1538308	1538504	TGATAGAAATCGACCGTCTCG	GGGTTCCCGAGGAGAAAGTA	197
Rsa10038442_intron_1	R01	6730920	6731160	TGCTCTAACACGGAGTGGAA	GGGTCGTTACGCATGTTTTT	241
Rsa10009940_intron_1	R01	85692	86127	CAAATCGTTTCCCGGTTCTA	AAGCTCTGTTCCTTCCCCAT	436
Rsa10038670_intron_5	R01	5451519	5451688	CGCAAACCGACTATCTGGAG	AGAATTGGTTTGCTTCAATGC	170
Rsa10002242_intron_1	R01	46241224	46241391	TGCATCAGCTTAATCGCACT	AGCCAGAGCTGTTCGTTGTT	168
Rsa10023004_intron_7	R01	11863368	11863565	TGCAAGTAGTCGATCCCACA	CGCAAACCGATGATGAGTAA	198
Rsa10032913_intron_4	R01	14458432	14458761	TCCCAATTCAATTCCGACTC	TATTTGCCGGACATGAGACA	330
Rsa10020689_intron_2	R01	35698732	35699035	ACGAAGAGATTCGGTCCAGA	TACTTCAATGCCTCGATCCC	304
Rsa10033246_intron_1	R01	16830281	16830427	TGGCCTTGACCACATCTACA	GCTGGTTGTCTCCTATCCCA	147
Rsa10032921_intron_3	R01	14557244	14557545	GCATCTGTGTGCCTTCAAGA	AGCGGATGAAGATTTCCACA	302
Rsa10035055_intron_1	R01	46663722	46664194	TGGAAGCAGAGGTGTTGTTG	ACGCAACCATACGAATCTCC	473
Rsa10023044_intron_10	R01	11619807	11620168	AAGCTGTAAAGGAGTGGCGA	ACCCTCTGCAGTTCCTTGAA	362
Rsa10028643_intron_2	R01	8044868	8045036	TGGATATCTTCTTCGCTGCAT	GCCAACAAACTTTGCTCTCC	169
Rsa10033206_intron_2	R01	16527736	16527983	AAAGCCAGAGCACAAACCTG	TGCTAATTCATCTTAAGGACAAAA	248
Rsa10027115_intron_2	R01	36806521	36806742	CCTTAGATGGGACACGGAGA	TGGGATTGTTAGTGGCAACA	222
Rsa10028703_intron_2	R01	8405421	8405696	TGGGAACTCATCAGTTTCTGG	AGCAGAAACCAATCTCCGAA	276
Rsa10016198_intron_5	R01	40987395	40987700	TCCTTGGAAGAAGAAGCCAA	GCGGATGAACTGTGATATGC	306
Rsa10009973_intron_11	R01	22255283	22255588	ATGCATCAGCTCTGCTCTCA	GTGTTTCCAAAATCACGGCT	306
Rsa10034654_intron_4	R01	48924869	48925062	CACTGGATTGGATTTGGTCC	CGTTTATGAGAGGCAGCACA	194
Rsa10034942_intron_3	R01	47259355	47259510	CCAAGCTCAAGGACTTCCAG	GACCACAGTGCTGTCATCGT	156
Rsa10014578_intron_3	R01	50742460	50742646	TGAAAATATGGTGGAGGTTGG	ATTTTCGCAGCTGGATCTTC	187
Rsa10034730_intron_2	R01	48519483	48519788	TGTGAACAAAAAGTCACGGG	TAGCCTCCTCCTCCTTCTCC	306
Rsa10033143_intron_2	R01	16114145	16114368	TGGGTTGGGTAAGAGACCAG	GTGCGCCTCTTTCTATGGAG	224
Rsa10038538_intron_3	R01	6250128	6250411	TGCGTAACGAACCATACCAA	TGAATCCTCTGGACACACCA	284
Rsa10039209_intron_1	R01	2292746	2292958	TCTAAGGACTTCGTGGCTGG	AATCTCCCTTGGGCTGAACT	213
Rsa10005140_intron_3	R01	43096414	43096563	TTTCCCTTTACCTGCTTCTCC	GGAAAGCTCAGAACCGTTGA	150
Rsa10033176_intron_1	R01	16341172	16341511	ATCACTCTTCACCGGTTTGG	AAGGCGATAACAACTCCTGC	340
Rsa10028906_intron_3	R01	9681951	9682115	TGCTCAAGCTTCTGCAAGAGT	GACGGGAGCTTCCCTTAATC	165
Rsa10019741_intron_13	R01	39586646	39586920	CTACAGCTGCGGCATTACAC	TTTGGCTACCACTTGTGCAG	275
Rsa10007723_intron_1	R01	13126903	13127193	GAGCCGTTGGTTGAGACCT	TGCCGGTGATGTTTCTGAT	291
Rsa10032824_intron_7	R01	13785686	13785868	CATGGGACTTCGCTCTTCTC	TTTTACAACGGCGGCTTATG	183
Rsa10027926_intron_6	R01	45663084	45663410	GCGTAAACCTCTTGCTGTCC	TCTCGTCCTTTTACCGTTGG	327
Rsa10014736_intron_1	R01	51597131	51597461	CCGTCGCTGTTCTTTTCTTC	TTGACGAAATCTTTCCTGGG	331
Rsa10034450_intron_1	R01	50130634	50130899	GGAGCGGCTAGTTAATGCTG	AAGTTTTTCTGCAAGCGAGC	266
Rsa10028830_intron_13	R01	9218165	9218337	GCAATGAACAGCAAACTCCA	CCGAAAAACGGTTCTATGAGAG	173
Rsa10028093_intron_3	R01	44401108	44401382	CTACGGCCAATCCTTTGATG	GATCCTGAACGAAACGGTGT	275
Rsa10028059_intron_5	R01	44714789	44714950	AGGAAAAACTGTGTCGGTGG	CTGATCAACCTTCCACACCA	162
Rsa10002633_intron_30	R01	39094074	39094282	TTTGATCGACTTCGAGAACG	TTTCATGCGTTTAGAATCACAG	209
Rsa10023195_intron_2	R01	10515792	10516113	GCGTGAGGGCATATCATTTT	GAGATCATCGTCCCAAAGGA	322
Rsa10028786_intron_19	R01	8916523	8916703	GGACATGGTTCGTCGAGATT	TTGCTTCAACGACATCATCA	181
Rsa10003714_intron_1	R01	13234543	13234941	GGGACTGATTTCGTCGATGT	TGGAATGGAAGGATGTAGCC	399
Rsa10039475_intron_2	R01	920989	921163	TAGTTTGGTCCATTCCCCAG	TGACGAGGAAGGAGAGGCTA	175
Rsa10013850_intron_15	R01	21036707	21036979	TCTGGACTTCTCCATCCAGC	TTGTTGGAAGACAGAGCACG	273
Rsa10029188_intron_2	R01	18458796	18459083	GCAGACACCGGTTGAGAGAT	TTTTGTAGGCGGGAAAGCTA	288
Rsa10034902_intron_7	R01	47542450	47542622	AAGGTGGAAACACGTGGAAA	CACTTCCGTCACCTGTACGTT	173
Rsa10014667_intron_9	R01	51225147	51225337	CTTGTCTCCAGTGGATGTCG	TCCAATTAAGGCACCGTACA	191
Rsa10028702_intron_2	R01	8398315	8398595	GCAGTAGCTGTCCGAGTTCC	GAGTAACAATCTCCCCTGCG	281
Rsa10028971_intron_1	R01	10042259	10042660	AGCTTCGCTACAACCTGCAT	CTCCACTCCCATCTCTCTCG	402
Rsa10034784_intron_1	R01	48151004	48151247	TTGAGATGCACTTCCACCTG	GAGGGAGTTCCGAATAAGGC	244
Rsa10039476_intron_1	R01	917028	917185	GCCCAATCAGGATAGACATGA	CAACAAACCATCTTCACCTCC	158
Rsa10023158_intron_3	R01	10798181	10798419	AGTTCGAATGGGATGAGTCG	ATGTTCTGTTGTTCCTCCCG	239
Rsa10038997_intron_14	R01	3525081	3525261	GCCCAGAATTTGAGGTCTGA	TGCCAAATGCCAGATATGAA	181
Rsa10002249_intron_6	R01	46285585	46285994	GCTGTGTTTGAGACCGTTGA	ACTGATTTTGGAACGCCATC	410
Rsa10038953_intron_4	R01	3801438	3801796	TAGTGCTTGCAGTGAGTGGG	ATAGCAGCCCTGATTTCCCT	359
Rsa10023177_intron_5	R01	10674538	10674789	GTGATAAAGGGACGCGATGT	GACTTGTGGAGTCTCGGGTG	252
Rsa10028656_intron_18	R01	8142676	8142894	AAACCGTTTTCGTCCACAAG	TCTTATAGGGACCGTCGTGG	219
Rsa10014641_intron_8	R01	51101797	51101949	TAAAAGAGCTGAGAACGCCG	ATACCTTTCACCATGGCTCG	153
Rsa10028854_intron_3	R01	9355321	9355607	GGGAGAAACATGGCATTGAT	TCATATGAAGCAGCGGTTTG	287
Rsa10020727_intron_4	R01	36005472	36005743	TAGGCCACAACACAGACAGC	TGAAGGCCCTGAAGCTTATC	272
Rsa10014558_intron_4	R01	50622034	50622203	GAATGAGGTCCTCTGCTTCG	GCCAGTTGAATCACACGAAA	170
Rsa10028034_intron_8	R01	44886836	44887105	TCCAGAGGAATCCAAACTGG	CCACTGGACCAATGAGATGA	270
Rsa10031215_intron_13	R01	30719658	30719901	TCATCAGCTTCTCCACCCTT	ATCTGTTGCAGATAACGCCC	244
Rsa10038622_intron_3	R01	5753776	5754269	ATGTGCCAGTCTCCTATGGC	GTTGACCTTTTGGCAGGTGT	494
Rsa10014744_intron_12	R01	51618839	51619086	CATAGGCACTTTTGGGCAAT	CTCAGCTCTTGGCTTTCCAC	248
Rsa10020608_intron_1	R01	34819125	34819367	ACCAGTGGTTTTGCAGCTTT	TTCCTTGGCCAGTCATCTTT	243
Rsa10038790_intron_13	R01	4748710	4748853	TGCTTCATTACACCAAAAGATTG	ACCACGTTTCTGTTATCCGC	144
Rsa10014756_intron_12	R01	51683897	51684287	TGACCAGATAAAGGTTCCGC	GAGACGAGGCAAGAGTGGTC	391
Rsa10008672_intron_5	R01	26674872	26675032	GAACATGCCAGGACCCTTTA	ATCTGAAGCTTGAAATGCCG	161
Rsa10039055_intron_3	R01	3152696	3153056	TTGGGGTGAATGGTGGTAGT	TGGGAGTTTGTCAACAGCAG	361
Rsa10029030_intron_2	R01	17328942	17329429	TGGCCACATTTCACAAAAGA	AAGCTTGGTCTGGATTCACG	488
Rsa10038724_intron_4	R01	5128775	5128969	GCATTTGTCCGAGTCAACCT	CGATCGTTTCTTGATAGGGC	195
Rsa10016123_intron_1	R01	41407036	41407327	GATTCCTCGCTACGTTCTCG	TGGTTAGGTGGCAATGACAA	292
Rsa10034830_intron_9	R01	47873772	47873939	GAAATGGAGATTCAGGTCCG	GGACCGATTCCTAGAGCCAT	168
Rsa10028689_intron_2	R01	8335851	8336298	TTGCAGGATAAGCTCCGTTT	CCTTACTCGTTTGGCGTCTC	448
Rsa10027174_intron_5	R01	37225450	37225609	CGAACCTGAACATGGGAAAC	GCAACCTCTTTTTGCTGCTC	160
Rsa10002621_intron_4	R01	39017830	39018026	GTGACAGACCTCGCAGACAA	TTCTCTCAGCCTCCTTCGTC	197
Rsa10007230_intron_4	R01	7392873	7393073	ACGACATAAGAGCCAACGCT	CTTCTTGTAGCCGGCATCTC	201
Rsa10028925_intron_8	R01	9791977	9792212	CATTTGAACCAAACCCTGCT	ATGCCCCATGCATAATCAAT	236
Rsa10034568_intron_4	R01	49448771	49449002	GTCTCTGATGCTTGAGCGTG	TCTGACATCTTGAAGCGCAC	232
Rsa10031240_intron_4	R01	30473554	30473813	CAGTGGGTTGAAGAAGAGGC	TTTCTGCAGTCACTCGGTTG	260
Rsa10028103_intron_2	R01	44306819	44306950	CGAAAACCAAATCAACGCTT	AGTTTCGTGCATTCAGGCTT	132
Rsa10038818_intron_6	R01	4598153	4598335	GCTTCTGCTTTTGGGAACTG	TGTGCTGCAAACTGTGATTTC	183
Rsa10027974_intron_5	R01	45318511	45318793	CTTTCTGTGGAAATGGTCAGG	TTGAAGGAACTTGACACCGA	283
Rsa10028915_intron_4	R01	9719669	9719979	TGGAATAAGCCAAGCAATCC	CCATATGTTGCTTGCAGGTG	311
Rsa10013775_intron_11	R01	28317045	28317227	AATCCAAAGCTTCTCTCCAGC	TCTTTGATGAGAACCCGTGA	183
Rsa10027149_intron_1	R01	37088247	37088545	GCGTTTCTCCAGCTTGGTAT	TCCTCTCTGCTAAAACTTCCCA	299
Rsa10023035_intron_2	R01	11675100	11675375	CGTCACCAGTCGCACTAGAA	GCTGGAGCGTATAGCTTTGG	276
Rsa10027851_intron_2	R01	46090801	46091048	GTTTTGTCAGGTTTGGCGAT	TGTCCACCAGCCAGTATCAC	248
Rsa10028042_intron_4	R01	44818017	44818208	GAAGTTGCGTACTCAAAAGCA	GAATAACAACGCTCCGTTCC	192
Rsa10027988_intron_7	R01	45199968	45200142	TGGATCCTACAACTTTCGGTG	TGTCGATGATCACGCTTTTC	175
Rsa10039458_intron_8	R01	989780	989960	CTTTGACTGTGGCGTTGAAA	CCCAGTAAGCTGGCAAAAGA	181
Rsa10039028_intron_3	R01	3342722	3342939	AAGCGGCTTGAAATATGCAC	ACTGGTTGGCTATTGCTTGG	218
Rsa10029312_intron_6	R01	19880662	19880871	TTTGTTACCGGGTTTCCAAG	TTCAATCCCTTTGCAAGTCC	210
Rsa10014724_intron_1	R01	51538585	51538733	ATGGTACGACATCCTCAGCC	GCCGTTTCTTGGTTCATCAT	149
Rsa10039103_intron_13	R01	2879850	2880045	TGACCGGTTAAGCAAACCAT	GAATGGCCAGAAATCTCCAA	196
Rsa10027301_intron_1	R01	38076425	38076728	AGGAGAACCCACTTCCCACT	GGCTCAGGTGCTTTTGTTGT	304
Rsa10029211_intron_2	R01	18745289	18745492	TCAGGAGTACAAGGAGAGGGTC	AGAAACGAAGGCACGAAGAA	204
Rsa10039053_intron_1	R01	3167135	3167346	GGTGGGATCATTGCTCAACT	CACATGTGTTGGAAAGTGCC	212
Rsa10013791_intron_3	R01	28572627	28572959	AGGCATAGGTTTGTCCCAGA	CGAAGCATCAACCTCGACTT	333
Rsa10016327_intron_5	R01	34230980	34231333	ACCTGTAGCCATGAATTCGG	TGAAAATTGCCATTGAAGCA	354
Rsa10039358_intron_1	R01	1506727	1507160	ATCTGGGTGTTGGATCTTCG	CAGGAGCGAGTTTGATGACA	434
Rsa10034805_intron_13	R01	48045481	48045752	GCAACACCTCAGCTACACGA	AGCTCTCTGCACAAGCACAA	272
Rsa10002617_intron_2	R01	39002527	39003016	GCTGAAAGTGAGGCTCAACC	CGATCACCTTCCACCATCTT	490
Rsa10009904_intron_7	R01	290751	291028	CGAAGACTCTTGGAACTCCG	GTCAGATGACTCCCGACGAT	278
Rsa10039380_intron_3	R01	1391435	1391625	TTAGCACCCTTGAAATTGGC	GGACTTATCCGGCAAGGATT	191
Rsa10039405_intron_3	R01	1253712	1253844	TGCGAATCTTGAAAGCACAC	TCCTCAGGAATCTCAGGTGC	133
Rsa10035063_intron_1	R01	46609125	46609466	CTGTTACTCCCACGGAGAGC	GCAAACAAAGCTCCTTCGAC	342
Rsa10027116_intron_3	R01	36819053	36819257	CAACATCGACCTTGCTCTGA	TTCTTCCAGTAGTGTGGGCA	205
Rsa10038893_intron_9	R01	4171403	4171597	CGAACGTTTGTGTTCATTGG	AATGTTTGTTCCTCCCATCG	195
Rsa10015317_intron_2	R01	26180588	26180824	TGCCTCCTTTTAACGCACTT	GGCAAGTCTTTTTCCCTTCC	237
Rsa10014604_intron_4	R01	50850869	50851032	TGTGGGATTCCAGAGGTAGC	TGTATCGGTGTCAGGCTTCA	164
Rsa10008736_intron_5	R01	27387129	27387359	GGGTAGGATCAAGTGCGTGT	GTCTCACATCACAACACGGG	231
Rsa10022987_intron_1	R01	11961125	11961507	CTGGCCTTGGGATCTGATTA	CCACTAACTTCGCCTTCTGC	383
Rsa10039281_intron_6	R01	1894825	1895114	AATACCCGCCAAAACATCAA	TGAGCAGAGCTCGATTCCTC	290
Rsa10014540_intron_1	R01	50553423	50553732	CATGTTCTTGCTTCTCGTGG	GTCCCGACACGACTGATTTT	310
Rsa10032981_intron_9	R01	14907134	14907320	CTACTGCTTGCCGTCTTGGT	CGTTTTCGTCTCACAAGTTCA	187
Rsa10014576_intron_7	R01	50737595	50737793	TGGGATGACGGTGTTGTCTA	TCCACAATGATCAGACCCAA	199
Rsa10034517_intron_6	R01	49747210	49747360	GCCAGTTTTCGACCACAGAT	CACATCCCACACATAGAGGCT	151
Rsa10016161_intron_3	R01	41182819	41183123	AGCAGCTGTTTCTAGCTCCG	TTATCCCCGTTGTGAAGGAG	305
Rsa10028827_intron_10	R01	9199054	9199211	CCTCCCAGCTCAAGACGTAA	GGCTAATGGAACCTTGGGAG	158
Rsa10023146_intron_3	R01	10889325	10889533	AATTTGCAATGGAGGCATCT	GAAACGAGTTTTCGAGCCAG	209
Rsa10038979_intron_2	R01	3618366	3618528	GTACAACCGTCTTCTCCCGT	AGAACCTCATCGACACGGAC	163
Rsa10027420_intron_2	R01	38888255	38888456	GCCAAGCCATCATAAAATGC	TAGGACCATGTGCAACCAGA	202
Rsa10038999_intron_11	R01	3517224	3517438	GGAAAAGTTACCCGGACACA	CAGCTGCTCAGTTTCTGAATG	215
Rsa10008670_intron_7	R01	26663373	26663546	AAGTTGGAACCGCAGCTAAA	CTCGAAGAGTGAGTATAGGCAGTA	174
Rsa10020727_intron_5	R01	36005425	36005718	AAGCTCAAGCTTCAAGCCCT	TGTGGTTTCACTCATTTGGC	294
Rsa10033211_intron_3	R01	16581333	16581519	TGTAAATAGGGCTGGATCGG	GTGCTCACGCTAGACCCAAT	187
Rsa10013775_intron_9	R01	28317470	28317698	TCACCCGCCAACTTTTTAAC	TCGAAGAGAGTGCCATGTTG	229
Rsa10031241_intron_2	R01	30468660	30468928	TCTACGGTCTGTTGGGGAAC	GGCCTTTCTCTTGCTTTCCT	269
Rsa10013839_intron_10	R01	21186888	21187183	AGAACTCGTGTGGTTGCGAT	TAACTTGTGGGACTCTGGGG	296
Rsa10038833_intron_4	R01	4519163	4519467	GATCCAAATGGTGTTGGGAG	GCGCTTCTAGAGGGACAATG	305
Rsa10023029_intron_2	R01	11700780	11700951	ATTTTCAACCCTGATGTCGC	AAAACAGTGCCTCCATCCAC	172
Rsa10034477_intron_4	R01	49984098	49984445	CACTAGCATTGCTGTTGGGA	CTTCCTCTCAGGCTCCTCCT	348
Rsa10013816_intron_1	R01	21527278	21527482	TCATCCCAAAGATGAGGCTT	TGTGGGAGGAGAAAGCAACT	205
Rsa10009931_intron_1	R01	132706	132921	CCTTCGCTCCTAATTTTCCC	AACATAAGGCACAACCTCCG	216
Rsa10020725_intron_6	R01	35998665	35998831	TCTTCAGGCCTTTACAGGGA	TGCATTTGTCACACCAGGAT	167
Rsa10039280_intron_9	R01	1897096	1897306	GAAGCAGCGATAGGTTCTGG	AAAACTTCTCCGTGTGGTGG	211
Rsa10034898_intron_8	R01	47562308	47562600	GAGGTTAGAGCTTAGCCGCA	AGATCAATCGCTTCGGATGT	293
Rsa10032813_intron_3	R01	13704333	13704754	GCCATTGATCGTTCCTTTGT	CTGGCTCACCGGAAGTTTTA	422
Rsa10033156_intron_3	R01	16196575	16196819	GGGAATTGCTATGAATCGGA	CCACTTCCATCCAGTTGACC	245
Rsa10020710_intron_4	R01	35882257	35882583	ACAGTTTGGGAGGAACTCCA	CTTTTTGGGCTGAGTGGAAA	327
Rsa10014594_intron_8	R01	50806441	50806629	GCTTTTCGATGGAGTCTTGC	AGCAAGTGATCCAAACTCTGC	189
Rsa10027911_intron_6	R01	45760238	45760395	CCAGTGCTAGCAACTTGAGC	TCGGGTATAGGTTACGCTGC	158
Rsa10028656_intron_13	R01	8143712	8143961	GATTATGGTCGGTCGGTCAC	TCCCAGTGTTGTCAACCAAA	250
Rsa10007880_intron_7	R01	20085219	20085594	GTGCTGGCAACACAATGAAC	AAGGATGGTATGGATGGTGC	376
Rsa10031303_intron_7	R01	29926639	29926894	TTCTCCACAGCGTTGTTCAC	CACAGGTTGAGATCGAAGCA	256
Rsa10033050_intron_1	R01	15333136	15333323	CGGAGCTCCCTCTAGGCTAT	CGAGTTCAAAGACTTTCGCC	188
Rsa10028643_intron_4	R01	8044530	8044744	AGCCAGCCGTTAACCAGTAA	AGAGCTCCAACGCATTCACT	215
Rsa10014680_intron_1	R01	51307493	51307691	TAGTAAATCCTCACGGCCCA	GTCTGAGAGTGAGCGTGCTG	199
Rsa10002633_intron_7	R01	39107701	39107857	CGGTTCAGCTGTGTCTTTGA	ATTTTGGGCTCATGTCTTGC	157
Rsa10038971_intron_2	R01	3665939	3666163	TCTGGAGATGGGATTTTCTGTT	TCAGGACTTGATCACCCCTT	225
Rsa10027224_intron_3	R01	37556932	37557087	AGGCTTTGATGCATTTCTCG	AGCTTCTTGAACCAGTTGGC	156
Rsa10016137_intron_8	R01	41323135	41323423	GGGAAACCACCAAGTCAAAA	ACTAATCTTGCAGCCGCACT	289
Rsa10003364_intron_3	R01	27087381	27087594	TCATGGTTGTGCTATCGAGC	GCCAATTTTCTGCGGTTTTA	214
Rsa10039432_intron_2	R01	1097827	1098036	AGCCAGACGATTTGATCCAG	CTCCACTTCCTCTCGCTTTG	210
Rsa10031259_intron_1	R01	30278735	30279131	ATGTACTTGGCTCCACCCAG	GTGGCAATCGTACGTTGATG	397
Rsa10028078_intron_1	R01	44573124	44573314	GGCGAAAATGGTTTTCAAGA	AAGCTTCAGACCGAGGAACA	191
Rsa10038500_intron_4	R01	6432035	6432262	CGTCATCCAAGGCACATAGA	GTTAAAAGCGGAAGTGGCTG	228
Rsa10013773_intron_7	R01	28304584	28304773	GAGGCGGCTAAATTTCACAA	GATTAACAGCTGCACAGGCA	190
Rsa10007209_intron_2	R01	7496124	7496525	GATCCTCTCGGTCGTCCATA	CAATTATTTCGGCCTTGGAA	402
Rsa10005168_intron_1	R01	43263365	43263855	GAGTTTCCCTTGCAAATCCA	CTAGCGACCAAGGCAAGAAC	491
Rsa10034835_intron_3	R01	47855983	47856345	AACATGGGACTATTGCCAGC	CCTTCTGTATAAGCTGCGCC	363
Rsa10034428_intron_4	R01	50225192	50225351	GAGCTTTCAAGAGACTGCGG	GCTGAAATGCAAGTTCCTTTG	160
Rsa10039103_intron_20	R01	2881377	2881644	GATCAATGACCCCACAAACC	GTTTGGCTTTGTTGAACCGT	268
Rsa10032908_intron_2	R01	14413520	14413934	CAGTCTCTGCATCAAACCCC	GAATGGTTTCTCTGCTGGCT	415
Rsa10038959_intron_1	R01	3772560	3772798	GGGCAGAAGAACACCTTGAG	GGTCAACAGGTGTCGGAACT	239
Rsa10034432_intron_4	R01	50216794	50217092	CATGCATCGTCAAACCATCT	GATCCGTTGCTGTCATCCTT	299
Rsa10028698_intron_6	R01	8378423	8378549	CACTACATTGCTCCCGAGGT	CATGTCAGCTGTTGCTCCAT	127
Rsa10031303_intron_5	R01	29927229	29927703	GACCTCCTCGTGCATACCTC	ATGGATCCGTTACTCAACGC	475
Rsa10028801_intron_4	R01	8996104	8996422	CAAAGGCGATGGATTAGGAA	ACCCGTAAACATGAAGCACC	319
Rsa10031203_intron_11	R01	30824810	30825090	GCAGCTGTGGATAACGATGA	TTCCTGGATAACCTTCCACG	281
Rsa10039160_intron_6	R01	2502713	2502953	GGAAGGAAAGTTGCCAATGA	TCAGCACCACAGTCCAAAAG	241
Rsa10009973_intron_13	R01	22254834	22255006	CTGACCTTTTCGTTTGTCACC	ATCAATGCAGCTCTCCAACG	173
Rsa10034830_intron_5	R01	47874389	47874598	GCCGAGCTCTGGAGGTAAC	GCTGCTTGGAAACCGAATAA	210
Rsa10023061_intron_2	R01	11507362	11507567	AATGCCTTATTCCGCCTCTT	TGGTAGGACGCAGTTCACAG	206
Rsa10039036_intron_1	R01	3299152	3299615	AGACGGAGATCGTGGAATTG	TAAACTGTGTACCGCCACCA	464
Rsa10038997_intron_1	R01	3522596	3522781	GATCGCCACTCTAATGGAGC	CGCCTTTAGATGAGGACTCG	186
Rsa10007859_intron_3	R01	20215596	20216048	GCTGTGGGGTAAGTGGAAAA	TCGAAGCTCTCAAGGGATGT	453
Rsa10032797_intron_2	R01	13629216	13629544	CGTGTTTCCTGATTGGTCCT	CCCTCCCTCGGAGAGATTAC	329
Rsa10027930_intron_4	R01	45625473	45625928	CTCTTCGCCTTTGTTCGTTC	ATGGGAACGTACGGCTACTG	456
Rsa10014563_intron_6	R01	50637220	50637532	TGGATCATCAGGGTGACAAA	ACTTTCAAAAGAGCGCCAAA	313
Rsa10027176_intron_4	R01	37246381	37246716	CCGTTGATGTGAGGAGGAAT	AGCATTCCCATTGGAGTTTG	336
Rsa10039346_intron_8	R01	1594609	1594835	GACCGTACCGGACACCATAG	TCCAAAGTATCCACCAAGCC	227
Rsa10027412_intron_7	R01	38831567	38831764	ACAAGCATGGAGTTTCACCC	AGCTTCTCTCGAACAGCGAG	198
Rsa10038884_intron_1	R01	4220860	4221129	GCATCTGGAGCCTTCTAACC	AGTTGGGTGGTTCAAGCAAG	270
Rsa10014558_intron_5	R01	50622184	50622381	TTTCGTGTGATTCAACTGGC	TCTCTGCGAAGGTGTGACAT	198
Rsa10038766_intron_13	R01	4941818	4942033	TTTTCCAACGACCTTTCCAA	GGAACTCCGGATGTGAGAGA	216
Rsa10028695_intron_11	R01	8366870	8367090	TTGTCACTCAATGCATGGCT	TTGGAACCTTGGAGATGACC	221
Rsa10039351_intron_1	R01	1566825	1567005	TCATACCCCTGGTCCGATTA	CCCGATTCAGGACTGACTATC	181
Rsa10009904_intron_10	R01	289854	290100	ACACATCTCGTCCGGATAGC	AGGAGGTCGACTCCGGTTAT	247
Rsa10020622_intron_3	R01	34912725	34912876	CCATAGCAGCCTTGTTCCAT	GAGTCGCCAAGTTTTGCTTC	152
Rsa10039109_intron_1	R01	2815002	2815221	TGGATCCAAAGAGGAAGCAG	CAGCAGATGCCTTCAAAACA	220
Rsa10019620_intron_12	R01	40490934	40491270	ACAAAGCAAACCATCCCAAG	CGTCTCCAACGAGCATCATA	337
Rsa10028947_intron_17	R01	9886452	9886597	TCCGTTCGATGAGTTTGAGA	CAACATCCGTGATCTGTTCG	146
Rsa10013791_intron_5	R01	28571799	28572055	GCCATGGAGTCTCCTCTCTG	ACCACGTTCCATACAGAGCC	257
Rsa10034695_intron_4	R01	48725890	48726189	CTGAACCAAAGTCGCAGACA	CATCACAGAATCATCAACGGA	300
Rsa10009873_intron_1	R01	470895	471141	GGAAGCATCGACTCCAAAAA	CATGTCTGGGAGGTTGTTGA	247
Rsa10009912_intron_7	R01	257064	257338	CTGTCGTCGAGCAGGTGATA	TGTCATGAAAACGACCGAGA	275
Rsa10034863_intron_1	R01	47736913	47737381	CCCCACATGTCAGAACCTCT	CGTCTCAGCTCTGCTCTGTG	469
Rsa10034443_intron_3	R01	50171760	50172168	TACGGTGAAACATGACGGAA	CAACCGGCTAGCACTTTAGG	409
Rsa10038480_intron_20	R01	6548065	6548320	CGTCATCGCTAAAGTCGTCA	ATGGGGAGATAGGGATGGAT	256
Rsa10009871_intron_5	R01	502968	503188	GCATAGGGATATGGCTTGGA	CGAGCACTTTCAGGGAGTTC	221
Rsa10038959_intron_2	R01	3772723	3773205	CATAACGCCAGCTTGACAGA	GCTCGGAAAGACGTCAAAAG	483
Rsa10027241_intron_9	R01	37619427	37619716	GCCGGATAAATTCCAGAACA	TTTGCTGCTCTCCACTCAGA	290
Rsa10033139_intron_2	R01	16089206	16089409	AATCAGACAAGGGAGCGTTG	CTTGTTGCTCCCAAGCAAAT	204
Rsa10028132_intron_3	R01	44041054	44041431	ATCGGTTCGTTGCATACTCC	TGGAAGCTTCGTCCTCAAAC	378
Rsa10014658_intron_15	R01	51176129	51176316	CAACTTGAAACTGCAGCTGGT	TTCACTGGCAAGAAACGAGA	188
Rsa10027160_intron_3	R01	37152098	37152262	CCTGCAGAATCTAAAGAGGCA	TGGGACGTTAATTTCTTGACA	165
Rsa10029211_intron_7	R01	18746450	18746799	GTACCTGGTCATGCCGTTCT	TATTCTGGCCGCTTGCTATT	350
Rsa10038953_intron_1	R01	3800970	3801178	TGGAACTTGCACGATGAGAC	AAACCAAACAGTTGCGTTCC	209
Rsa10022925_intron_5	R01	12380733	12380891	CTATCAGCCAGGCAACAACA	GTGCAGCTCTTGTAGACGCA	159
Rsa10032884_intron_22	R01	14218047	14218483	CTGGCGCAGTGTATTTGAGA	CATTGGGACGAGAGGATGTT	437
Rsa10039019_intron_9	R01	3386190	3386501	CATTGCATTGGTAGTGACGG	ACCATCCAACTTCGTTACGC	312
Rsa10034674_intron_14	R01	48832637	48832885	TGGACTCATCACAGAGTCGC	TATTATTGGCCTCCACAGCC	249
Rsa10007745_intron_8	R01	13000621	13000913	ATGAAGATGCATGGGCTAGG	GAGCGATTTGCAGATTCACA	293
Rsa10034902_intron_2	R01	47541543	47541742	AGCAGGGAATTTGGAACCTT	CCTCAGCTTCGAGTGAGTGA	200
Rsa10039157_intron_3	R01	2518368	2518624	GGGACCTGGCACTCTTATCA	TGCAAGGTATTCTTCCCTGG	257
Rsa10008727_intron_1	R01	27301102	27301443	GCGTGGAAGTTACCTGGTGT	TGGATAGCGACAAGAACACG	342
Rsa10028866_intron_8	R01	9458424	9458756	AGAAAAAGGCACGGTCAAGA	CCAGCTTGCGTGTAATGAGA	333
Rsa10038952_intron_5	R01	3807562	3807969	AGCCTCAAAATGCTCCTCCT	TAGCTTGGCGTTTCAGTGTG	408
Rsa10012263_intron_5	R01	32713669	32713852	TTCTCGAAGCAGACAGAGCA	CAAATCTTGCTTCGATTTCCA	184
Rsa10035065_intron_3	R01	46602441	46602737	GGGGAAAACTGTTGTGCAAT	TGAGTGGGTTTAGGACCAGC	297
Rsa10019636_intron_1	R01	40381233	40381528	CCACCGAGGAAGACAAGAAA	CAGCATGGAGCATGATGATT	296
Rsa10008671_intron_2	R01	26671632	26672028	CCTCCAACCCCTCTAGTTCC	GAATTACCGAGGAGTGCCAA	397
Rsa10022945_intron_2	R01	12293010	12293276	TGGAAATGAGCTGGTTGTTG	TTAGCTCTTGATCCGGCAGT	267
Rsa10039434_intron_4	R01	1089061	1089453	CACCTTCTGCGTGCTGTTTA	TAGCTTAGCCCTCGTGGAAA	393
Rsa10028928_intron_2	R01	9802696	9802902	CGGCTCTCTTCTCAGGATTG	ACAAGAACCCTGGAGACCCT	207
Rsa10039098_intron_2	R01	2912862	2913141	TCGAGAACGTTAAGCCCAAT	TCAAGGAAGACAATACGGCA	280
Rsa10038928_intron_1	R01	3960443	3960668	GATCAAGAACTCAGCGAGCC	GTCTGTCGATGCTCTCCCAT	226
Rsa10038951_intron_8	R01	3816599	3816858	CCGAGCTTAATCCTGTAAGGC	CGGCCACCTTAATCTTCCTT	260
Rsa10034545_intron_5	R01	49600321	49600598	TGCCATTGTTCAGGCATATC	ATGACTACAGGACCGGTTGG	278
Rsa10039268_intron_3	R01	1950727	1951020	GGGGGACTCGTTATGATGTG	CCCCTATATCCAACAGCGAA	294
Rsa10019634_intron_9	R01	40401057	40401553	AGTGGAAGTTGTGAGTGGGG	AAATCGCGGTGTCTTACCAC	497
Rsa10029246_intron_1	R01	19161959	19162301	GGTCCGACGATCTTCAAATG	TTCTCTACGTGATGGACCCC	343
Rsa10028718_intron_1	R01	8523344	8523556	CCGACAAGTCCAAGAAGGAA	ACCATCGTCGCTCTTTCTGT	213
Rsa10019627_intron_1	R01	40437813	40438126	CGCCTAGCGATTTCTTGAAC	GAGGCTAGTGTTGGTGGCAT	314
Rsa10035045_intron_8	R01	46729642	46729940	CATTCCCCATGGTACGTTGT	TCAACAAGATTGGAACGTCA	299
Rsa10032884_intron_6	R01	14221297	14221593	TATGAGACATCCGGGGGATA	CCGTGATAGTAAACTTACTCGGTT	297
Rsa10039439_intron_3	R01	1053448	1053629	CGAGGGACAAGGATATGTGC	GCTCATAAAGATGGAAAACCCA	182
Rsa10008689_intron_4	R01	26900820	26901029	CCTGCTAAACTCCTGTCGCT	CCAGAGTTTTACCGTGAGGC	210
Rsa10033264_intron_1	R01	17091179	17091653	TTCTGTTTCATCACGGGACA	TGGTTTTCCTCATCCCAGAG	475
Rsa10038799_intron_2	R01	4698114	4698277	GCTACTCGCAACGCCTTACT	CCTTCAGCTACGGGAACATC	164
Rsa10033114_intron_2	R01	15780774	15781168	CTTCCCTGACTTTCGTGAGC	GATGAGGAAGCCAAAAACGA	395
Rsa10038416_intron_5	R01	6881843	6882067	TGGGGATACGGTTGTATGGT	CACAAGTGCATGTCGAGCTT	225
Rsa10027965_intron_2	R01	45373967	45374360	GAATCCAGTTCGGTGCACTT	ACACTTTCGGACAACGAACC	394
Rsa10019745_intron_7	R01	39568172	39568446	CAATAGGGTCGACGTCTTGA	GTCACCGTTGAAGAACCCAT	275
Rsa10039155_intron_1	R01	2533649	2533945	ATCCTCCGTCTTCCTCAGGT	AAATCAGGACCCGTAATCCC	297
Rsa10033176_intron_2	R01	16341492	16341754	GCAGGAGTTGTTATCGCCTT	GCGTGCTTCCATTACCGTAT	263
Rsa10038953_intron_2	R01	3801113	3801309	ACTCGTGTCATGATGGCTGA	GCAGTTTTTGCCCTTGTTTC	197
Rsa10014621_intron_1	R01	50964767	50965194	AGCCTTGGCAGCTAGAACAA	CGATGCTCAAGGAAGGCTAC	428
Rsa10032804_intron_2	R01	13656028	13656176	TTTCTTCAACCGTGCTTCTTC	CAGCTCAAGCTCTCATTGGA	149
Rsa10029299_intron_12	R01	19754917	19755134	ATCAGCTTGACAACCCTTGG	AGCTCGTATGAACACCCGAC	218
Rsa10028682_intron_1	R01	8306949	8307301	CAACAAGAAGAGGAGCTGGG	CCCGAAAGAGACAATTTCCA	353
Rsa10027174_intron_2	R01	37226146	37226314	AAACAGAAAGCACTGATCCCA	GTTGTTTTGGCAGGTGGACT	169
Rsa10038779_intron_6	R01	4828430	4828634	TAACCTTTGACTTCGCCTGC	ATTCAGGTTGGAGGAACGTG	205
Rsa10022944_intron_3	R01	12296453	12296670	ATGCGTGAATTTAAAACGCC	CAGTTCCTCGGAAGATTTGC	218
Rsa10002134_intron_6	R01	22845994	22846220	GGAGCAGCTTATCCAGTTCG	GACAGTGGTACAACTTTGGCA	227
Rsa10023019_intron_1	R01	11769017	11769510	GATGGACTCTCCCCTTCCTC	CAGTCCCGTTCGAGTCTAGC	494
Rsa10033090_intron_2	R01	15686645	15686941	ACACTGTACCAAACGTGCCA	ACGAGAATGCACTAATGGGG	297
Rsa10033239_intron_1	R01	16810023	16810247	CGTAGCTCTCGCAAACTTCC	GTTCCCAGTTTTTACGCCAA	225
Rsa10034664_intron_6	R01	48872760	48872943	CAACAGAATGGTGATGGTGG	GCGCAGAATCGAAAACTCTC	184
Rsa10009926_intron_1	R01	152599	152868	ATCAGTTTGTTGGCCTTTGG	CTCCAGCTTTAGGCATGAGG	270
Rsa10039202_intron_1	R01	2319984	2320461	GGCGTGAAAACCATCACTTT	TGATCTCTGTGCTGATTGCC	478
Rsa10038761_intron_7	R01	4966014	4966213	TTTGGTTTGGACATCCTGGT	TTCCGGTACCTCCTTTAGCA	200
Rsa10038982_intron_7	R01	3606900	3607048	GCTCCAATGGTTGAACACCT	AACGTTGCGCTCTCTGTTCT	149
Rsa10015307_intron_1	R01	26276145	26276510	ATCGGAGAGGAACCTCGATT	GGAAGAGCCCAATCAATGAA	366
Rsa10012262_intron_1	R01	32719482	32719828	ATCAGCTTCTCTCTCGCTGC	TTTGGGAGATTTTGGTCTCG	347
Rsa10034824_intron_8	R01	47915024	47915208	AGGTTGAGCACTGGAGGCTA	GAAAATAGCGGCAAAAGTGG	185
Rsa10038811_intron_5	R01	4631151	4631549	CCAGAGGGAAGGGTTACACA	CTCGCTGGAATACTTCTCCG	399
Rsa10039301_intron_2	R01	1814536	1814945	CAGGTCCAATCTTGGAAGGA	CAGAGCGAATGATCCAACAA	410
Rsa10027212_intron_3	R01	37502171	37502339	CCACTTGCATTTTCTCGGAT	TGATTGAAGGAGCTGAGTACGA	169
Rsa10027102_intron_1	R01	36678559	36678788	TCGAGTCCTCTTCATCTTCCA	TCTTTCAGCACGAACAGGAA	230
Rsa10023061_intron_8	R01	11508796	11509053	AGGCCAGCAAAAGATCAAGA	TTTGAGTCGATGGCCTTCAT	258
Rsa10038505_intron_1	R01	6404999	6405295	GGGAAGTCAGATGTTGGGAA	GGTACCAGCCACGATCTGTT	297
Rsa10014711_intron_5	R01	51455851	51456100	CTGACCTCCAAGGCAAAGAG	ATCACTACCACCTTCCCACG	250
Rsa10016165_intron_11	R01	41154485	41154660	GCAGCAATCTTGGGATCTTC	TAGCATTGCCTCCATTGTGA	176
Rsa10020665_intron_2	R01	35389591	35389726	TAAATTGACCATCCGCATCA	TGGTCCGAGGAGAAAATTCA	136
Rsa10028105_intron_10	R01	44275666	44275879	CACGTTGACCCAGACAACAC	TTCAGGGACCTTTTCATTCG	214
Rsa10032959_intron_11	R01	14810970	14811167	CTGCTCCTCAAAGGGACAAG	CTTGTATGGGGTCCACTGCT	198
Rsa10038997_intron_3	R01	3522892	3523070	TGGAGATGCTCTGTTTCATCA	TACCGGAGCTTTGCTTAGGA	179
Rsa10019620_intron_1	R01	40487522	40487789	TCATCATCACGGAGGAGAAA	ATCATCTCGTCTTGGAACCG	268
Rsa10038652_intron_1	R01	5555274	5555486	GCATTGGAGCAGAGAGGTTC	CTTTTGCGTTGCCATTACCT	213
Rsa10019746_intron_1	R01	39549666	39550041	CCGGTGATACGCTAAACGAT	CTTGCTTCGGCACTTCTTTC	376
Rsa10038833_intron_28	R01	4526093	4526301	TCACGCATGACCTTCTCTCA	ATCCCTAGGCCACTCAATCC	209
Rsa10012328_intron_5	R01	31984811	31984981	CCTTGCTTTCATGTTCGTCA	TCCTGCATTTGATACACCCA	171
Rsa10023077_intron_2	R01	11353142	11353380	AAGGGATTTTCGGATTGCTT	CAAGGCTTATCCGTTTCCTG	239
Rsa10027180_intron_4	R01	37275076	37275216	CATCTACAGCGGACGAAACC	GACCCTCATGTGGATTTGCT	141
Rsa10032804_intron_3	R01	13655771	13655977	TAGCTCGCAAGCTTCTCTCC	CAAGCTGCAAAACCAAGAGA	207
Rsa10038665_intron_8	R01	5492907	5493069	TCCATTATCACATCCAGCGA	TCTCCAAACTCAGTTGATGTCC	163
Rsa10039345_intron_5	R01	1604669	1604875	GACATGGGAATGGGTCAATC	ACTGTTCGGTCCTGTGGTTC	207
Rsa10038701_intron_11	R01	5297974	5298142	AACAATCCACCTAAAAGGCAA	CTTTCCACGAGCCAAGTAGC	169
Rsa10008948_intron_1	R01	42520758	42521057	TCGGAAGAAGGCTTGTCTGT	GAAGCACAAAAGCAATGCAA	300
Rsa10022950_intron_2	R01	12277275	12277495	TTTGAACCACTCGGACACTG	CAAGGAAAAGATTGTCGGGA	221
Rsa10038593_intron_38	R01	5900140	5900293	CAAGCTGTGTTGCTCTTGGT	CGGGCAGAGGTTAGTGGTAA	154
Rsa10038450_intron_3	R01	6671898	6672124	CCCATCAACTTGGTAGGCAT	TTTGAGCAGACGGTTCTGTG	227
Rsa10039402_intron_19	R01	1260419	1260603	CTGACGGAAATGAAACGTGA	CTGCAGTTACACCGAGCAAA	185
Rsa10038770_intron_6	R01	4920355	4920537	GGTGTAATTAACAAGATGGTGCC	GATGTGTCCGTGAAACCTGA	183
Rsa10034688_intron_5	R01	48757827	48758195	GGTCCCAGCAAAGTTCATGT	ACGCTTAGGTTTCTGGCTCA	369
Rsa10031171_intron_12	R01	31123335	31123478	AGCTACACAACCACCGCTTT	ACCAGAGGCTTGTGTGGTTC	144
Rsa10014574_intron_2	R01	50715241	50715593	CTCGACGGTGATGTTTGAGA	CGACTGCAAAAACGTTACGA	353
Rsa10007262_intron_2	R01	7237885	7238304	TCGTGTTGGTGTGGGTAGAA	GTCTCGTCTTCCTCGGTGTC	420
Rsa10038851_intron_4	R01	4420675	4420809	AGAGAGTTCCCATCAAGCCA	TGACTTGACAAAGCTGACCG	135
Rsa10028916_intron_11	R01	9726287	9726723	TGAATTCCTCTGCCCAGTTC	CCCCTGATGCTCTGGATTTA	437
Rsa10038710_intron_14	R01	5206499	5206875	ATCCGCATACAAGACTGCCT	TTCTCGAGCCTAGTCGCATT	377
Rsa10028105_intron_12	R01	44275406	44275587	CTTCAACCGCACCTGAGAAT	AACAAGCTCAAGACCCTCCA	182
Rsa10028058_intron_6	R01	44717706	44718094	AGGTGGAAGTGGTATGGCTG	GCGACACAAAAGAGGCTGTA	389
Rsa10007882_intron_2	R01	20071200	20071378	GGCAATGGGAAAAGCTATCA	TAGATGCATGCTGGTGGAGT	179
Rsa10038710_intron_19	R01	5207551	5207791	CTTGGCAATGGAACAAAGGT	TGCCAGATTGGTTAGACTGCT	241
Rsa10028861_intron_6	R01	9419731	9419870	TGGTCCCATAACACCAAAGG	GGCCTTCAAACCACTCTTGT	140
Rsa10007209_intron_5	R01	7495318	7495505	CAGGCACTTCTCCACTCAGA	TCAAGTGGACTAGAAGGAAGCA	188
Rsa10007276_intron_1	R01	7110512	7110947	GGTGAAAACGTCAATGGCTT	GGACTATGTCGGCAACGATT	436
Rsa10028120_intron_1	R01	44131125	44131457	GGTTTGGGTAGGAAATGGTC	CCTCCTCGTCTCCGATATTT	333
Rsa10039204_intron_2	R01	2314596	2314930	GCGTATCATCATCGCATCAG	TAAGCTTCAGCAGACGAGCA	335
Rsa10014755_intron_3	R01	51680169	51680414	TTTGGCTTGAAGCACTGTTG	GGCGGGTATAAAGCGTATCA	246
Rsa10023134_intron_6	R01	11006607	11006777	AACTCATGGAGGCTGGTCTG	AAAACCGAGTCGCTGTCACT	171
Rsa10038691_intron_10	R01	5379138	5379386	CCAGATTCGCATGCTCTACA	GGGATCATCACAGCTCCAAT	249
Rsa10028924_intron_6	R01	9787965	9788334	TCTGCCATCTCAGCATTGAC	TCAGTTCCTCCACCTGTTCC	370
Rsa10032800_intron_1	R01	13642239	13642507	CCGTCCACATCATCACTGTC	AAAAGCTTGGACGCAGTTGT	269
Rsa10038499_intron_3	R01	6436555	6436780	ACCTCATCAGGCACTTCCAC	CCAACTCTGCTGGGAAAGAT	226
Rsa10034537_intron_4	R01	49636672	49636837	GACGTCCTGAGGCTGAAGTC	CCATAATCGCCTCCCAGATA	166
Rsa10009246_intron_11	R01	23630118	23630425	AAGCGGGTTTGACACTGTTC	GCGCTGGAGTTATTGAGGAG	308
Rsa10007258_intron_19	R01	7257693	7258015	TGCGTTCTCCTTTGAGTCTG	GCCTCAAACAGAGCGTTAGG	323
Rsa10005192_intron_1	R01	43438425	43438879	GCGAACCGAGCTACTTTGTC	GCCCAAAATCACAAAAAGGA	455
Rsa10034486_intron_4	R01	49923141	49923404	TTTCCACCGTACTCTGCCAT	TGGGTTGATGATTCATGTCC	264
Rsa10016219_intron_1	R01	40850399	40850780	CATCTTCTTCAAATCGGGGA	CGGAATCTCGATTTCCTCAG	382
Rsa10028830_intron_16	R01	9217634	9217880	CGCGCAAAATGTAAGACAAA	AGGAGATCAAAGGCACATGG	247
Rsa10038499_intron_8	R01	6435021	6435223	TCAGAATGCTTCAACTTTCCTTC	CGGCATATGGTGGTGAAGAT	203
Rsa10029242_intron_1	R01	19140916	19141105	GATCACAGGATTTGGATCGG	CCGATAAGATCACCGGAAAA	190
Rsa10035061_intron_12	R01	46613341	46613492	ACAGTGCATCAAGCATACCG	CACATGTCCAATCTGTGGGA	152
Rsa10028632_intron_9	R01	7938587	7938735	AACACAGGCGCCATTATTTC	AAAAAGCAGGATGGTGCAGT	149
Rsa10007241_intron_2	R01	7345115	7345284	TCTTTCAGTACCTCCCTCGC	GTGTCAATGTCCGTGTCCAG	170
Rsa10038648_intron_8	R01	5565141	5565292	CGAGGGCAATAATCTGCTTC	CTGGTCCAAGACAGTTGGGT	152
Rsa10039079_intron_4	R01	3047596	3047780	AGGCCTCAAGCTGAAGCATA	TCTGGCTTAATGTGCAGACG	185
Rsa10028825_intron_7	R01	9191553	9191699	GGATGGATCTCTTTCATTGAGG	CAAAGCTCTGGATTTCCACC	147
Rsa10032813_intron_5	R01	13703863	13704206	CGTATTGGTCGATACCGCTT	ATGTGGAACATTCATCCCGT	344
Rsa10028920_intron_29	R01	9761548	9761780	AGCTGCAACTGTGATGACCA	TTTGATTGATGGCATGAGGA	233
Rsa10034486_intron_5	R01	49922916	49923133	GGGCACAAAGCACAATCTTT	GTGAACCAGAGATTCGAGGC	218
Rsa10023121_intron_1	R01	11083703	11083865	CTCCTTTCCACTCCGTCAAG	CTCTCTCGGCCTCACTCAAC	163
Rsa10033147_intron_5	R01	16154420	16154610	TCACACACCGTCTGGATCAT	AAGATGTGTTTGGTGGAGCC	191
Rsa10034495_intron_5	R01	49855113	49855355	ACCAAAAGGTGGGATCACTG	TTGGGTAAATCCTCAGCAGG	243
Rsa10028041_intron_6	R01	44826709	44827096	TCGGGTCGCATAGGTTTTAG	GAATACATGGGCATTCGGAC	388
Rsa10007877_intron_2	R01	20096458	20096704	GCACTTGCTCATGATTTCCA	TCATTGGGCTCAAACACAAG	247
Rsa10038648_intron_11	R01	5565781	5565956	TCTGAACAAGGAATCGATGATG	GAGCTCGGGTTGAACAAGAC	176
Rsa10023023_intron_2	R01	11738067	11738264	CCTCCACCAGAACCAACTGT	CCACGAGGACTGTTGACCTT	198
Rsa10032822_intron_5	R01	13773596	13773795	ATCAGCCGGTCAACTACACC	CTGTTTCTTTCTCGAACCCG	200
Rsa10020697_intron_7	R01	35762930	35763107	ACTCTACGCGATGGTGGAAT	CCTGATAGACCATTACGCCTG	178
Rsa10023110_intron_9	R01	11172639	11172897	AGAGGCTTACCATGCTTCCA	TTCATGGTAGCTCTCGCCTT	259
Rsa10034391_intron_1	R01	50423708	50424062	GGTGGCTTGCATCAATGTC	TTGCTCACTGGTGGTGTCTC	355
Rsa10034394_intron_1	R01	50407641	50408096	TGTTGTTGTATCAAGCGGGA	GCATAGTGGGTTTCCTTCCA	456
Rsa10038814_intron_8	R01	4611276	4611642	GTTGGTGATGAAGGTGGCTT	AGACACGATTGGGTACTCCG	367
Rsa10022972_intron_3	R01	12065797	12065993	TTTTACCTATGGTAGCGCCG	GTTTCCCAACGAAATGGCTA	197
Rsa10039466_intron_5	R01	948118	948506	AAATGCAAGAGTTGCGTTCA	CACCATTTTCAGGAGGAGGA	389
Rsa10038766_intron_31	R01	4937972	4938166	AAACACCTTTCGACACTGGC	TATCCAAGGCCCAGCATTAG	195
Rsa10027387_intron_2	R01	38645373	38645553	TGCTCAAGTTGGTGAACAGC	ACTTGGGAAGTCATCCGTTG	181
Rsa10005176_intron_7	R01	43301296	43301689	TCCCATTGGTGGTTGAAAGT	CCGGCAAAGAGGTGAAATAA	394
Rsa10038860_intron_1	R01	4372612	4372778	TTTCCATTGCCATTTCCTTC	AGCTTCTGTCCCATCACCAA	167
Rsa10014602_intron_5	R01	50847041	50847250	GAGGTGGAAAAACCCCAAAT	AGTTCCTGCACAATGAACCC	210
Rsa10008945_intron_11	R01	42496356	42496670	CCTCCTCCCTCGTTTTCTTC	TTACGCCAAGACCAAATTCC	315
Rsa10039019_intron_1	R01	3382755	3382997	TGAGTCGGGGCATAGGTTAC	AAAACACCCCCAGCAATGTA	243
Rsa10013750_intron_2	R01	28051765	28052109	GCACATTGTTAGGGGCACTT	TGACTTTGCACTGCGCTTAG	345
Rsa10038927_intron_6	R01	3964943	3965375	ATTGATTGGACCGAAGAACG	TGATGGCGACGTTGTATGTT	433
Rsa10034902_intron_3	R01	47541713	47541951	CAGCTGTGTCTCACTCACTCG	TACTCGAACTTTGACCCGCT	239
Rsa10013850_intron_1	R01	21040587	21040816	TCGGAATTCAAGGGAGAGAA	TTTCCTTCTCCCTCGTTCCT	230
Rsa10007249_intron_4	R01	7301615	7301848	CAGCGGAATGTACCTTGGAT	ACGTTGGATCTTCAATTGGC	234
Rsa10005178_intron_1	R01	43311256	43311449	TTGTGTTGCTCCGTATCCAA	CGAGGCTATGAGTCTCCCAA	194
Rsa10014762_intron_5	R01	51705982	51706182	TCAAGGACAATCGCACTATG	TATGGTCTCCCCATTCTCCA	201
Rsa10038471_intron_6	R01	6579259	6579459	ATTTGGTGCTCTCTCTGCGT	GTCTCACGTGAAGCCAAACA	201
Rsa10034448_intron_6	R01	50154921	50155360	CGGAGATGATCCTCGTGTCT	TATTCGCATAACGGACTCCC	440
Rsa10031178_intron_2	R01	31012048	31012282	AGCGCAGCCTGAATGATAGT	CACCCTGGGAGGCATATCTA	235
Rsa10023037_intron_1	R01	11664141	11664525	ATGGGAAGCTGGTGAACTTG	CTCACACCAATCACAGGGTG	385
Rsa10038961_intron_2	R01	3754577	3754884	CGAATTCGGTAGAGCTAGATGAA	TTGATGGCCTACCTATTGGG	308
Rsa10019617_intron_4	R01	40503732	40504213	ACATATCCGGATTAGCAGCG	TGATCACCATGACATCGACA	482
Rsa10039182_intron_4	R01	2395927	2396059	CAGATCGTCATCAAGGCTCA	TTAAACTTTGCTTCAGCCGC	133
Rsa10007730_intron_3	R01	13098724	13098999	AGAAGAAAACAAGTCCCGCA	GACCAGCATTTCCAGTTTGG	276
Rsa10002134_intron_9	R01	22845507	22845744	TCTGTCCATCCAATTACCTCG	GCAAGTTGGTGGAATGACAA	238
Rsa10031344_intron_5	R01	29365625	29365877	AACGACCTTTCTCTGAGGCA	GCCAGTCCAAAGTCAGCAAT	253
Rsa10016337_intron_5	R01	34353347	34353643	GCAGAGTTTCCAGCACCAAT	TAACCGGTCCACGTTTCTTC	297
Rsa10038770_intron_5	R01	4920518	4920703	TCAGGTTTCACGGACACATC	AGGGCGTGAAACATCATTTG	186
Rsa10023036_intron_2	R01	11671753	11672036	CGGGTACAATCAGAAGCCAT	AACCTTTGGTTGCTTTGTGG	284
[truncated: 21,818 more rows]
