# Supplementary material for: Application of an Anchor Mapping of Alien Chromosome (AMAC) Fragment Localization Method in the Identification of Radish Chromosome Segments in the Progeny of Rape–Radish Interspecific Hybrids
Source: Int J Mol Sci. 2024 Dec 21;25(24):13687. doi: 10.3390/ijms252413687 (PMC11728025; doi:10.3390/ijms252413687)
Supplement: Supplementary file 1 [file ijms-25-13687-s001.zip › Table S2.xlsx]

## Sheet: sheet1
Table S2 Information of 20,360 radish genome specific-single-locus SSR markers (compared to Brassica crops)
ID	SSR	size	start	end	FORWARD PRIMER1 (5'-3')	REVERSE PRIMER1 (5'-3')	PRODUCT1 size (bp)
R1SSR0001	(T)13	13	2661	2673	CAGGGAAAACTCAATTCTCGAC	GATCTCACTACCGCCTGCTACT	449
R1SSR0002	(TC)8	16	6127	6142	CTGCTGTTAGCACAATCCAAAG	CTCCCTTTGTTTTTCATTCTGG	326
R1SSR0003	(T)13cgtttttaaaatttaaacagttaatcaataaacaacgatcgttttagttgaaaaaggagtgagagtaaggaagagtaaatgtcgcgc(A)13	113	21959	22071	ACTCTCATCCGCTAATACCCAA	TGTCATATATGCCCTCGAACAC	365
R1SSR0004	(A)16	16	22433	22448	CCATCCACAGTTTGTAACCGTA	TAAGAAAGGAGAGGTGCTGGAC	368
R1SSR0005	(AT)7	14	23403	23416	CGTCCTGAAGGACACAATACAA	TAGAAAGCTCGTCTCCACCTTC	337
R1SSR0006	(TCT)7	21	23947	23967	ATCATCATAATACTCCGGTGGC	AGGGTAGCCTTGACGATGATTA	201
R1SSR0007	(AGA)6	18	30179	30196	GAAAAGGAAGGAAGGAACCTGT	ACATCTTCTGGGAAAACCACAC	330
R1SSR0008	(GAA)5	15	31305	31319	TTTTGCTGTGTCTCTGAGGAAA	AGTTTTAACCATCTTGTGCGGT	213
R1SSR0009	(A)15	15	32121	32135	GAAGAGGTGGAGAGAGGAGACA	GTGAGAGGGTTTGATTTTGGAG	426
R1SSR0010	(CT)7	14	32335	32348	GAACATCTTGTAGCAAGCAACG	CTCCTCCGTCGTCTCTTTAGAA	337
R1SSR0011	(CTG)8	24	32549	32572	CCAAAATCAAACCCTCTCACTC	CTCCTCCGTCGTCTCTTTAGAA	296
R1SSR0012	(CAA)5	15	44788	44802	CCTATCTCCCAAGTTACCCTCC	CAGGTGTCGTCAACACAGATTT	304
R1SSR0013	(GGA)5	15	45154	45168	AAATCTGTGTTGACGACACCTG	GCTTGGTATCAAAGTCTCCCAC	334
R1SSR0014	(GA)9	18	47678	47695	AAGCGTGAGATGAACAAACTGA	ATCCCAGGGTGTATGTTGTTTC	352
R1SSR0015	(A)12	12	48331	48342	GGGGCCAATATTTAGCAATGTA	GCCCTCCTAAAGAGAAAGAAGC	416
R1SSR0016	(T)14	14	48762	48775	CTTGTTGACCACCTGAATTGAA	AAACCCAATCTCCTTCCTCTTC	282
R1SSR0017	(C)12	12	49597	49608	CACCTATCGGGAAAACGAGTAG	CAGGGGCAATATAGTGAAGGAG	450
R1SSR0018	(CTT)5	15	63101	63115	TTATACAGCAAATTGCCCCTTT	TTGGAAATTGGTCTTTGAGCTT	234
R1SSR0019	(TA)12	24	65927	65950	GACGAGGAACAACCAAAAAGAC	TGGAGTTAAACAAGCCACAATG	364
R1SSR0020	(AT)7	14	66682	66695	AGCCAACTTGCAGTGGATAAAT	TGAAGCAAAAGGTTGTGTATGG	434
R1SSR0021	(AG)6	12	75173	75184	TGGTGTCAAAAATGAGGACAAG	GATTATGATCATCTTCCCCCAA	403
R1SSR0022	(AG)7	14	76423	76436	GATCGAAAGGATCAATACGGAG	GTTTTTAACATCAAAGGGCAGC	282
R1SSR0023	(T)12	12	77364	77375	TCATTCCTAAGGACCTTTTCCA	CAGAGCACATGAAATGTGGATT	361
R1SSR0024	(AT)6	12	85034	85045	TTCCCTTATCTCACTCGTTTGC	ATGATAGCGAGTTTGTGGGAGT	343
R1SSR0025	(TA)6	12	91864	91875	AGAAGACGAGGTCATGTGGTTT	TCTACGATCTCCATTTATGCCA	297
R1SSR0026	(GT)8	16	93110	93125	ACGACGGCTATTTGAATGTTTT	TTTCTTCTTTTTGGCTCTACGG	403
R1SSR0027	(T)14	14	93731	93744	AAGTACCAACTTGCCAAAGGAA	ATGCAAAGCACATGAAAAGCTA	375
R1SSR0028	(T)12	12	95447	95458	GCAGCATCACATACCCTTAACA	GAATACAAAGGATCAAACGGGA	239
R1SSR0029	(A)16	16	96119	96134	GTTTTGATCAGAATCATGGCAA	AGCTTCGCACGTTAATGTTGTA	322
R1SSR0030	(AC)13	26	96659	96684	GAGCGTTTGAGTTCATTCCTTT	CGGTACCAGAATCACAAGACAA	426
R1SSR0031	(TA)7	14	96862	96875	GGTAGGGTTTAGGGTAGGGAGA	CGGTACCAGAATCACAAGACAA	165
R1SSR0032	(AGC)8	24	97974	97997	CAAGCTAGAGGAAGGAGGTGAA	CAAATTCAACCATCCAAGGAAT	358
R1SSR0033	(AAG)5	15	98129	98143	CAAGCTAGAGGAAGGAGGTGAA	CAAATTCAACCATCCAAGGAAT	358
R1SSR0034	(T)14aaaagagtcattttttatacatatagtatatagaaagaaaggaaactgaagaagat(A)13	83	98529	98611	GGCTCTAACAGTTGCTTCAACC	ATGAATGAATGATTTGTGCAGC	386
R1SSR0035	(AG)10	20	98868	98887	TCTAGAGGCGTAACCACAGACA	GGGGTTTCAGATGGACATGTAT	343
R1SSR0036	(AG)8acagacagtgactgattcaaagctctctct(TTC)5ttaagactacccgtaca(CT)7	92	99185	99276	ATACATGTCCATCTGAAACCCC	ACGGAAAAGAGAAAAGGAAAGC	351
R1SSR0037	(TA)6	12	102333	102344	GCTTTCCTTTTCTCTTTTCCGT	ACACAAAACCCAAATTCCAAAC	332
R1SSR0038	(T)16	16	109937	109952	TTTAATGCTGGCAAGCAGACTA	GTGGCTTAGATAATGGCTCACC	301
R1SSR0039	(TC)6	12	130344	130355	ACAGCTTCATGTTTTCCCATCT	TGCTTCATTGGTTTACGTGTTC	254
R1SSR0040	(A)13	13	130588	130600	TCTTCCCTTCTCTGTTCTCCTG	GAACCAAGAAAGGTGGTACTGC	221
R1SSR0041	(A)20	20	130925	130944	GCAGTACCACCTTTCTTGGTTC	GTGACATGGTGCCTTTCTTACA	314
R1SSR0042	(CT)6	12	132035	132046	AGAAGTCGTTGTTGCCATTTTT	TGACTGACGCTTTAATTAGCGA	130
R1SSR0043	(GA)6	12	133876	133887	GTTGCATGCCATGTACTCTTGT	TCTCTCTCTCTCCGAATTGGTC	378
R1SSR0044	(GA)9	18	134113	134130	AACAAGGGAGGGAAGGATAGAC	GGAGGAAACACACAAACAACAA	172
R1SSR0045	(T)12	12	134456	134467	GTCACCAATTCCATTTGGGTAT	AAACACCACAAAGATGGTAGCC	336
R1SSR0046	(TA)7	14	134655	134668	GTCACCAATTCCATTTGGGTAT	AAACACCACAAAGATGGTAGCC	336
R1SSR0047	(T)16	16	135023	135038	TGCCCTAACTGTCGTAATGTTG	GCTGCAAATTTTGAGGAAAAAC	246
R1SSR0048	(T)17	17	139298	139314	AAGTCTTCCAATTCAACCGTGT	ATCAAACAGTTTCCTAAGGGCA	273
R1SSR0049	(CTT)5	15	145588	145602	CCACGTCCTTGTTGTATCTTGA	GGAGGAGGCTAAGGACTGATTT	289
R1SSR0050	(T)12	12	150834	150845	CCTTCGCCTTTCTTTTATCCTT	CATTGAAACATTCGCTTACCAA	320
R1SSR0051	(T)18	18	154066	154083	TCTCTTTATCAGCGGAGTAGCC	GTTTATACCTGCAAACCGAAGC	182
R1SSR0052	(AG)6	12	155726	155737	TCTTTAGCCTAGTCAACGCCTC	TGTCTTCGTTGAAAGGTTCAGA	286
R1SSR0053	(T)12	12	158874	158885	ATATATAGGCCCAAAGATCGCA	ACGGTTTATGTAGAGCTTGGGA	343
R1SSR0054	(T)12	12	160785	160796	CATCGCATGATGATTGCTTATT	AAGGTTTCACCATTCACCAAAC	336
R1SSR0055	(AT)16	32	162151	162182	CTCCACTATCTTCCCGTACTGC	TTTGTGGTGAAGTGTCGAAATC	346
R1SSR0056	(A)12	12	163468	163479	GTAGGTTCGGTATGGTTTGAGG	TGCAGCTTTTCAAGTGAATCAT	394
R1SSR0057	(TA)10	20	164210	164229	TGAGAAAAAGGGGGAAATGTAA	AATTCTCGTTTAACGGTGTGCT	424
R1SSR0058	(TC)6	12	166971	166982	GGTTGCCACAGCCTGTATAAAT	TTCTGCTATTCCCATGGTTTCT	156
R1SSR0059	(TCT)7	21	167549	167569	AAACCGGAAGTTCTTCTTCCTC	ATCTATCGGTTCTCTCTCGCAC	95
R1SSR0060	(TA)6	12	170989	171000	GCCACAAAGACACAAAGTTCAA	GTCGAAAATTTCTTGAAATGCC	281
R1SSR0061	(AT)11	22	175337	175358	TGCCAATGTCCTCTCAAGATAA	TGGGTAACTATCACACAGCAGG	222
R1SSR0062	(GA)7	14	178233	178246	AGCGACATACAAGGATCGAAAT	CATCCAATTGTATACCGACACG	321
R1SSR0063	(AAG)7	21	194914	194934	TGCATTACAGAGGACATTTTGG	CTCGAGATCTCTCCGTTGACTT	280
R1SSR0064	(T)14	14	197638	197651	CCTTGGAGTTGGATCTGTTTTC	AGTTGTTGTTGGTGTGTTCGTC	352
R1SSR0065	(TA)6ttttagtatcaatcatcaaagtaactactaaaactatggctatcatcaatcaatccataagactccgatccacaaatc(A)14	104	202014	202117	GGCAGCAAGCTTTTCATACTCT	AGATCTGGTTTGGTGTAGCGTT	356
R1SSR0066	(ATT)7	21	205644	205664	CAAAACTGCATCCTCACCATTA	CCAAAAACTAGAAAGCCGAAGA	246
R1SSR0067	(AT)7	14	208088	208101	GTTTAGGCTCGTCGTGTTCTCT	GGATTTTCCGGTCAAATTAACA	345
R1SSR0068	(AG)9	18	217326	217343	GCCATTAACGTTAGAGCAAACC	AGAAATGGTGCCAGCTATGAAT	353
R1SSR0069	(T)13	13	224704	224716	TGCCAAGACAGCTCTTATTGTT	GCCAAATTCATTCTCAGAAACC	261
R1SSR0070	(TA)10	20	226698	226717	AACAGCTGCTAAAACCCAACAT	TACGTCTACGAGTCGTTTGGAA	385
R1SSR0071	(A)14	14	227906	227919	CAATGCTTTGCTGAAAAGTTGT	ATAGTGCATATTAGCGGCTGGT	304
R1SSR0072	(T)12	12	230960	230971	GGAAAACACAAACCAGACCTTC	ACAAGAATTTCCCCTGTCCATA	193
R1SSR0073	(AT)7	14	232678	232691	TCCCTTATTCCACAGCTTTGTT	ACCTTTGTGAAAGTGCAATGTG	283
R1SSR0074	(TCT)5	15	236160	236174	GTCCCAAGAGCTCTGTTGTCTT	TCCTCGAGCTGTTTCTCTTACC	266
R1SSR0075	(CTC)5	15	238401	238415	CCTTCCTTCAACACATTCATCA	TAGGAAGAACAAGACCTTGGGA	270
R1SSR0076	(AT)7	14	239646	239659	TTTCTCTAAGCTTTTTCACGCC	TTTTTAGGAGGGTTGGGATTTT	402
R1SSR0077	(TAT)5	15	273055	273069	AGTCATGCAAACAATGGTTCAG	CACAACAGGGCAATCATAAAGA	172
R1SSR0078	(TG)6	12	288096	288107	GTTGTCCCCTAAGTGCGTAGAC	TGTACCTTCGGTTTGGGATTAC	317
R1SSR0079	(A)12	12	300733	300744	GCTCGTGTACATTATGGTGCAT	TAGCCTCAAGGCTTCAGAAATC	387
R1SSR0080	(T)14	14	303565	303578	TAAACGGGAAAGCATGGATAAC	ATTTTGAACGTTTGGAAGGAAA	372
R1SSR0081	(T)16	16	305154	305169	TCCCAAAGTACAACGTTTTGTG	GGGCCCTTGATATTATGTACGA	428
R1SSR0082	(A)14	14	337600	337613	TGTTTCTTTTGCTCACCAGTGT	AGGATGCTCAACGAGGTAATGT	242
R1SSR0083	(GA)8gcaggaacaaacgtaccgaagagccaacgccgcgcgagatc(CT)15gatgccgatggcctgcgaacgctccttcacgatttga(T)12	136	338690	338825	TTACAAACTAGCGAGCGAATCA	CCCGTTAAACAGATCCAAGAAC	330
R1SSR0084	(AT)6	12	340018	340029	ACAAACAACCGCACACACTAAG	GTCGAACTCAAGTACAAATGCG	274
R1SSR0085	(TA)13	26	340336	340361	TTGGTGACTACCAAGCTCTGTG	TTCTTCCATTGGAGGTCAACTT	297
R1SSR0086	(T)15	15	341226	341240	TTGTTTTTCTCCCAAATTGCTT	TCCAATATGAAACTCACAACGC	294
R1SSR0087	(CCT)5	15	381299	381313	AAGATCAGCCTCACAGTTCTCC	GGGATGGTGATCTCTTTGTAGC	365
R1SSR0088	(T)13	13	399183	399195	AAACGGAACACAACACAACATC	TCCATGGCTTATGCTTTACCTT	234
R1SSR0089	(T)15	15	423577	423591	TGGTTATTTGCTGCTTGCTAGA	GACGATCCTCCAACAATAAAGC	307
R1SSR0090	(T)12	12	430750	430761	AGTAATCGACAATTGATGCGTG	AAAATCCTGTAATGGCATGGAC	321
R1SSR0091	(TC)20	40	433061	433100	ACATGGAAACCTCCGAGAGATA	GTATCTCGGGTCTTGTCTTTGG	355
R1SSR0092	(GAT)5	15	452698	452712	ACTTTTGCTTCCGATGTGTTCT	GAACACCTTCTAGGCACAATCC	400
R1SSR0093	(A)13	13	455729	455741	TGATGGTTGTGTCTCTTGAAGG	CTCTTTCTTTCGGATGCAGAAT	333
R1SSR0094	(ACC)8	24	462921	462944	GGATCTCTGAGCTTGCTCGTAT	GATCCCAAGTACCTGAATCTCG	300
R1SSR0095	(TTC)6tttttctttgacttgctctttgaaggaagctgcacattgacagcatcttcatccttcttc(TCA)8	102	463189	463290	ACCACCACGTTAGAACGACTCT	ATCCTGGATCCGAAAAGGTATT	303
R1SSR0096	(GGA)5	15	464547	464561	ACCTTGGAGTGATTCATTGCTT	AAACATGCAGGCAGGAGATAAT	139
R1SSR0097	(CT)11	22	464695	464716	TCGAGCTATGAGCATGGACTAA	AAGAGTCGTGTGTACGGAGGAT	155
R1SSR0098	(T)14	14	465832	465845	AGATCCATTTGAGCAACAACCT	ATAGGAGCGATCGAAACACAAT	361
R1SSR0099	(AT)13	26	488905	488930	CATAATGAGTGATTTTGATTGTCC	TTGAATTTGCTTATTTGTCATGG	362
R1SSR0100	(TA)6aaacttaataataatcaaaattcaaaattatggacttgatc(AT)14	81	493269	493349	CATTTGCAAAACACTTGCTGTA	GCACTCGAACTCAAAACAAGAA	448
R1SSR0101	(A)12	12	498712	498723	GCATTGACTCCATACTCCACAG	GAATGGGCTTTTCCATTTATCA	338
R1SSR0102	(CCA)8	24	502739	502762	TAAAAGGAGGAGCACAGAGAGG	AGGACCACCTCAGACTTATCCA	368
R1SSR0103	(TAT)5	15	509594	509608	ATGTTGTGGAAGAAGCTGCATA	AACAGCATCTAGCATTTCCCAT	250
R1SSR0104	(GA)6	12	511912	511923	TGAAGATGAGTTGGTGAGTCTGA	GTACCCTCAAAGACAAGGCATC	308
R1SSR0105	(TA)13	26	517072	517097	AGGTGCGATTCTCTGTTTTGTT	CAACCCTCTTTTGATTTCCAAC	444
R1SSR0106	(TC)10	20	520770	520789	ATAGCGAATATCACTCGGGCTA	TCTTGCTAGACCGTCTTGTTCA	316
R1SSR0107	(CTT)5	15	526859	526873	TCTGCTAGCTTCTTCCTGCTCT	GTATCATCAAGTTTAAGCGGGC	296
R1SSR0108	(AG)6	12	532457	532468	CCTCTGTTTTGTGTTGATTGGA	CCCACTAGCAGCTTTCTTGTCT	89
R1SSR0109	(CT)11	22	532654	532675	CCTCTGTTTTGTGTTGATTGGA	TCAGACCGAAAAGGAAAGAAAA	367
R1SSR0110	(TG)8	16	535995	536010	TTGGTTTGGTTAGAGGTTGGTT	CTAAGCTAGAGCATTGCGGTTT	419
R1SSR0111	(TA)18	36	545527	545562	CGCTGATAATCAACAGCAGAAC	CAAGTGAGTCCGTCCATGACTA	313
R1SSR0112	(A)15	15	549120	549134	TTGAAGGGAAGCGTTTAATCAT	TGTTTTATAAATGAGCTGCCGA	176
R1SSR0113	(T)12	12	549301	549312	AACATGTGTGCAGATAATTCGG	TTTACATCTATGGCGACGAGAA	336
R1SSR0114	(A)12	12	551313	551324	CATCAAAACGATCATGCGTAAA	ATTCGAGTGAGTTCATGCTTCA	302
R1SSR0115	(A)14	14	554895	554908	CTATTAGACCAGTGCCTTCGGT	TATGTTCGGACTGTCTCCCTTT	365
R1SSR0116	(T)12	12	572921	572932	ATCTTTGATAACATCGCTCCGT	CTCTGTCCTGATAGGGTCTCGT	401
R1SSR0117	(AG)7atggagaagaagataagtgagtggtgatgaaggaagagagaatgaagaataaaaagggcttttatgtataaattgagtagtggagagccaacgctcct(TC)22	156	609702	609857	ACAACATTCCCCTCAAAAGAGA	AAGGGATGGGAACTTGGATTAT	449
R1SSR0118	(AT)7	14	614089	614102	GCTCATTGTGAAACAGAGGAAA	GCATTGTCTCGAAAACAAAACA	317
R1SSR0119	(T)12	12	619516	619527	CAAAAGATTCATCTGCTGGTCA	TAATCCGAGACTCGTAAACCGT	265
R1SSR0120	(A)15	15	621530	621544	ACTTTGCGAAATGTGATACCCT	AATGAGAGATCTTTGCTTTCGG	359
R1SSR0121	(A)15	15	634708	634722	GAGGGGATAGTTGAGAATGTGC	CGAAGTTGTGTTTGATTTCGAT	153
R1SSR0122	(AT)7	14	635781	635794	GTCCTTCACCACAGGAGGATAG	TAAAGCCTAGGTTTCCCGTGTA	213
R1SSR0123	(T)13	13	646950	646962	TTTTCCTTTATGGCGTTCAGTT	TTTTCGTCGAGAAACCTACCAT	419
R1SSR0124	(ATT)5	15	664756	664770	CTTCACATAAGTTTGTCGCTCG	GCTTCTGGAAACCCTCTCACTA	335
R1SSR0125	(AG)8	16	680756	680771	TTGAAGATGTTGCTACGGAATG	AGCGATGGTTTCAAGAAGAGAG	339
R1SSR0126	(ATT)6	18	682868	682885	CCCATGTGACTATGTAAGGCAA	TGTGATGTACACTTCCTCAGGG	398
R1SSR0127	(CT)12	24	687311	687334	CCCTCCTTCTTTCTTCTTCTCC	GTCTTTGAGCCTTTCTTCAGGA	245
R1SSR0128	(T)13	13	741310	741322	TACAGTCTTCCTGATGCGAGAG	ATTGTCATTTGCACAAGTCAGG	395
R1SSR0129	(AC)7	14	757428	757441	TACGAGTCTGGATGTGGAACAC	ATGGCTCATGAGTGTGAGTTGT	311
R1SSR0130	(T)13	13	771139	771151	GCTGATATGGGGAAATTGTGTT	ACTCAGAAGATCCCAAACCAAA	199
R1SSR0131	(T)15	15	773680	773694	GTACGGCCAAAAAGAGATTCAC	TCTACTCTGTTTCCTCCTTCGC	339
R1SSR0132	(TA)6	12	774326	774337	GTGGTGGTTGGAAAGGTAACAT	TTCAATGGGAATTAACAAACCC	363
R1SSR0133	(T)12	12	775408	775419	TGAAAACAAGTGAAATGGATGC	GATAAGCTAAAACGTGGGTTCG	372
R1SSR0134	(AAC)5	15	775548	775562	TGAAAACAAGTGAAATGGATGC	GATAAGCTAAAACGTGGGTTCG	372
R1SSR0135	(GAT)5	15	777486	777500	TGCTGGTTTTGATGGTGATAAG	AAAACAAGGACCGTAAAGCAGA	415
R1SSR0136	(AG)8	16	778291	778306	CAAACAGAAACACAGGAACCAA	AAACCGTTTGCTTGGTTCTAAA	424
R1SSR0137	(AG)7	14	784580	784593	GACGAATCCATTACCACCAGAT	TCTAGAACACCGTTTCATCCCT	282
R1SSR0138	(AG)14caaaaagtcaacgagttggagccgttgaaactgttcttttcctccgatgaagaagacacgaattacatgaaggagtgataaagcgg(GA)7	128	785006	785133	AAAGGGATGAAACGGTGTTCTA	GTCTTCCACCAAGCTACAGAGC	437
R1SSR0139	(A)12	12	787096	787107	TCTGGCTTGACAACAAAAGAAA	GGCGAAAGTTAGGAAAACGTAA	423
R1SSR0140	(AT)6	12	788784	788795	TCCTCGTTAAAAAGGCTGACAT	TGTCTGTAAGTAAAGCGAGGCA	209
R1SSR0141	(T)20	20	789548	789567	ACAAGGCCTCAAGTCAAATGTT	ATCACCTTGGCAAAAAGAAAGA	97
R1SSR0142	(A)18	18	793437	793454	CTTTCCGGAGTCACAAACCTAC	TTATTTGAAGGCCCAACAACTT	217
R1SSR0143	(T)13	13	848231	848243	CCACCATTAAATTTGTGGGAAT	AGCACGGTTATTTCCTTTAGCA	145
R1SSR0144	(CTC)10	30	893113	893142	TATGGATCAGATGTTGTCGAGG	ACAATCCCATTATGACCTCTGG	438
R1SSR0145	(TC)12gtcggagtttttcattttcaccctgcagagctcgcgatcttatttgaactcctcggatctta(AG)8	102	899962	900063	AGGAACAATCCAGGAAAAATCA	GGGAGATAGTTACCGTCACTGG	398
R1SSR0146	(GA)6aacagac(AG)6	31	919385	919415	AAAGTGACCTTTGAAGAACCCA	AGGGAACTACACGTTCACTGGT	418
R1SSR0147	(GGA)6	18	921530	921547	TATCCTCTCTTCTCCTCTTGCG	TCCTTATTTCGTTCCTCTTCCA	361
R1SSR0148	(CTT)8	24	925584	925607	ACATCCGAAGTCACCAAGAACT	GAGACAACAGACAAACATCCCA	286
R1SSR0149	(A)12	12	935103	935114	TCCGGTAGAGAAACGATACGAT	TTCGTGTAAACTGGCTGAGAAA	263
R1SSR0150	(T)12	12	943269	943280	ATTCCGATCGATGATTCAAGTT	TTGGTTATGCAGAGATGTGGAC	396
R1SSR0151	(TG)8	16	969718	969733	TCTGCGATGATTGAGAGTTTGT	CCACCTATACGCAGCTTCTACC	387
R1SSR0152	(TG)6	12	986416	986427	GATGAAGCTCTTAGCCATGCTT	AAAAATCAAACTCTGCGGTAGC	342
R1SSR0153	(TG)6	12	987852	987863	TTCTCTTCGTTGAATGTCGCTA	AAATCTTCGAGATGCTCTTTGC	156
R1SSR0154	(TCG)5	15	995556	995570	ACCCAAACCTTGACAGAGAGAA	GAATCTGAGTGAGAGACGGCTT	390
R1SSR0155	(ATCCA)5	25	1001790	1001814	AAGGAGAAGCATCTCTCAGCAC	AACCAAAAACAACATCAAAGGG	327
R1SSR0156	(TA)8	16	1004156	1004171	GTTCACAAGTCGTGACCAAAGA	CTAATTCGATCACCTTCCCATC	372
R1SSR0157	(AT)6	12	1020994	1021005	TCTTTCCTCTGGGTGCAATTAT	GATGTACAGGCCTTCTTTCCTG	314
R1SSR0158	(T)21	21	1032445	1032465	GATGGATAAGAAACGTGGAAGC	TGATGCTCAAAAATCCAACAAG	241
R1SSR0159	(CA)7	14	1038889	1038902	CGAACAGACTAAAACATCACGC	CGATCGACAATTTTACTCACCA	432
R1SSR0160	(CAAAG)5	25	1050845	1050869	CAAAGACACAGGTGGACCTACA	CGTTTTCAGCCAGAGCTCTATT	348
R1SSR0161	(CTT)6	18	1051421	1051438	ATTCTCGTCCTCGTTGGAATAA	GAAAATTCTTGCTGAAATTGCC	359
R1SSR0162	(T)12	12	1077679	1077690	TTCTCAAACATACATGATCGGC	TCCAAATGCAGTTCAAATGTTC	166
R1SSR0163	(ATT)5	15	1079270	1079284	GTATTTTCCCCTTCCAAAATCG	AATTATTTCCGTGGACAAGTGC	401
R1SSR0164	(AGG)5	15	1085755	1085769	AGACTATGACCGGCTTCGAGTA	AATAACCACGACCCATTCAAAC	342
R1SSR0165	(A)22	22	1086973	1086994	CCAGGGTCTTGTACGGTCTCTA	GGCATTGACTCGCTGATTAGTA	410
R1SSR0166	(TA)6	12	1088365	1088376	GCTGCGTTTTCCAAAAATAAAC	CACGTATAGCTCCAAACCCTTC	217
R1SSR0167	(AC)10	20	1098391	1098410	TTGCCTCTGCTTTGTTCAGATA	ACGGTCTAGAATGAAGGATGGA	286
R1SSR0168	(AAC)5	15	1106492	1106506	CATTAGGTTAGCCTTGTTTCGG	GGAGATTGTTGTTCGTTTCTCC	331
R1SSR0169	(TA)7	14	1111566	1111579	TGTTCCTCTGGCAATTAAACAA	AGAAAACTTTCAAACCGGATCA	168
R1SSR0170	(A)19	19	1119217	1119235	CAGCCCTCTCATTGCTTAACTT	ACATAGGGAGGACCACACAGAC	356
R1SSR0171	(A)13	13	1119420	1119432	CAGCCCTCTCATTGCTTAACTT	ACATCTTGTCTAGCAAGTGGCA	439
R1SSR0172	(AG)7	14	1120532	1120545	TGTTCCACACCAATACACCATT	GCATTAATGGAGGAAAGACCAG	254
R1SSR0173	(TCT)5	15	1120681	1120695	TGTTCCACACCAATACACCATT	GCATTAATGGAGGAAAGACCAG	254
R1SSR0174	(T)14	14	1125085	1125098	TTCAAATTTGGGCCTATCTGTT	ATCCGTGGAATAAATCTGGATG	293
R1SSR0175	(GA)8	16	1134163	1134178	CAACTGCTAAACTACACCGTCG	GTGAACACACGAAGAAGCAAAG	307
R1SSR0176	(AG)6	12	1139092	1139103	AGACGGATGAAGGTTTTGTTGT	TCACCACAGACACGATATCTCC	215
R1SSR0177	(TTTA)5	20	1166131	1166150	TGACATATTCAACCTTTGCGTC	ATTGTGTTCTTCGGTGAGGATT	266
R1SSR0178	(A)12	12	1170323	1170334	CATAAATACCCAAGCCACCAAT	GTGTTGTTTATAAGGAAGGCGG	367
R1SSR0179	(GA)14g(GA)9	47	1225134	1225180	ACCCTCGTGTTGATACGTTCTT	GAGTGCACATACCACGTCTGAT	315
R1SSR0180	(T)12	12	1240302	1240313	GGACAAGACTACTGGTGAAGCC	AGCAAGAGATGAGTTGCCTTTC	354
R1SSR0181	(AT)6	12	1297221	1297232	TGGCGGATTTGAATATTTTTCT	ATTAACCAGGGGGAAAACAAAC	359
R1SSR0182	(AT)13	26	1297616	1297641	ATAACCGGAGAGACCAGATACG	GGATCTTTATCCGACTGATCCA	421
R1SSR0183	(GTG)5	15	1324894	1324908	CTAGTCGAAGCCACAACAAGTG	ATCTCAACCACCACTGCTACCT	431
R1SSR0184	(AT)15	30	1340389	1340418	GCTTGCTTTTTCTTTTTAGCCA	GTTACATAGTCGGGGATTCCAA	352
R1SSR0185	(T)15	15	1359054	1359068	ACGTTTGTTCCAATCGTTTCTT	ACAGATTCCTTGGCGAAAAATA	138
R1SSR0186	(A)12	12	1376889	1376900	AGGACCGGATTATTACAGGGAT	TTGGTTCTCCTACAAGTGAGCA	375
R1SSR0187	(C)16	16	1392070	1392085	ACAACAAGGAATTGCTTCCACT	GTTCTCACTGTCGTCTCATTCG	438
R1SSR0188	(CAT)5	15	1412894	1412908	TCCTTTGGAAGTAGGGACGTAA	GACGACGTTAGGGAGAGAGCTA	265
R1SSR0189	(T)14	14	1419893	1419906	CTACTACACGAACCTCAATGCG	AGCTTCTGCAACAAGGATAAGG	402
R1SSR0190	(A)12	12	1428008	1428019	AAACCGAAGAGAGCAACAAAAA	ATCCCCACCAGTACTGCTTTTA	227
R1SSR0191	(A)12	12	1462226	1462237	TTTGAAAGTTTCCATTATGGGC	CTTACGCTTCTCACTCTCAGCA	437
R1SSR0192	(TTC)5	15	1466177	1466191	GGGATTACATCAAATGGAAGGA	CCCTACATAACAACCCTCCAAA	386
R1SSR0193	(T)15	15	1468993	1469007	GTAAAAAGCTATGGCGAACGAC	AGGTTCTATGCATGATGACACG	386
R1SSR0194	(AGA)5	15	1471465	1471479	TTAAGACACGCCCTTAACAACA	GGTCGAGATAAACGTAAGCCAC	330
R1SSR0195	(AC)6	12	1474974	1474985	CACGTCGTCTTTCAAGTTTTTG	TTTTGAGTGTAAAATTTGGTCACA	375
R1SSR0196	(TC)6	12	1477958	1477969	TTGTTGGCTTACAATTATCCCC	CATGATTCAATGGCTTTTGATG	213
R1SSR0197	(CCA)5	15	1479529	1479543	AAGGAACCAAAAGATCTCACCA	GGGAGGAGGTAGCTCGTATTCT	133
R1SSR0198	(TCC)5	15	1482464	1482478	GCTCCCAACGAATATCTCAAAC	TATGATCCTGATGAGTATGGCG	279
R1SSR0199	(T)14	14	1489890	1489903	TCGTTCTGTCTCGAAAGGTGTA	ACGGACAAAGAGTTTGGTTCAT	156
R1SSR0200	(AC)8	16	1500878	1500893	AAAGCAAGAGGACATGGTTGAT	TGCTTTGCTTTCTCTATCCACA	350
R1SSR0201	(TCC)6	18	1504594	1504611	ACCTGAACAAGCTAGAGAACCG	GTAACAGATTCTTCCAAACGCC	150
R1SSR0202	(GGA)5	15	1506696	1506710	TGCGACTCTACTCGAATCACAT	GCATCCTCATCAGGTAGTCCTC	364
R1SSR0203	(AT)6	12	1511077	1511088	GGTCCAAGTCTCCTACAAGTGG	TGCCAGGAATTTTCCTACAACT	281
R1SSR0204	(A)13	13	1514020	1514032	TCGAATGGTTAGAGACATGCTG	TTTTTATTGCTTCGTTTTCTTTTT	288
R1SSR0205	(TTA)6	18	1522779	1522796	GAGAAGCGTGAAGTGGAGTTCT	GTTTAAGCCGTGTCTTGGATTC	441
R1SSR0206	(AG)9gtgggcggcgcgaagtctgatcaatgtctgtaacgcgttcttaaaggaaggaaggaagaagagaccacatggaag(T)14	107	1523609	1523715	GTGGTTTGGGTAATGGAGAAAA	TATACCTCAAAGGACCCACCAG	414
R1SSR0207	(T)12	12	1524414	1524425	ATGAACCAACAAAAATGCATAA	CTGTTTCTAGGGTTCCCCTTTT	209
R1SSR0208	(A)21	21	1528324	1528344	ATATAGTTGGGAATGTGGCTGC	TGAAAAGGCTTGCTAATTTTCG	318
R1SSR0209	(AT)11	22	1529795	1529816	ATTGTTCTTGGTTTGGTGAGGT	GCAGCAGGCCAATAGAAAATAA	390
R1SSR0210	(A)12	12	1533642	1533653	ATTTTTGGATTTGGTTGTTTGG	ACCCGAAAAGAATGGTTAGGTT	261
R1SSR0211	(AT)11g(TA)17	57	1535371	1535427	TAAAAGTTCAAAACCCGGAAGA	AAGAGCGCCTAGAATTTGTCAG	329
R1SSR0212	(A)14	14	1536753	1536766	CCGCCTTATTTTGTTCTGTTTC	CCCAACGGTGTATGGAGATTAT	388
R1SSR0213	(TAT)9	27	1550472	1550498	GATGGAATCAAGAAACCCACAT	GTTTTTCTCGGTTAAGTCGCAC	403
R1SSR0214	(A)16	16	1556950	1556965	GTTTGTTGAGCGCACAATGTAT	GTTGCTTCTTCGCGTTTACTTT	324
R1SSR0215	(A)20	20	1575634	1575653	CACATCCATCCTCCCTGTTATT	CATCTCGAACAACTCCACAAAG	360
R1SSR0216	(T)12	12	1579621	1579632	TCCCTTTACGGACTTTGAGGTA	GGATTTTCTCTTGTTGAGCTGG	339
R1SSR0217	(T)32	32	1579746	1579777	TCCCTTTACGGACTTTGAGGTA	GGATTTTCTCTTGTTGAGCTGG	339
R1SSR0218	(AT)9	18	1579905	1579922	TGAGTTCTTTAACCCAAGGGAA	TCGAAAGATCATGGGTATCTCA	366
R1SSR0219	(ATA)10	30	1585072	1585101	TCCCTATCATAAACCCCCAAAT	GTTCGAGTTCGGTGCTACTTTT	293
R1SSR0220	(AC)7(AT)8	30	1591320	1591349	AAGAACAAATTCACACACGCAC	TCCAGAAGATTTCATTTTTGGG	357
R1SSR0221	(T)13	13	1592362	1592374	CACCCGTACTCTTTTATCTGGC	TTCTCTACCACGGGAGTTTGTT	408
R1SSR0222	(AT)6	12	1596421	1596432	TTACACAGCTTTTTGGCTCAGA	ACCCTAATCCCTCTCGTGTGTA	189
R1SSR0223	(A)14	14	1603049	1603062	GCGGTTAGTTCCCTTAACACTG	ACCCACCAAAGCTTAGAATGAA	173
R1SSR0224	(CAC)5	15	1610478	1610492	TGTTGTGCCCAAGAACAAATAG	GTGCATATGGTTGGTGGTTATG	247
R1SSR0225	(AG)7	14	1611383	1611396	TTGAACGATTCAGAAGCTGAGA	TGTTGGACAACCTTTACCTCCT	353
R1SSR0226	(T)19	19	1615542	1615560	CGACGTAAACAACATATTCCGA	AGAGGAAGAAGGAGAAGCCAGT	381
R1SSR0227	(A)14	14	1640236	1640249	AAGCCTGTTCCTTTCTCCTTCT	CGAATCCTCTTCTTCTTCTCCA	216
R1SSR0228	(CT)8	16	1659496	1659511	TCATCAAAGATTTGGAAAGGCT	TTCAGTCCATCCAACAAAACAC	334
R1SSR0229	(AT)20(GT)9	58	1690295	1690352	GCCAGGCCAGTAACCTATAATG	TTTTTCATAAACAGCGTGATGG	403
R1SSR0230	(A)13	13	1701607	1701619	AAACCAACAGTGAAGCGGTAAT	TGAATGGCATAGGACATGAGTC	398
R1SSR0231	(AGT)5	15	1705322	1705336	CCGATGCCTTCTCTATACTGCT	TGGACATCTTTTGCCTAAGGTT	160
R1SSR0232	(T)12	12	1718021	1718032	AGTGTGATTGGTGTTGAAGTGG	AATAAATGTGATCACGACAGCG	324
R1SSR0233	(CTC)6(ATC)6	36	1742435	1742470	CCTCTCAATGAAAATCTCGTCC	AAAGAGGGAAATGGTTACAGCA	160
R1SSR0234	(AAG)5	15	1745643	1745657	AACTGGACAAAACAGAAAGCGT	GTAAGCAAGAACATTTCGGGAC	304
R1SSR0235	(T)12	12	1751716	1751727	CCAAGATGGCAAACAATAAACA	TGTTGTCAAAAATCAAGATGCC	243
R1SSR0236	(AG)10	20	1768860	1768879	GGGAACACCACCTAACAATCAT	TTGTAAGGGGAAAGGCTGTTTA	364
R1SSR0237	(GA)7	14	1773203	1773216	TATCTGCGTTGGAGACAGAAGA	GGTGTAAGAGGCAGAAGAAGGA	114
R1SSR0238	(TA)18	36	1806664	1806699	GGCAGAAGAAACCAAGAAACAG	ATCCCTGCGTTTATCCAAGTAA	236
R1SSR0239	(ATT)6	18	1814855	1814872	TTGGCCTCTTCTTCTTTGGTAG	AGAGCGAATGATCCAACAACTT	350
R1SSR0240	(GTG)5	15	1816231	1816245	AGGAGAAGAGGTGTTTCTCGTG	ACATCAACAAGCCCTAGGAAAA	270
R1SSR0241	(AG)9	18	1816521	1816538	TTCCTAGGGCTTGTTGATGTTT	CAGTCCTCGTAAAGACCAAACC	128
R1SSR0242	(CAC)5	15	1824956	1824970	AATAGGCATGATAGGAGGCTGA	CACAAACCCAAAAGTCTCTTCC	246
R1SSR0243	(A)19	19	1829441	1829459	TTGTGACCTTCCTCCAAGATTT	AGTTTGGCGATTCTGTTGATTT	418
R1SSR0244	(T)13	13	1830099	1830111	ACATCGGCACTAGTAGGTTGGT	CAAGTTACTTCCTCCCATTTGC	263
R1SSR0245	(T)14	14	1830401	1830414	CAAATGGGAGGAAGTAACTTGG	CAGCTCCGGAAGATATACCAAC	294
R1SSR0246	(CT)6	12	1832477	1832488	CACTAGGGTTTTACACAACGCA	GTAAGAGATCACGGTCTGTCCC	224
R1SSR0247	(AG)108	216	1834649	1834864	TGAGCATAGTCTGATAGGTCGG	TGCATGCATACTTCGTGCC	440
R1SSR0248	(ACA)6	18	1834983	1835000	GCCAACGTAATGTCTTTCACAA	CCATTTTATTCATCAATGCCCT	282
R1SSR0249	(CT)8	16	1835585	1835600	ATGCCATTTTGGTCTCTTGTCT	TCTTTCTGTGGACGAAACTCAA	114
R1SSR0250	(GA)8	16	1838022	1838037	AGCCTGTAATCTCTATGGCTCG	CATCAAAATGTTGGAAAAGCAA	394
R1SSR0251	(GAG)5	15	1839010	1839024	GGAGAAGGAGGTCTTGGAGTCT	CTCATCCTCCTCCCAGAGTAGA	343
R1SSR0252	(T)15	15	1840759	1840773	GGATCTGGGTCTGTCTAGTTGG	AACACACACACACAAGGACACA	429
R1SSR0253	(GA)12	24	1885967	1885990	GGCGATCACAATGTAATGAATG	TACATCGATCATTGACCGTCTC	395
R1SSR0254	(TGA)5	15	1888271	1888285	AGCCGAGTATCTTCACACCAAT	CAGAACCAAAATGACAACGAAA	247
R1SSR0255	(T)12	12	1890148	1890159	AAAAAGAATTCAACACGATTGGA	AATGGATCTCGTAGTTCTGCGT	288
R1SSR0256	(A)15	15	1896550	1896564	ACTGAGCCATGATTCAAAACCT	ATCAACGTCACACCATTTCTTG	413
R1SSR0257	(A)12	12	1905795	1905806	TGCAGTGAGAGATCTTAGCAGG	TGATACGATCAGCTTCAGGAGA	240
R1SSR0258	(CA)7	14	1927304	1927317	TAACTCGCAATACTGTTCCCCT	TAGCAACCATAGATGCATGTCC	315
R1SSR0259	(TC)6	12	1931696	1931707	AAAGAGTGGGAGAAGATGATGC	TGCCGACATTAATAAGCTCAGA	423
R1SSR0260	(TCT)5	15	1934572	1934586	GCTCAAGAGCAGGCAAAGTATT	GAGATCCATAATGTGCGACTCA	338
R1SSR0261	(A)14	14	1940674	1940687	ATGATCTGGAGTTTACACGGCT	TGGAAGCAAGAAACTTGTAGGA	389
R1SSR0262	(AT)8	16	1941078	1941093	CGCACTGATGAAAGTATTTGAA	CGAGGATTCGTAAAGAACATTTG	403
R1SSR0263	(AT)6	12	1943506	1943517	CTCTTCTTCTTCCCCCATTCTT	CGTGAGTATTAACGTGAGAGCG	275
R1SSR0264	(TA)6	12	1944909	1944920	AAATTTATACCCGTGCATGAGC	TCTTCCAGAAGATCGGGAATTA	157
R1SSR0265	(T)12	12	1945413	1945424	GTTTATCTGCACAGCGACAAAG	ACTTCGTCTCTACCAAATCCCA	321
R1SSR0266	(AG)8	16	1953005	1953020	ATGCTTCCATACCTTTTCGTGT	GAATTCGTTGGGAGATGTTTTC	303
R1SSR0267	(A)12	12	1964659	1964670	TTCTTCCTGACCCACCTTTTTA	TTCCCATTTGAACATTTATCCC	202
R1SSR0268	(A)12	12	1965267	1965278	GGAAGCTCTGGTTTCTTTGAGA	GCTGCAATCTCTTCAGACCTTT	391
R1SSR0269	(A)16	16	1985200	1985215	CATGCAGCAAGTGTCAGTGTAA	TGCTTTTTGTTTTGTCTCAACG	152
R1SSR0270	(TC)12tttatgagacaacaaaacatgcaacaaagtgtgagtctttgacgtaaatctctcctaagacattctac(A)14	106	1987977	1988082	CGACAGAGAGGCACATACACAT	TCCCACTCTGTTCCAAGAATTT	288
R1SSR0271	(TA)8	16	2009704	2009719	ATTTCGGCCAAATTGATTTATG	CGAATAATCTCGAATGTTTTATCC	349
R1SSR0272	(TC)7(TA)9	32	2018294	2018325	CATGCTTTGCCTGATACACATT	TTTTCATTCTTTGGTAACCATTCA	259
R1SSR0273	(T)14	14	2026908	2026921	GCCCACATTTCAACACTAAACA	GCATGAAATCCCGGATACTTTA	274
R1SSR0274	(AT)9	18	2028909	2028926	TTGTTGACATCCTTTGTCTTGG	AAGCCCCTAGAACGATTTGTTT	396
R1SSR0275	(T)17	17	2040113	2040129	TCCCAATTTGGCTTTTGAATTA	TTTTGGGGATTACCTGAAAGTG	389
R1SSR0276	(TA)6	12	2048137	2048148	AACAACGAGAACAGATGGGTTT	ACAACAACCTGTATCGGCTTCT	336
R1SSR0277	(TTC)5agatctttcttcggacccagggatgggttccgagtctttttagggtttttagcggcggagggttttacctctgtggttgccatgtc(T)18	119	2048339	2048457	TAGCTGTTCAGAAGCCGATACA	CGCTGCTCTTCTACATTGTCTG	255
R1SSR0278	(AG)8	16	2055066	2055081	GAGTTACCAAAAATGCCGTTTC	GGTCGGAGATCGAATAAACAAG	306
R1SSR0279	(T)12	12	2065861	2065872	CGTGGCTCCGTTAATACTTTTC	CCGCTTAGCCGTTATAGTTTTG	341
R1SSR0280	(TA)12acaaggagtatc(TA)6agttacaaaaaaagtatc(TA)7	80	2065978	2066057	CGTGGCTCCGTTAATACTTTTC	CCGCTTAGCCGTTATAGTTTTG	341
R1SSR0281	(TGA)5	15	2071259	2071273	CAGAAACCCTTGTTTGGTTCTC	ACAAGTTTTTGTCCGCGTTATT	385
R1SSR0282	(TGT)5	15	2121245	2121259	GGCGTCTTTACAAATCTGGTTC	AATTTGGTAAGTCAAGTGGCGT	209
R1SSR0283	(AG)6	12	2127606	2127617	AATCGGTGAAGCAAAGAGAGAG	TGATCAAAGCTGGTTGATGTTC	353
R1SSR0284	(A)14	14	2130705	2130718	GAATGGAAATAAAGATCCCCAA	TGGCCTATGGGTTATCACTTTT	340
R1SSR0285	(A)18	18	2130942	2130959	AATTGGATAACCCAACCCTTTC	GCTTTTCTCCCACCAAAAACTA	343
R1SSR0286	(CT)6	12	2131063	2131074	AAAAGTGATAACCCATAGGCCA	GCCAATTTCTCATTCACCTCTC	300
R1SSR0287	(T)17	17	2131587	2131603	ACGCCTCTTGTCCTAATTGTGT	GAACTCCGTCTCCAGATTGTTC	306
R1SSR0288	(AAC)5	15	2133969	2133983	AGAGATGCATATGACCCGAGAT	CGGTGATCAACACTCATGTTTT	275
R1SSR0289	(GTA)5	15	2135424	2135438	CTCTTAACCAAAACGGCAAAAC	ATAATCAATTCCATGCCCTTTG	192
R1SSR0290	(TC)6	12	2137560	2137571	GTCAACATGCCTGTGGATCTTA	AACCAGTTCGACATGTGCATAG	329
R1SSR0291	(CT)13	26	2138650	2138675	ACACTTTTCACTGCAAATGCTC	GACAATCTCCTTTTGGTTCTGC	338
R1SSR0292	(GT)6	12	2153111	2153122	TCAATGGTCAACAGTCAGTTCC	ATACATGTCTCCGGACGCTATT	384
R1SSR0293	(AG)25	50	2162169	2162218	AAGTTGATTGTTCATTTTCCCG	TTTTCTTTGAACCAGCTTGTGA	323
R1SSR0294	(TC)6	12	2162497	2162508	CTCATGTCCTGAGTCCCTACCT	CGTCATGGTGAAAGAGAGACAG	371
R1SSR0295	(T)13	13	2185733	2185745	TGATCTTCTTTGAGCCCTTCTC	AATGTATTGCGCAAATAAGCAC	320
R1SSR0296	(CT)8	16	2186835	2186850	CTGATGGAGAACATAGGGGAAC	ATGTAGAAAACGTGCGGATCTT	392
R1SSR0297	(AT)6	12	2201433	2201444	GGTGGGAATGGTGTAACAGTTT	CGTGAGGAAAAGAGTGAGAGGT	135
R1SSR0298	(T)12	12	2206250	2206261	TTTAGTGGCCGAAGAAAACAAT	TTACAAAACCGTCCACATCATC	337
R1SSR0299	(AT)15	30	2223486	2223515	AAGAAACATTCGCTTCAATGGT	TCGATTTAAAAGAATCAAAGCTGA	343
R1SSR0300	(TA)8tgtgt(TG)10	41	2239461	2239501	TGATTTTATTTGTTGCCACCTG	TCAGAGAAGTTCGTGACTAAAAGA	368
R1SSR0301	(GAA)13	39	2312928	2312966	GGGTAGGAGAAAAAGGAGTCGT	TCTTTGAACCTCACCATCACAC	165
R1SSR0302	(AG)14	28	2313627	2313654	TAAGGAAGAAGAGCTGTGGAGG	ACATGTTGTAGGCATGAGCATC	353
R1SSR0303	(A)12	12	2314799	2314810	AGCTAATGCAACTCCAGGAGAG	CGAGCAATCTCCTCAGAAAACT	288
R1SSR0304	(AT)6(GT)6	24	2318970	2318993	TCCTATTGGCATCGTTTCTCTT	AATTTCTCATGCTATCCTCCGA	349
R1SSR0305	(ACA)6	18	2320089	2320106	ATAGGTTCGACGATGAGCAGTT	CGTCTTGCATTGACTGTAGACC	221
R1SSR0306	(AAC)6	18	2330287	2330304	CATGCTCAAAGTTCTGCAACTC	TGAAGCATGGCAATATTGATTC	212
R1SSR0307	(G)14	14	2331127	2331140	CACATGGATTGATCTGGAGAAA	TCGACAAGTGTGGGTTTAGTTG	364
R1SSR0308	(AG)15	30	2337109	2337138	ACAACCGAAACCTCAGGAGATA	CCCACCCATTCTTGGTCTATTA	423
R1SSR0309	(GA)7	14	2339728	2339741	TTATATCTCTGCGTGTTGTGGG	AGCAATTTTCATTCGATTTGGT	351
R1SSR0310	(GAT)5	15	2340789	2340803	GTAATTACCCTTTCAGCGATGC	GGAATGATCCATCCAGTTTCAT	359
R1SSR0311	(AG)10	20	2341992	2342011	CGGGAAATAAGATTTCAGCTTG	TCCCTATTCTCTGTTCACCCAC	123
R1SSR0312	(TC)7	14	2355614	2355627	GAATTGGGGTTGAAAATGAAAA	TTTCTTCGATGGATTCCTCTGT	294
R1SSR0313	(GAT)5	15	2356779	2356793	TCGACTGCTAAAGTCCATCAGA	CCCAGCTTCTTTTCCAAGTATG	252
R1SSR0314	(AG)6	12	2365337	2365348	AACGATGTTGTTGCATTGAGTC	AACAAGAGGAAACATGGAAGGA	368
R1SSR0315	(CCT)6	18	2370541	2370558	GTTCTCCATGTGTTGTTGTCGT	TGCTGAAACTACAATGAATGGG	309
R1SSR0316	(TC)7	14	2372129	2372142	CGAGTTGGAACCCATATTCATT	TTTGCTTTCTTCTCCTTTCGTC	137
R1SSR0317	(TC)7	14	2389561	2389574	AAAAGACAAAAAGTTCCGACCA	GAAGTGCTTGAAGAAATGGACC	267
R1SSR0318	(ATG)6	18	2395209	2395226	ATGTTGGGATTTGAGAGGCTTA	GTGAGGAGGGCTCATCATACTC	325
R1SSR0319	(GTTG)5	20	2413048	2413067	TCGAACCTTTCTGTCCCATAGT	TGGTATGCAAAGCACAAGATTC	373
R1SSR0320	(T)16	16	2418310	2418325	TTTGGTCTAGTGACGTTGATGG	AACAGAGCTTGCCTGTCTATCC	324
R1SSR0321	(AG)7	14	2464449	2464462	CAAGAAAGTGAGGGAGAGAGGA	TGGTTCTGCAATAACAATTTCG	348
R1SSR0322	(T)13	13	2496427	2496439	GAGAGGAAGCTGATTAGCGTGT	TCGCCTAAATGTATGGTGATGA	443
R1SSR0323	(T)13	13	2500365	2500377	GATGCATTAAACCGGGAATTTA	TGGGAGTGGATGGATTTATTTC	410
R1SSR0324	(TCT)6	18	2500693	2500710	GAAATAAATCCATCCACTCCCA	GAAGAAAGGAAAGCGAATTGAA	372
R1SSR0325	(T)12	12	2501655	2501666	GTTTTGGATCCTGCTTTTCAAG	TAACACAAGGAGAGCACATTGG	307
R1SSR0326	(T)14	14	2518991	2519004	TCTGCAGTGCTTGTTAGGAAAA	CCACCACTTTATGTATCCCGTT	431
R1SSR0327	(GGT)5gttc(CTG)6	37	2519645	2519681	GCGTCCTTCAGAGAAAAGAAAA	CAAACCTCTGAAGTATGGGAGG	433
R1SSR0328	(TTC)5	15	2534561	2534575	TCAAAACGGCTCCTTTTACTGT	GAAAAAGAGCTCAAGCCAAGAA	388
R1SSR0329	(A)12	12	2605648	2605659	CGTTTTAGATGCCTCGTTTACC	ATTGCACGATGATGACTACCAG	289
R1SSR0330	(AG)6	12	2605945	2605956	CTGGTAGTCATCATCGTGCAAT	CTTAATCTCTGCACGGCTCTTT	283
R1SSR0331	(T)17	17	2669411	2669427	TTATTTCCCATCAATTGTTCCC	GTGACCGGTGGCTGATATACTT	320
R1SSR0332	(AT)11	22	2677261	2677282	CAAAACTTCCAGCTAATCAGAGG	CGAATTCACGCATCACTATCTC	363
R1SSR0333	(TC)6	12	2679355	2679366	TACGAATTGGAATACGTTGCTG	CCATAATCACCAACATCACCAC	256
R1SSR0334	(A)12	12	2692239	2692250	TTTTTGTGGGCATCTTTCTTCT	TGGTTTCATATTTGCACCAAAA	402
R1SSR0335	(AT)14	28	2697304	2697331	TAAGCACTCTGCTCCAAATTCA	ACACTGCACATACTTCCTCCCT	432
R1SSR0336	(TC)6	12	2738996	2739007	TTGTGAAGAAGCAGAAGATGGA	GTTGGTTATTAGGGAGCTGGTG	330
R1SSR0337	(A)17	17	2740596	2740612	CACATGGGGTAAGACAAGTTGA	CACAGGATTCACTGGTCATCAT	269
R1SSR0338	(T)13	13	2747752	2747764	CGTCTACTGCTTTGTCGTTGTC	CAAACCGCCTTTGTTAGTTTTC	427
R1SSR0339	(ACC)5	15	2748135	2748149	ATGGATATGGACATTGGAGGAG	TCCTTCTCCTATCCTCGTTGAA	311
R1SSR0340	(ATA)5	15	2748406	2748420	TTCAACGAGGATAGGAGAAGGA	AGACCATGGGAAAGAAGTTGAA	373
R1SSR0341	(GAT)5	15	2750121	2750135	AGCTTCACCTAAGACAGGCAAC	ATTCTCGAGCTCGCTCTTCTAA	90
R1SSR0342	(TTC)5	15	2751094	2751108	ATTCAATGTCAGAGGGAATTGG	GAAGAAAGACGACGAAGGAAGA	213
R1SSR0343	(CAA)6	18	2787915	2787932	AAGAAGAAGCTGGTGCTAATCG	ATCTTCATCATGTTGCATCGTC	332
R1SSR0344	(A)14	14	2791634	2791647	TCATTTAATTTTCCCAGCCATC	TTGGTGGTGTACAATGGTGATT	190
R1SSR0345	(TCC)5	15	2792469	2792483	TCTTCATCAATCTGAAAGCGAA	GGATGGCGTTTAGTATCTCCTG	221
R1SSR0346	(TC)7	14	2812039	2812052	CTACTTAGGGGCCAATCACATC	TGATCCCAAGAGAGCTAAAAGG	364
R1SSR0347	(A)12	12	2836021	2836032	TACCGTTTTTGAGGAACTTGGT	AAGATTTTAGTGGTTGGTCCGA	249
R1SSR0348	(AT)16	32	2852542	2852573	ATCAGGATGATGTTCTGTCACG	ACTATGATGGAGAGGGCCACTA	336
R1SSR0349	(CT)105	210	2861777	2861986	AGCACGATTCATGTTTTCATTG	AAAAAGACCATCGCCACTGTAT	406
R1SSR0350	(AT)8	16	2862982	2862997	TGTTTTTAGTTGGCTTACCGCT	TTGGAGATCACATGAGGCTAAA	408
R1SSR0351	(T)12	12	2882109	2882120	ACAGTTGCTCGGTCGTTTATTT	AGTTTCGAGCTCAAGTCCCTAA	394
R1SSR0352	(A)13	13	2886899	2886911	TGATAAATCGACCAACCAACCT	TAATGACATATGGCAACCCAAA	197
R1SSR0353	(TCT)5	15	2900282	2900296	AGGCACACCTAAACATTCTCGT	CTCTTCCTCGTCGTCTTCCTTA	325
R1SSR0354	(TA)6	12	2904169	2904180	AAGCACGAAATCCATCTGTTTT	CTTTCAGATGGAGATGAAAGGG	253
R1SSR0355	(AT)6	12	2906792	2906803	TGCTTGCACCAACTTTTTATTG	ATACGCTAAGGAAACACCGAAA	158
R1SSR0356	(T)15	15	2926639	2926653	AAAACGATCATTGGTTTGCTTT	GATGCATAGCATCCTTTTCACA	304
R1SSR0357	(CT)8	16	2930045	2930060	TCGAGTAATTTGCATTGACACC	CCTTTTGTCTAGCTCGCTTGTT	435
R1SSR0358	(GT)6	12	2933094	2933105	CCTGAAAGACAATCCCTACTGC	TAACTAGAAGCCCGGTCCATAA	402
R1SSR0359	(T)13	13	2942993	2943005	TGAAACAGATGGTGTATTAGGCA	GAATTAAGCACATGTCCAAGCA	448
R1SSR0360	(GAG)5	15	2948961	2948975	TTGGTGTGTATGGGATTGGTTA	AGACAAAACAGACGCCTAAACC	276
R1SSR0361	(T)12	12	2964499	2964510	AGGATTTAGGCGTGTTACCAGA	GCCCCATTCATAAAGAACAAAC	430
R1SSR0362	(T)14	14	2966165	2966178	CATGGGGTCTCCTACATTTTGT	CAGCTAACGAGTGTTTTGTTGG	231
R1SSR0363	(TGA)5	15	2966672	2966686	TTTTAAAGAAAAATCCAGTGGCA	ACACTGCTTCAAAGTGGCTACA	436
R1SSR0364	(CAAG)5	20	2982892	2982911	ATGCAAATCCAAGGTTCTCACT	CTGAAAAGCAAAACCATCTCCT	259
R1SSR0365	(AT)10	20	3002857	3002876	ATGTATGCGTAGTTTCCGCTTT	GCTAATGTCTCAGCCATACGTG	352
R1SSR0366	(TC)10	20	3061409	3061428	TAGTGGGCGGTTATGAGTCTTT	TCAATTTATCAGACCGTGCATC	405
R1SSR0367	(TCT)6	18	3067620	3067637	GAAGTGGAAGACGTGGTTTAGG	GGGGTATTGTTTATGCCCTTTT	413
R1SSR0368	(AT)7	14	3076425	3076438	TATTGGCGAGAATGAGAACCTT	CCATTTTGATAAGGCCAACAAT	401
R1SSR0369	(GA)19	38	3080142	3080179	ATTTTGGTGGAAGGGAAAGATT	AGTGGATCTTTGGCCTTTGTTA	340
R1SSR0370	(TA)9	18	3103219	3103236	TCTTCAAACAGTTGGCGAAATA	CAACATATTGGCAACACTCAGA	374
R1SSR0371	(GA)13	26	3127658	3127683	GAGCTCCATTTCCTCTTTGAGA	GCTCTTCATCTTTCTCAGCCAT	431
R1SSR0372	(TCT)5ctccacgtatctccttgatcagctcttcaagctcttcacacagcggttctggagtcagctgaatcatc(TCA)10	113	3136804	3136916	GAGCTCAGCTTAGTCTTCCCAC	ATCATTCTTCAGGTGCCAATCT	221
R1SSR0373	(ACA)6	18	3138096	3138113	TCATCATCCCACTGATCTGTTC	TTCGTTCCAGATTGTTGTTTTG	204
R1SSR0374	(AGAGAC)5	30	3138364	3138393	CAAAACAACAATCTGGAACGAA	ACCTTAAGAGACCGAAGGAAGC	274
R1SSR0375	(A)12	12	3138683	3138694	GCATTCATGCACTTGGTTAAAA	ACGAGGCCACTCGTTTTTATTA	201
R1SSR0376	(T)13	13	3168100	3168112	GACAAATCCAATCTGGGTGATT	ACTGGAACAAGAGCTCCAACAT	228
R1SSR0377	(CT)11	22	3172262	3172283	AAGCGCATCAGACATTACTCAA	ACGAAGAATCCAGAAGCGATTA	430
R1SSR0378	(ATG)12	36	3179963	3179998	ACTCTTTGGCTGGTCAGAGAAC	AAAACCACTGACCCATACCAAC	245
R1SSR0379	(TA)6	12	3188809	3188820	GAGGGAAGTCTCAGGTCTCTCA	TGTTTTCGCAGCTCTGTAACAT	265
R1SSR0380	(T)12	12	3198025	3198036	AGTTGATGATGGAGTCGGAACT	GTTTGATGAACCACCTCTGTCA	399
R1SSR0381	(TA)7	14	3198320	3198333	ACATCACATCACAAAGTAGGCG	CTCATTGCAGTTGATTCCAAAA	341
R1SSR0382	(A)16	16	3214530	3214545	CGAACCATGATTAGTGGATTGA	GGAAGGAAAACCAACTGCTATG	368
R1SSR0383	(TA)7	14	3216316	3216329	GGGAAGAAGTTCACGTTACAGG	ATGCTTCCGGTTATTTCTACGA	349
R1SSR0384	(TA)6	12	3217332	3217343	GATCCAAGAACTTCGGGACTT	AAACTCTTGACCAAAGCGAGTC	396
R1SSR0385	(TC)11	22	3217801	3217822	CCCTTTGGATCCTTCCTCTAGT	CGCAAAAGCACCATATGATTTA	329
R1SSR0386	(A)13	13	3226309	3226321	CAGTTCACAGCCATTATGCAAT	GAATGGCTGGCTAAATTAATGG	234
R1SSR0387	(A)22	22	3226792	3226813	GGGGAAGGTGAAAAAGGTAAAG	CTGGTTAACGGTTTTGGAGTTC	232
R1SSR0388	(TAGGAG)5	30	3226935	3226964	AACTCCAAAACCGTTAACCAGA	GAGGTGTTGGTTTAGCTTACCG	372
R1SSR0389	(T)15	15	3243690	3243704	ATGCTCATTCGATTTTGATGTG	TTGGAAGATTTGGCTTTGAAGT	393
R1SSR0390	(T)12	12	3294847	3294858	GTTTCTTCAGGCTGATCTGGTT	ATAAAGGGCTTACGTTCAGCAA	331
R1SSR0391	(TA)7	14	3295307	3295320	AAACTTTGCTGAACGTCCAAAT	CTTCTCAGGTTCGCTTGTTTCT	434
R1SSR0392	(TC)9	18	3306555	3306572	GGCATGAGAAAGAGAAGGTGAC	TACATCTGGAAAGGAGATCGGT	408
R1SSR0393	(GGA)5	15	3307240	3307254	AGAGACGTTCATTCTCAGCTCC	CACCCGATCTCTCTCCACTACT	374
R1SSR0394	(TCA)5	15	3311490	3311504	ACGAACCGGGAAAGTATAGTCA	TTGATTTGGAGAACAGAACGTG	193
R1SSR0395	(T)13	13	3314822	3314834	GTGGCGCGTTATCCTATTCTAC	TGGAATTTCTCCTCGTTTCATT	370
R1SSR0396	(A)18gtaattgacgcaagctttcaaatttcttccttctctttatctt(TC)9(TA)6	91	3344818	3344908	GATCGTACGAAAGTGATGGACA	CCAAAACAATACGCGACTCATA	294
R1SSR0397	(T)12	12	3352760	3352771	ATTTGTCATTAATTGTTCCGGC	GGGACGAAAACATTGTAAAAGC	269
R1SSR0398	(T)13	13	3353721	3353733	GAGGAAATGGTATCGCAACTTC	GCTCGCAGAGTCAGGTTCTATT	295
R1SSR0399	(T)13	13	3376851	3376863	AAGTGGCTAGGTAAGCGTCTTG	TGATTGTTTCACAATTGCATCA	266
R1SSR0400	(AC)6	12	3382150	3382161	GTAGTTGACCATCAGCACCCTC	ATAAGCCTCGTGAGACCATCAT	434
R1SSR0401	(A)12	12	3382330	3382341	ATTCTCGGACCTTTTCTTCCTC	ATAAGCCTCGTGAGACCATCAT	138
R1SSR0402	(GAT)5	15	3392490	3392504	CTGGAATGTCAAAGGTTTAGCC	ATGGGATACTGATACGGGTTTG	327
R1SSR0403	(T)16	16	3394360	3394375	TATAAAGTGTTGAGGGTGGGCT	CGATGTGAAGCTTTCTTTACCC	424
R1SSR0404	(A)12	12	3394673	3394684	GGGTAAAGAAAGCTTCACATCG	AGCGATTAGGAGAAGAGAGCAA	338
R1SSR0405	(T)14	14	3395247	3395260	TTTGAAATTGTTCTGCGGTATG	AAACTTCCACACGAGAGATGCT	393
R1SSR0406	(AT)18	36	3404927	3404962	TGGTCAAGTGCCTCCTAAATTC	GCCACAGTGTGTGTTTTATACGA	332
R1SSR0407	(T)15	15	3407892	3407906	GATACCATCTTGCGGTCTTTTC	ATGATCCAGGCTTGAACAAAGT	333
R1SSR0408	(TTA)5	15	3411007	3411021	ATCAACGGAGAGAGATTCCGTA	CGATTCAGTGAAAGACAGATCG	382
R1SSR0409	(TA)7	14	3411765	3411778	GCTAACCGGTTCGAAAGAAGTA	TTCAGATCATTTTTCATGCCAG	343
R1SSR0410	(A)15	15	3421439	3421453	TGTGACAAGTTTGTGTTGATGG	TTTTGGTAAAGAGGGCACAACT	202
R1SSR0411	(CT)6	12	3421627	3421638	AGTTGTGCCCTCTTTACCAAAA	CATCGCTGTCACATAGGGATAA	171
R1SSR0412	(CAA)8	24	3447519	3447542	CCTCAATGGAGTTAGGGTCAAG	CCGTCCTCTCTGTACTTTCGAT	411
R1SSR0413	(T)12	12	3472160	3472171	TTTGAGGATCGGAGAAAAATGT	TTTTCATGGCCTTTGAGTTTCT	328
R1SSR0414	(CT)7	14	3488512	3488525	CCAAGTCAAAGTCAACGACAGA	GGGATGTTTTTAACGTGGTGTT	108
R1SSR0415	(A)20	20	3491639	3491658	GCGAGAGAGATGAAACCCTAGA	TGTAAGAGCATCCACAATGGAG	320
R1SSR0416	(AAAT)5	20	3493760	3493779	ATTACCCTGTCACCCATGATTT	TTTTTATGTGGGTGCAAATGTT	410
R1SSR0417	(TA)7	14	3497876	3497889	AGATTGGCTACCATCATGTCAA	ATAATTGGTGGGTAGGCAACAG	268
R1SSR0418	(A)13	13	3509890	3509902	AAATTTTGGAACCACTGGAAAC	TTGCTTCCATAAAACCCAGACT	368
R1SSR0419	(GA)10tttaaagtaagttttg(GA)10	56	3521086	3521141	GTTGTGATGAGGTTGCTCATGT	CGTCTATGGGTTGGTATTTGGT	174
R1SSR0420	(TTCGG)5	25	3522405	3522429	AACCGAGTTAGATTTCAGCCAG	ATCGTAGAGTCCATGCTCCATT	260
R1SSR0421	(T)21	21	3524954	3524974	ACCCGGCTACATAGTGAAGGTA	CCAAAACAGTACAACGATGGAA	339
R1SSR0422	(T)12	12	3528142	3528153	GTCTTTTGGTCCCTCCTTTCTT	GTCCCTGAGTTGTTCAGCTTCT	435
R1SSR0423	(AT)6	12	3543857	3543868	TTAATGCTTCTGCTTTATGCCA	CCTTCCGAATATTTTTGATGGA	389
R1SSR0424	(A)15	15	3544803	3544817	ATTTGAATATCCGGGAGAGGAT	AAACTGGAAGCTGAGATGAAGG	325
R1SSR0425	(A)14	14	3593376	3593389	AGCTTCTCCCAAGAAACATTCA	TGAGCAGCGTATCTTTGTGTTT	329
R1SSR0426	(A)14	14	3607492	3607505	CTAAAGGGAAGCATACCATTGC	TGTTTCTCCTGGGGCTAATAGA	328
R1SSR0427	(AG)7	14	3608099	3608112	CTCTGAACCCGCAAACTTATTC	ATGGCTTCCTGCTCTTACTACG	183
R1SSR0428	(A)13	13	3609870	3609882	TTCTGCTCTTCAATGTGATGCT	CAATGCCAAGAACAAAGGTGTA	131
R1SSR0429	(GA)6	12	3618064	3618075	TCCGTGTAAGTAGCAAAAGCAA	CATTATCTCCCGCTTCAGATTC	206
R1SSR0430	(TC)8	16	3618282	3618297	AAACATCTTTTGGGATCCAATG	TCCCACAAAAATAAAGAGCGTT	382
R1SSR0431	(A)12	12	3624413	3624424	TTTTATGATTGGTATTTCCCCA	TTAGGAGTGGACAAATGATCCC	406
R1SSR0432	(TC)9tga(CT)6	33	3627477	3627509	ATCCATGCTGTCACCTAAACCT	GCGTACACAATACAAGAGCGAG	219
R1SSR0433	(AG)8	16	3645991	3646006	GGTTAAACCGAACTTCAAATCG	CTAACGCCTTCCCTAGTCTCAA	265
R1SSR0434	(TC)6	12	3646878	3646889	GACGTACGTTGATTACCAGCAG	TCTTCTTGCCTCGTCAATTTTT	339
R1SSR0435	(A)19	19	3655574	3655592	GATATCCGATCGATCTCCTCTG	TTGCATGTGGCATTTTATTAGG	418
R1SSR0436	(GT)9gggtgtac(GAGTGT)5	56	3660309	3660364	GGTGTTGCTGCTACTTCCTTCT	AAACAGGTTACCGCAAGAAAAT	423
R1SSR0437	(TA)11	22	3668354	3668375	ATTAATTGATCCGTGCGAGGTA	CTCTCAGACATGTCACCGTGTT	365
R1SSR0438	(GT)14	28	3674864	3674891	GATGCAGATCCACAGACTTCAC	AAGCTCAAGAGGAAGAAGCTCA	443
R1SSR0439	(TA)7	14	3726651	3726664	TGAAGAAGCAAGCTATTGTCCA	CATCCTACCGGTACGTAGAAGC	207
R1SSR0440	(T)13	13	3753342	3753354	TAAATCCATGTGCGGTTACTTG	ACAAAGAAGGCTTTGACGTAGC	378
R1SSR0441	(AT)14	28	3766524	3766551	TGATGGTACAAGAAATGCAAAGA	TGGTCCAACTTAGAAATCACACA	296
R1SSR0442	(TA)6	12	3769476	3769487	GAAGGATTGCTTCTCATTTTTCA	TTATATACAAACATCGGCGCAC	221
R1SSR0443	(A)13	13	3777064	3777076	GCTTGGAAACAAAAACAGGAAC	CGTCCCAATCTTTCCATATCAT	212
R1SSR0444	(T)12	12	3794175	3794186	CACAATATAAAGCAATGTGCCG	TCAAGCATAAATAAAGCAGCCA	201
R1SSR0445	(CT)10	20	3800056	3800075	TAAATCGGAACCGAAGTGAGAT	TCACTGAGAAATTGACGGCTTA	322
R1SSR0446	(GGA)6	18	3801821	3801838	GAGAATTTGGATGAGATCGGAG	ACTGATGATGATATGGCGACAG	383
R1SSR0447	(A)15	15	3816040	3816054	GTGGTTGCAAAATTGAAGATGA	CAAGCTTTGCGCCTAGTTTATT	321
R1SSR0448	(T)12	12	3819513	3819524	GGCTATACCAAGCCATGAGTTC	GAGGGTGCTTATTGTCCTTTTG	408
R1SSR0449	(AT)12(A)12(TA)15	66	3824233	3824298	TTCTGTTTACAATATTCCGGTGG	TGGACATTTATTCCAACCAAAA	377
R1SSR0450	(A)13	13	3824867	3824879	AAACGCATTATCCAGTACCCAC	GAGAGAGAGAGAGAGTCAGCGG	305
R1SSR0451	(T)12	12	3847800	3847811	TTATAGCCAATCTTGGAGGCAT	CTCGCAAGATGGAGAAGTCTTT	391
R1SSR0452	(T)12	12	3863488	3863499	ATCACACGAAAGATCAACATGG	ATTTCAAGCGATTCCACTTGTT	311
R1SSR0453	(AT)7	14	3868813	3868826	TGAATTTGGTTTTGAATAACCCT	CGTTCACCAAGATAATCGCATA	306
R1SSR0454	(TC)8	16	3869839	3869854	AACGTGATTGAGGCGTTCTTAT	ACGAGCCAACCTTGTTCAGTAT	318
R1SSR0455	(T)14cggtttctccccgtgaaagtagagagaaggttattggagtctctctagcttttggtttcttg(T)12	88	3889074	3889161	TTTGTTTCGTTGATTTCCACAG	TTCTGCACCCTGGTCTTTATTT	251
R1SSR0456	(GAA)9	27	3899925	3899951	ATGATCCCAAGTATAGAGGGCA	TTTCTTGACCTCCGAGTCTCTC	256
R1SSR0457	(T)16	16	3927477	3927492	ATTGATTGCTGGTTTCTTCGTT	ATGGTTGTCATGCCCTTAGACT	301
R1SSR0458	(TC)6	12	3928818	3928829	AGTGGCTATGTTGTGCCCTTAT	GACCAATAGGCAGACGTTTAGG	344
R1SSR0459	(A)15	15	3929676	3929690	GTTTCAACGAAACGATACACGA	CCGACCTTGGTTCATGATAAAT	428
R1SSR0460	(A)15	15	3943418	3943432	ACACGACACAATATAGGCCCTT	GCCTGTTCTTCGAGAGATTTGT	257
R1SSR0461	(GA)8	16	3967696	3967711	AAGGTGAGAACGAATCAGAAGC	ACGCTCATACCAATCGTTCTTT	369
R1SSR0462	(A)14	14	3968810	3968823	ATTGGGCTTTTAGCCTTTCTTC	AAATTCTGGATGTCAATGGTCAC	170
R1SSR0463	(AAT)5	15	3981127	3981141	GCCGGTTGATGATAGAGGACTA	TTTTCATCGTAAAATATCCCGC	286
R1SSR0464	(T)17	17	3989174	3989190	TACGGAGCACACCAGTATCATC	CGAGAGGGTTACTTCAGCTTGT	305
R1SSR0465	(GA)6	12	3989682	3989693	TTCACAGAAAAATGGCTGTGTC	AAATAGCAATGGGTTGGAGATG	450
R1SSR0466	(A)13	13	3994908	3994920	AAAGCTGGCATTCATTGCTATT	TCGGGCGTTTCAAGTAAGTATT	348
R1SSR0467	(TATT)5	20	4002018	4002037	TGCACCTATTAAATCCACCAAA	TCGAGATTTACTCGGTCTGGAT	363
R1SSR0468	(A)12	12	4009412	4009423	ATCCCAAGTTCTCAACCAGTGT	GTGGGTTCCATTTTGATGACTT	352
R1SSR0469	(AG)6	12	4015462	4015473	TGCTCTTTCCAGACTCTAAGGG	GAGACAATCACAGCTCAACAGC	350
R1SSR0470	(T)12	12	4018243	4018254	TTCAGCATTGCTCATACCCTAA	TGTTGTCCCATGATACGAGACT	373
R1SSR0471	(T)12	12	4027733	4027744	GAGGTGCCAAGAAAATGATAGG	TAGGCTTGTGTCATCATTGACC	264
R1SSR0472	(CCA)5	15	4088598	4088612	ACAAAGCCTTGAAACCGTATGT	TTTGTTGTCATTTTTGCTTTGG	427
R1SSR0473	(AG)35	70	4116705	4116774	GGGATGAATGTGCCAAGTAAAT	TGGGGGAATTATTCAGTCAATC	379
R1SSR0474	(A)13	13	4154919	4154931	CATAACCTTGACAGCCATTTGA	CTCTTCATCTGGAAGGCTCACT	364
R1SSR0475	(TCC)5	15	4196542	4196556	ACGGAGGGTTTCTACATTCTGA	TAGAAGTAGCTAACCAAGGCGG	84
R1SSR0476	(CTT)6	18	4201876	4201893	TGCATCAATAAGAGGGTTTCAA	AAAATGCGTCTTCTCTCGTCTC	404
R1SSR0477	(GAT)5	15	4241095	4241109	AAGTGCCACAATCATCATCAAG	ACCGACAGATTTCTTATCCCCT	230
R1SSR0478	(TA)8	16	4244846	4244861	CAACCACACCTTTAATGTGGAA	AGGAAATTGCAGCCATAAAGAA	412
R1SSR0479	(T)14	14	4248970	4248983	TCCAATCTCTCTACCCCAAGAA	AGTAAACACTCCTGCAGCAACA	239
R1SSR0480	(TAT)5	15	4272474	4272488	CTCTGATACCCACATGATTCCA	CTCAAGTTTCAGGTCTGCATTG	267
R1SSR0481	(T)20	20	4272596	4272615	CTCTGATACCCACATGATTCCA	CTCAAGTTTCAGGTCTGCATTG	267
R1SSR0482	(T)14	14	4279078	4279091	ATCTCAGCCCATTTATTCCAAA	GCCTTCAACATATTAGGGATGC	406
R1SSR0483	(T)12	12	4288533	4288544	ACTTAATTGTTCCATCGCTTAGTT	TGATGAGCTTTAAAACAGCGAA	92
R1SSR0484	(AT)9	18	4300825	4300842	ACACATGCACTGGAGTATGGAG	CGTACGCAACCTTTTGTTGATA	375
R1SSR0485	(A)15	15	4302397	4302411	ATGCTTACACACGTCACAATCC	GATGTGTGGCAATGGAGTTAGA	415
R1SSR0486	(AG)20	40	4309082	4309121	GAGTTTCAGCTGTGTTGCTGAG	TGCAAACTCCAAATCCCTAGTT	184
R1SSR0487	(T)12	12	4319746	4319757	TCTGTAACAGGCCCAAATAGGT	ACGGCAAATTTACGATTCATCT	313
R1SSR0488	(A)15	15	4326807	4326821	AGCACATTTGCCCTCAATAGTT	TAACTGGAAGGTTCTGGCTTTC	304
R1SSR0489	(T)17	17	4332084	4332100	CTAATCTCTTCACCGCGAGAGT	CGTTTAATTTTCTCGCCATTGT	401
R1SSR0490	(GA)9	18	4332391	4332408	AATTGAACAATGGCGAGAAAAT	AAATAAAGACCATCATCACCCG	139
R1SSR0491	(T)17	17	4349779	4349795	GGCTCAAATGTTGATTTGGAAT	ACCATCTCCATCAAAGCAATCT	350
R1SSR0492	(T)13	13	4365016	4365028	CAAGTTGCAATATGCATGGAGT	CTGAGAAGAAAGGGAAAAGGGT	371
R1SSR0493	(T)13	13	4378524	4378536	ATGATCAGAAAGGGACAAGGAA	GGGTAAGATGATATCTGAGGCG	357
R1SSR0494	(T)16	16	4387181	4387196	ATTAGTCTGTCGCCGAATTGAT	CATTGACGAACATCTAACGGAA	429
R1SSR0495	(AT)13	26	4390386	4390411	CAACTACAACAAGGTGAATCGC	GCCTGACCAAAATCTTCATTTC	392
R1SSR0496	(AT)15	30	4410533	4410562	TTGAATGTGAATGAGTCGGAAC	AAGAACACGTGAGGATCGAAAT	356
R1SSR0497	(A)12	12	4415841	4415852	AACCAGAACCCACCGTTAACTA	AACCAAGGCAACAAGACAAAAC	261
R1SSR0498	(T)13	13	4446635	4446647	TTGAAGGACCAACCAAATAACC	ATCGTATTTTCCTCGCAGATGT	241
R1SSR0499	(AT)14	28	4452980	4453007	CCCACCGTCTGAATCTTGTAAT	CTTTGCAATTTATTGGGTTCGT	319
R1SSR0500	(AT)15	30	4484665	4484694	CCACCAACCTGGTTTACAGAGT	AAAAATCGAACTTTAGTTTGCTCA	445
R1SSR0501	(T)18	18	4484886	4484903	TTTTTCTGACAAAAGCTTGAAAA	GCAAAATGTGGGTGATACTTGA	127
R1SSR0502	(T)15	15	4485596	4485610	GTCGTCGGTCCAGTTAGAAAAC	AATGTTATATCACCCAGGCACC	274
R1SSR0503	(GTT)5	15	4487775	4487789	TTGTTTTCATCAAACCACAAGC	TCTCACCTCATCTCTCACCTCA	361
R1SSR0504	(TC)7	14	4495255	4495268	CAACCATATAATCGCAACGAGA	CAATGGGTTCGAAGAGAGAAAC	177
R1SSR0505	(AG)6	12	4505582	4505593	TGCAGTAGGAGAAAAGATGGTG	TGTTGAGGAGATTGTAAGTTGTGC	282
R1SSR0506	(AT)6	12	4510086	4510097	TAGCCAAAATGCCAGCTTTACT	AAGCCACATTGGTCTTAGAGGA	369
R1SSR0507	(TGA)6	18	4533156	4533173	CTCTCAAAGTCCAGAGACCGAT	AAATCCAAACTCCGTAAAGCAA	271
R1SSR0508	(T)21	21	4533458	4533478	TTGCTTTACGGAGTTTGGATTT	AAACCAATGCAATGTTATGTGC	446
R1SSR0509	(T)16	16	4573096	4573111	TGATCAGAGCTTGAACTGGAAA	GGCCTAGACTTTGGATTGACTG	191
R1SSR0510	(A)13	13	4575499	4575511	CCAACGATAAAAGCCCATACAT	TCATCAAGGTCAAGCAAGAGAA	330
R1SSR0511	(CAT)5tctatcttctgaaattgtagcctcttcactgttgacatctttgt(TTC)5	74	4581383	4581456	GTTTCACCTACTGAAGCTGCCT	CGAAGCTCTTCTCTGATCTGGT	376
R1SSR0512	(CT)6	12	4585593	4585604	GCATCTCACTGGCTCTTCTTCT	GCTAGAGGAAAGATGTTTCGGA	427
R1SSR0513	(TTA)7	21	4621672	4621692	CGAACAAAATAACAACTCTGCG	AGAACACACCGTTTCTCTTGGT	309
R1SSR0514	(TA)8	16	4626556	4626571	GGGTGAAGATTACAGGCAAGAC	CTGCGTAGAGACAAATCAGGTG	307
R1SSR0515	(A)12	12	4633214	4633225	TGAAGGCCAAAGAAAACTAAGC	TGTGAAACAAGAAAGAAAGGCA	266
R1SSR0516	(TA)10	20	4638037	4638056	ATGTTGAAGATCCATCTGCCTT	TGTCCGTCAAATCAATTAGGGT	264
R1SSR0517	(AT)9	18	4638263	4638280	TGCACACATCTACCTGATTTTG	AAGAGATTAGGGTTTGGGTGGT	445
R1SSR0518	(TA)7	14	4639285	4639298	GAACGGAGTAACGTGATGATGA	GAGGCCTAACCATGCATACAAT	355
R1SSR0519	(AG)6	12	4650570	4650581	CCTAAGGTCGGAGATGTAGTGG	AGGCCCACACCTGAAAATAATA	388
R1SSR0520	(A)13	13	4657413	4657425	CTTTCTACTGTCGTTTGGGTCC	TGAGCAACTAGCGCAACAGTAT	203
R1SSR0521	(T)12	12	4661191	4661202	TCAGAACTTTGTGCACAGAAAAA	TTCACATCCCACTGACACTTTC	192
R1SSR0522	(A)15	15	4666297	4666311	CACATTCGTACGTTTTGCAGTT	GAGAATTTGGGAGGAGGAAAAC	422
R1SSR0523	(GA)25(AG)6	62	4668512	4668573	ACTGTGTCAACCAATTCCACTG	AAATTAAAGCCTTCTGCTGCTG	403
R1SSR0524	(A)12	12	4675402	4675413	ATGTGCAGCAGCAGTAAGTTGT	TTTCCTAACAAGTTGGTTGGCT	433
R1SSR0525	(A)14	14	4676763	4676776	AAAATCAGAATCTTCACGCGAT	TTTTTGTTCTGTGATTTGGTGC	336
R1SSR0526	(T)12	12	4688715	4688726	ATTGCCGACCAGATATCCTAAA	ATTTCAAATTTCATCGGTTTGG	351
R1SSR0527	(T)14	14	4699882	4699895	GCATGCTGATGAAACCATAAAA	GTTTTGAATGAGATAGCGGGAC	329
R1SSR0528	(TC)6	12	4719515	4719526	TAACTTCACGCCACTCTTCGTA	TGTGTTTTGGTGTTGTAAAGGG	137
R1SSR0529	(GGA)5	15	4720588	4720602	TCGAATCTGTATAAACCCCCAC	GATGGATGATTGTCTTCCCAAT	340
R1SSR0530	(GTG)7	21	4720865	4720885	ATTGGGAAGACAATCATCCATC	AAGACTCGGCTGCTTCACTATC	322
R1SSR0531	(GTG)5	15	4721033	4721047	CGAGTCATAACGGTTTCAACAA	GCGGGTATAACACTAGACGGAG	442
R1SSR0532	(AGG)6	18	4721343	4721360	CTCCGTCTAGTGTTATACCCGC	TCCTCTGCCTTCTCTCCACTAC	369
R1SSR0533	(T)15	15	4762362	4762376	AAACCCAGAGAAATTGAACTGC	CGGATGTAAACTTTTCCGATTT	215
R1SSR0534	(AT)16aggataacttttatgttaaaacctcgttcaaaattccaataaga(AT)7	90	4802046	4802135	TCTTTCGTATTCGTGACACCAC	CAACGTCTCTATCAAGGGGTTT	359
R1SSR0535	(A)12	12	4811556	4811567	GTGGTTCATCCACCTTTTTCAT	AAATCCCATGGCTTTGATAAGA	280
R1SSR0536	(ATA)7	21	4811709	4811729	GTGGTTCATCCACCTTTTTCAT	CTGGGTATCTTTTGCAGTCACA	389
R1SSR0537	(T)12	12	4821741	4821752	TTATTGACTTCGTCATCGCATC	GGCCATTAGAACATCTCCAATC	334
R1SSR0538	(TA)6	12	4828709	4828720	AATGAGAATCCAGAAGCAGAGC	CAAGCAAGAACACTGAAGATGC	354
R1SSR0539	(T)12g(T)18	31	4833004	4833034	TCAAGTCCCTCTCGACGATATT	TAGCCTAGTGGCTAAGTGGCAT	231
R1SSR0540	(AT)17tgtaatatctgatttaaagagatatcaatttttatt(TA)16	102	4834999	4835100	TTCATGATAAGATTGTAGCCCAAA	CCACCTTGTGGTTAATCCATCT	417
R1SSR0541	(TA)9	18	4854750	4854767	ATGTATGTTGGGCTATAACGGG	CAAGCATGTAAATCTGACAGCG	435
R1SSR0542	(A)22	22	4868231	4868252	AAACCATTGAGGTTGCATTTCT	TGGGACTGGCATATTTGTACTG	145
R1SSR0543	(A)16	16	4869210	4869225	TAGGGGAGTGATTCGATCATGT	AAGCTCCACACTACTGCATTGA	428
R1SSR0544	(A)13	13	4895864	4895876	AAAAATTCGTTCCATGCATCTT	CGCAATTATAAATTCACAGCCTT	203
R1SSR0545	(AT)17	34	4896762	4896795	AAATGGAGTCACCAATTGAAGC	TGCATACTCAGCACAAAAGGTT	375
R1SSR0546	(AT)9	18	4899027	4899044	GAGAAGTCTCCAAGTTGACGCT	TTGACGCACAAAACCATTTTAC	284
R1SSR0547	(A)13	13	4904822	4904834	AGGATTCTCCAGCTTGTACGTC	TTGAAACATGATGGACGAAAGT	209
R1SSR0548	(T)12	12	4906469	4906480	TGCCATTATTTGACGATGATGT	AAAAGGTTGTTTTCATAAGCCG	170
R1SSR0549	(T)12	12	4916627	4916638	AGCAAAAGCCAACTTCGATTAG	GATCCTCCAACATTGAAAAATCA	337
R1SSR0550	(TGC)5	15	4918961	4918975	TGCTTCTTCTTGTGGCTTTACA	CTCATCATGCCAAAATGGACTA	333
R1SSR0551	(A)12	12	4919641	4919652	TTAGTGGTGGGTCGCTCTTTAT	CACTTTGAAGCCAATGACTCTG	356
R1SSR0552	(A)12	12	4946898	4946909	CTCAGGCCCGTATCAATACTTC	GGAGATGAAAATCAGACGAACC	357
R1SSR0553	(A)13	13	4955040	4955052	AGGTTAAAATGCTTTCCGTTGA	TTGAAATGCTAAAGCGGTTTTT	108
R1SSR0554	(T)12	12	5006319	5006330	GGGTAGTAGTTCGTATGGCGAG	CATTGCACAAACCTAACTCCAA	297
R1SSR0555	(T)12	12	5017867	5017878	CCCAAGAAGTAGGCTGTTCCTA	TAATGCGGAGTTGTCGTATCTG	440
R1SSR0556	(AGA)5	15	5032185	5032199	GATACCCAAATATCCACCCCTT	AGGCTGAGAGGTAGTGAACGAG	397
R1SSR0557	(AT)9	18	5054094	5054111	TTGATACAATCTTGCAAGCCAC	AGTCTCAATCCGTAGCCATGAT	226
R1SSR0558	(CAT)5cttcttcaccattaaaacccctc(TCT)5	53	5063245	5063297	ATGCCTAAAAGCCATCACTCAT	GGAATTTATGAGGTCGAAGACG	371
R1SSR0559	(CAC)6	18	5067554	5067571	TCAATCTCTCTCTCCAACGTCA	TCTGACCAACATTCTCCACAAC	318
R1SSR0560	(A)13	13	5068179	5068191	AACTTACTGATCGGTGATGGCT	CAAATTCTTACGCGTTACACCA	364
R1SSR0561	(AT)6	12	5072568	5072579	TTTGAAAAGGCGGACAATCTAT	GACAACACAAACACCCCTTTTT	282
R1SSR0562	(TGT)6	18	5085425	5085442	ATACCCTGAGATGGGAGACTCA	CCCTACCATGGCTCCTATACAA	166
R1SSR0563	(AG)6	12	5093774	5093785	TCCATTTGACAGTGTTCTCTGC	GTTAAGGTTAACGCAGAGTGGG	195
R1SSR0564	(T)16	16	5094561	5094576	AGACCGTAATAACATCGACGAA	ATAGCTAGCCCCTTGGAGAGTT	325
R1SSR0565	(T)12	12	5107888	5107899	AATCCAATGCAGTGTCTTCCTT	CTCTTAGGGTTTTTGCAGGAGA	312
R1SSR0566	(A)13	13	5117551	5117563	GAACAGAAACAAAAACATGCCA	AATGATTGTTCAATTGCGTCAC	339
R1SSR0567	(T)16	16	5119509	5119524	TGCTCTGTAACATTTTGGATGG	CAATTGGACTCAACACAGGAAA	151
R1SSR0568	(GAG)6	18	5164328	5164345	GTCTTCCTGACCGTAATCCTTG	GGAGGACTTTGACTTTTGAACG	314
R1SSR0569	(AC)6	12	5187219	5187230	AACAGGCTGGGAAATAAGTCAA	CGTGCTTATAAAGGGTTTGGAG	388
R1SSR0570	(A)12	12	5199012	5199023	TTAGCAGAAGCCTTTCCAGTTC	ACTGATGGCCCTTTAAAACAAA	145
R1SSR0571	(T)15	15	5208347	5208361	GCAGTCGTAAACTTCATGGACA	GTGTTATCACCGCCGTTTTTAT	274
R1SSR0572	(TG)6	12	5212955	5212966	TCGTTTGGGCTTTTACTCAAAT	AGAGGGAACTGTGTGCTTTCTC	372
R1SSR0573	(TA)17	34	5221671	5221704	GAGGGAGGCATGACTTATTTTG	TTTTATTGGGGGAGAGTGATTG	365
R1SSR0574	(TA)10	20	5223614	5223633	GTGTTAGTCAGCCACATAGCCA	GGTTAACGGCTGCTTACTGATT	449
R1SSR0575	(T)13	13	5229503	5229515	TCATGAATTTCGTGTACTTCGG	TCTGGATTTTGTATGCGTCTTTT	319
R1SSR0576	(TA)17	34	5297497	5297530	TGAAGATGCAGTTGAAGATGCT	CAACGAGCACGTTTACATGATT	240
R1SSR0577	(AGG)6	18	5301633	5301650	TTGGTTAGTTCCTCCCCTGATA	TCACACTATTCATTCTGTGCCC	435
R1SSR0578	(TA)6	12	5308072	5308083	AATGGAGACCAGACTTTACCGA	TTGGTCTCATTTTTCACCATTG	198
R1SSR0579	(CT)6	12	5308728	5308739	ATGGGTCCTAGACCTCTCTTCC	AACCGAAATGCATTCGTAAAAT	397
R1SSR0580	(T)14	14	5312507	5312520	CACTGAGTGCCCTAAACCTACC	ACAAAACGCAATCAAAGACAAA	426
R1SSR0581	(T)14	14	5318212	5318225	CCCTCTCTTTAGCTTACAGGCA	AAAAATGAATCAATAACGTCTGG	162
R1SSR0582	(ACAA)6	24	5385264	5385287	TCCACACTATCAAGTGACGACC	CAAACAAAGCACTCTTCAGTGG	443
R1SSR0583	(T)12	12	5387531	5387542	AAAGGATTGGCATCTACGTTTG	CCTTTTCATGCGTTTGTCATAA	341
R1SSR0584	(CTCGC)5	25	5395491	5395515	CTAACCTTCGGTTCCAGATCAC	TCAGGGACGACGAAGATAGATT	356
R1SSR0585	(A)12	12	5401589	5401600	CGAGTTCATGGAAAATGATTGA	AACGTAACCGGAACCATCATAG	315
R1SSR0586	(GAT)6	18	5404430	5404447	GCTCATTCGTTTTCTGTAACCC	ATCTAGCTAAGCATCACGCTCC	252
R1SSR0587	(TTG)5	15	5451333	5451347	GGAAAACTCCCAGTTGACTTTG	GGCAAAGGTCACTTTCAAGAAC	142
R1SSR0588	(AT)9	18	5455822	5455839	GCAAATTTTCTTTTGTGCCTTT	ACTATGCCTTGGGACTGATGAC	447
R1SSR0589	(A)17	17	5481848	5481864	TTAGGGTTGTGTGACGTCTCTG	GAAGAAGACCTGTATCGGTTGG	154
R1SSR0590	(T)13	13	5484519	5484531	TGGCTAGAGGTTTGTTTATGCTT	GTGTACAGACACATCAGGCTCC	240
R1SSR0591	(AAG)5	15	5494989	5495003	AAGAGCTTTTCGATGATCTTGC	CGTCGTCGTCTTCTTTTCTCTT	264
R1SSR0592	(CTC)6	18	5518190	5518207	GGTATTCGTGAGATGAAGGGAG	AAAAAGAAACGTTCACATGGCT	154
R1SSR0593	(T)14	14	5519163	5519176	CCATATAGGTGGAATGGTTCGT	CAATCTTGCTGCATTCTTCTTG	375
R1SSR0594	(CTC)6	18	5519746	5519763	ACTTTGCCCATCATCACTTTCT	ACAAGGAAAAGAAAACGGTTCA	223
R1SSR0595	(T)15	15	5551049	5551063	TTCACTCTAAGAACGTGTGCGT	TACAGAAAAGAGGGGGAACTGA	423
R1SSR0596	(T)12	12	5552316	5552327	TTTCTGGACTCGTTGGAATCTT	AGAACTGCCTTCTGGATTGAAG	352
R1SSR0597	(AT)13	26	5557955	5557980	TTGTGTGCCTACTAGTGCATGA	AAAGCGAATTAACTGGTTCTCA	293
R1SSR0598	(AG)9	18	5563370	5563387	CGACAAAAGAAGGAAAAAGGGT	TTTAGAGAGAAGAAAGTGGCGG	287
R1SSR0599	(TCT)7	21	5565421	5565441	TGTTCTCCCCTGGATATTTTTG	TCAGAAGAAGCACCTTACGACA	311
R1SSR0600	(T)14	14	5566661	5566674	GCTTGTAAAACAGAGCATGGTG	GGCATGAGCTGTACACCATAAA	425
R1SSR0601	(TTG)5	15	5579714	5579728	CACGAAGGAGTAAAATCCCAAG	TAGGAGAAATGCCTTGGAAGAA	295
R1SSR0602	(T)22	22	5582280	5582301	CGGGACTGTTTCCATTTTATGT	AGAAATGTCCTCAGCTCGAAAG	426
R1SSR0603	(GGT)7	21	5592877	5592897	TCAACCTCTCTTGGAAAGAAGC	GCAAGTACCAAACCCAAAACAT	396
R1SSR0604	(T)12	12	5594877	5594888	TCATTTACCAATGGCTTAGGCT	CTAGTTGGTTGATTACCCTCGC	261
R1SSR0605	(A)12	12	5618601	5618612	ACTTTAAGCATTCACCGTGGTT	ACGTGAGAGAGTTGTACTTTTCAA	389
R1SSR0606	(AT)7	14	5627098	5627111	TTTCTGATGTGTGCAATGATGA	TCTACAAGCCTACGAGGGGATA	415
R1SSR0607	(T)15	15	5638820	5638834	GCCCATAAGATAATCAAAAGCG	AATGTCGGCGTCTATTGTTCTT	177
R1SSR0608	(T)25	25	5651519	5651543	CATAAGCATTTTCGAAACCTCA	ATAAATGGTAGGACATGCTGGG	286
R1SSR0609	(CT)6	12	5656468	5656479	TATCAACATTGCAAGAAAACCG	GAGCCAAGTCTTAAAGCCAAGA	350
R1SSR0610	(A)12	12	5656653	5656664	TCTTGGCTTTAAGACTTGGCTC	ACCTGAAGACGGTGTTGTTCTT	207
R1SSR0611	(CT)7	14	5663642	5663655	TGGAGCTGAAGACATCTTTGAA	ATCGGAGATTAAACCAAGCTCA	289
R1SSR0612	(A)16gtctatatc(T)12	37	5678986	5679022	CAACGGGTATGCATGAAGTCTA	CTCTTTTGTGTTGTCCATTCCA	241
R1SSR0613	(AT)10	20	5694913	5694932	TGTCCTCCACCTCAAGTAACCT	TAGGATGACAAAACCATTCACG	360
R1SSR0614	(A)19	19	5710888	5710906	TTTGGAAGCTAAGATTTGGGAA	TTCATGAATCTTTGCACTTGTT	324
R1SSR0615	(T)12	12	5721483	5721494	TATAATCCAGCAATGGGGAATC	ACCGTGTTTTCAAAGGTCTGAT	433
R1SSR0616	(T)17	17	5725626	5725642	GTGAGAGACGAGAGGAGAGGAG	CCCAACCTGATGACACAAACTA	430
R1SSR0617	(A)12	12	5730868	5730879	GTGGCCCAGTTTGTTGTATTTT	TTAATCTCGACCAGGGGTCTTA	361
R1SSR0618	(GAA)5	15	5755466	5755480	TAATTCAACAAAACCCCACCTC	TTTCTGAGATTGCTTTTCGTCA	243
R1SSR0619	(A)23	23	5756628	5756650	ATAGTTTCTGGCAAGATAGCCG	AGCTGAACAAACATGTCCAAGA	294
R1SSR0620	(T)13	13	5761594	5761606	GAACGATTTGACGAATTTAGGG	AAACATTTTGCAGTCCGTAGGT	322
R1SSR0621	(T)13	13	5762077	5762089	TGCAATGGAGTTTACAAACCTG	TGTTGCTTTCAGAACCTTGTGT	191
R1SSR0622	(GAG)5	15	5766924	5766938	ACGGTGTAGACTCTCCCGTATC	TCCTCCTTACTACCACAGCCTC	399
R1SSR0623	(TA)9	18	5770211	5770228	TGTGTCACATTGCAAAACTGAG	CGGTCACAAGTTAATTTCCACA	278
R1SSR0624	(A)12	12	5770662	5770673	TCAAAAAGATGCCAATGAAAGTT	TTTGATCGTATGGTCAGTTTCG	269
R1SSR0625	(T)16	16	5772043	5772058	GAGAGTGCTCGGGACTGTTAGT	TCTCATTAGCCGTTTTGACCTT	348
R1SSR0626	(TC)6	12	5784057	5784068	AAGTAGCAGCCTCATGATAGCC	GACGAGCTTGAGAGATTGTGAA	348
R1SSR0627	(CTT)6	18	5799209	5799226	ACTCAGTTGTTAATGCCCCACT	TGATCCAAGGAAAGTGATGATG	447
R1SSR0628	(GA)6	12	5812971	5812982	ATGACAGCCTCCTACCATCATT	AAAGCTTGAGCCATTTGAAGAG	178
R1SSR0629	(CAC)5	15	5821591	5821605	AGGCAAACCACCAACAAATATC	GTGGGCTGTTAAAAATTGAAGC	222
R1SSR0630	(GA)7	14	5822166	5822179	AGAGGAAAGGAGGTAGTGTCCC	TTATGACTGGTTTTGGTTGTCG	235
R1SSR0631	(GT)13	26	5823785	5823810	GTGGAGAATATGCAACAGTGGA	AAAACAACCAGTGGGAGAAAAA	322
R1SSR0632	(AT)8	16	5826229	5826244	TCAGAAAATGAAAGTCAGTGGC	TCTTTATCGTCGATGTTGGGTT	226
R1SSR0633	(ACC)5	15	5837433	5837447	CGGTCAAAGGACAACCTAAGTC	TTGGCTAGAAGAACCAAGAAGG	199
R1SSR0634	(AG)6	12	5839623	5839634	TGGGAATGCAGTAAGAAACTGA	GTCTCTCACACACACCCAAAAA	409
R1SSR0635	(AG)6	12	5848883	5848894	TATGTCCATGACCATTTGGCTA	TCTATTTGGATAATGCGTGTGC	410
R1SSR0636	(T)14	14	5859668	5859681	AATTTCCGATTCTGGATTCCTT	TTAGCAGCTACGGATGATCAGA	185
R1SSR0637	(T)15	15	5867638	5867652	CCATCCAAGCTTTGTAATGTGA	TTTTAAGAACGCGGTGGAATAC	378
R1SSR0638	(A)16	16	5871512	5871527	TTGTCCCGAGTCAAGATGATAG	AATATTTGGGAACGATGGAATG	162
R1SSR0639	(TTG)7	21	5879722	5879742	TGGCTTTTGTTTTGGAATTTCT	CAGAGTCAGCAGCTCGTTTAGA	269
R1SSR0640	(A)13	13	5881715	5881727	CGGCTTAGAAAATGGCAATACT	ATTGATTGTGCAATGGATGTGT	450
R1SSR0641	(TC)9	18	5891252	5891269	AACAATCCGGTTTGATCATAGG	CTTAAAGCTTGTCCCTTTCCCT	262
R1SSR0642	(T)12	12	5916130	5916141	CCATCACCATGTTGTTTGGTAG	GTTTACGGCCTATTTGACCAAC	354
R1SSR0643	(A)12	12	5933138	5933149	TCATTTCCGATACTCAATACCAA	AAAATGGCAAACGCTATCATCT	122
R1SSR0644	(AT)8	16	5935880	5935895	GTTAAGCTAGGATTCTCGGCAA	GCATTTACCAAAAAGCTTGGAC	408
R1SSR0645	(T)18	18	5954293	5954310	TCATTCTGACCATTGGATTTGA	GTTCACAACCAGGCTTCTCTCT	329
R1SSR0646	(A)15	15	5960203	5960217	CCGGAGATTTCTTAGGCTTTTT	ATCTTTATGCTTGTTCGTGGGT	421
R1SSR0647	(TG)7	14	5981040	5981053	ACGTTGAATGGCATTAGGATCT	TAAAAGCACCCCTCTTGCTATC	221
R1SSR0648	(TA)13	26	6004697	6004722	ATCGTCGAGCAATTTAGGTTGT	TAAAAAGAACCTCTCGTTTGGC	345
R1SSR0649	(A)13	13	6015512	6015524	GGAAAAGCTGGTCAAGAAAATG	CGAGGATTCTCATAAAATGGTCA	259
R1SSR0650	(A)12	12	6028567	6028578	ACAAACTGAGGAGAGAGGAACG	CCAGAATTCAATCTCCAACCAT	328
R1SSR0651	(CT)21	42	6028707	6028748	ACAAACTGAGGAGAGAGGAACG	CCAGAATTCAATCTCCAACCAT	328
R1SSR0652	(AG)8	16	6036719	6036734	AAAATTTTCATAAGTTTGATGCGA	ATTGTGTGTGTTGGTTTTCTCG	431
R1SSR0653	(A)14	14	6050720	6050733	TCCTCCCACTAAATCAACCTTT	TTACTCAGTGACGGGACGTTTA	281
R1SSR0654	(GA)6atgcgatggactctctcactag(TC)6tatctctgcttgtcgcagggggtatttgaaagctgtgtggagttgtggag(GA)6	108	6051244	6051351	AAGTCTCTGTTTGGGAACGAAA	AGATTTGCACAAGGAAAGCAAT	296
R1SSR0655	(T)12	12	6055343	6055354	TCTGGCCGAATCGTATTAAATC	TCTCCATGCTAAGTGTCGCTAA	318
R1SSR0656	(AGA)5	15	6066788	6066802	GTGGGTAACTCTGCAGCTTCTT	TGTAAGATGTGTCCATGAAGGC	297
R1SSR0657	(TA)6	12	6078492	6078503	AAGATTGTTTGAATTTTCGCGT	GAACCATTACCACAACATCCCT	183
R1SSR0658	(A)15	15	6118438	6118452	CAACACCTTCTTTAGACGGACG	GGCACAGCTTCTGCTATATGTG	363
R1SSR0659	(T)12(TTG)6*	28	6129896	6129923	CGTCGTTTTATTGGGTGGTAAT	GGACTACCTCACAATCTGGCTC	339
R1SSR0660	(GGA)5	15	6139173	6139187	GACTGGACTTTGGACTTGATCC	TAATATCGTCTCGGAAACTGCC	227
R1SSR0661	(A)14	14	6185680	6185693	TCATAGTGATGGTGATGTGGGT	GGTCTTCAAGGAACTTGGTCAC	180
R1SSR0662	(AGA)6	18	6189001	6189018	TAGCTGTTTTTGAAGGAGAGCC	GGAAAAATGGGGAAATACATGA	144
R1SSR0663	(A)24	24	6232739	6232762	CGTTTGTAACAAGGCCCATTAT	TGAGAAGTGGAGATTTGTGGTG	273
R1SSR0664	(GT)6	12	6244257	6244268	ACACACACTTGCTTCTCTTCCA	TAAGACTGGTGGAATGATGCTG	389
R1SSR0665	(TC)6	12	6252760	6252771	GAAACTCTTATCGCAAAACGCT	TTGAGGCCTTTTCTACCAACAT	199
R1SSR0666	(TAA)5	15	6255165	6255179	ACCAACGTAACGTGTGATCAAG	AAAAGATTGAGCTGCTCCTTTG	386
R1SSR0667	(GT)9	18	6288509	6288526	AATTGCAGTGAGGATGAATGTG	AGGCACCTACCATGTATGCTTT	360
R1SSR0668	(T)12	12	6305470	6305481	ATATTTAGCTTCTTGCCCCACA	TTTGCATGCATACCAAGTTCAT	300
R1SSR0669	(GA)9	18	6332334	6332351	ACCCCCTTTCTAAACATTTGGT	CGAGGATGAAGAGGAACGATAC	220
R1SSR0670	(T)12	12	6343502	6343513	TTCCTTTTATTCCATCAGCCAG	GCCATAATTAGGCACAAACCTT	394
R1SSR0671	(A)12	12	6376461	6376472	ATTCAATGCCTTCGCTACAAAT	CTTTCCAGAAGTCTCTCCCTGA	154
R1SSR0672	(TC)8	16	6379439	6379454	AGTAGGAACCGAAGCACCATTA	AGATCCGAAGAAGAAGATGCTG	333
R1SSR0673	(TCA)6	18	6380945	6380962	CATCCTCTGAAACCCTAACCTG	AGTGGTACTCGGTGTTGGTTCT	424
R1SSR0674	(AG)14	28	6420028	6420055	CTGATCGAGAGAACAGAGCTGA	CATGTGGAGTATGTATGGGGTG	329
R1SSR0675	(T)15	15	6424160	6424174	AACCAGAAAAACGATTGCCTAA	TTTCTGCACTTTATGTGGTGCT	205
R1SSR0676	(T)17	17	6428685	6428701	CCTGGAACCTCCTATTCAGTTG	GCGTAAGGCACAAGTTTCTCTT	396
R1SSR0677	(TTA)5	15	6459143	6459157	TGCCACTTCACATGGAGATAAC	AGAAGAGTAAGAGGTGCCAACG	429
R1SSR0678	(T)12	12	6461715	6461726	ATCACTTCCCTTACGCTTTCAA	TATTCTTGACCCTAGCTCTCCG	376
R1SSR0679	(AAG)5	15	6502801	6502815	GTGGGTGGGTACCAAAAAGTTA	ATAATCTCGCGGCTAGAAATGA	175
R1SSR0680	(TC)6	12	6515276	6515287	AGGAGAGGAAAGATAAGGTGGG	TTGTGATGGAGGTTGTTTGAAG	349
R1SSR0681	(TTC)5	15	6521241	6521255	TGTCTTAATTGTCTGGCATTGG	ACTCTGCCTCGTTCAAGAAGTC	403
R1SSR0682	(TG)9	18	6527860	6527877	TAGTGAACTGTTGGCAAAGGAA	CCATAATGCGATTTCAAAAGGT	353
R1SSR0683	(T)13	13	6566615	6566627	GCGCAACATAAGTTAGCAGTTG	CAACAGCAGCTTCTTCATAACG	431
R1SSR0684	(AAC)5	15	6575800	6575814	CAAGGTCCAACAAAAACAAACA	CCGTAGGGAAAATGTGTAGCTC	303
R1SSR0685	(T)12	12	6591624	6591635	GAATTTGACTCCAAACCTCCTG	AAGGGGTCAGAAAGAAAACACA	302
R1SSR0686	(TC)6	12	6596843	6596854	GGAAAAACCAGTCAGCACCTTA	GATGTCGGAATAAACGCTTACC	100
R1SSR0687	(A)13	13	6608814	6608826	GATCAGATCTAATGGTCTCGCC	AGTCCATTGAGCGTTCCTCTAA	436
R1SSR0688	(A)12	12	6637461	6637472	CCTTTCTGAGGTGAAGCTGTCT	GTTGTTGGAAGCAAAGAAAAGC	299
R1SSR0689	(T)13	13	6638510	6638522	TAATGCGAGCGTAAATCGAGTA	TTATATGACTCGGTCCAGCCTT	219
R1SSR0690	(CT)6	12	6655293	6655304	ACGAATCAATTAATCACAGGGC	GGATGTTCCAATGAACAAGGAT	299
R1SSR0691	(GA)8	16	6673125	6673140	GATTCAGAAGAGAAGCAGCCAT	TTGGTTGATACAAAGCAAATCG	276
R1SSR0692	(T)16	16	6694594	6694609	TGTGAAGCCTAGCGTGAAGTAA	TCCCTCAGACTTTTGGGTTAAA	155
R1SSR0693	(C)14	14	6747838	6747851	TAATGCGATCTTTGTGGCTAAA	ACTCATTAGAAAATGGGCCTGA	260
R1SSR0694	(A)13catgcaatctttagaagaaaaaaatgcaatcttc(T)13	60	6748755	6748814	ACCGACTTTGGACGTACTTGTT	GGTACAAACAAAGACTGGCTCC	381
R1SSR0695	(T)16	16	6753620	6753635	TTCAACGTCATGATTTCCAGTC	GCAATGCCTATATTTTTCGACC	329
R1SSR0696	(ATC)8	24	6790268	6790291	TTATTCCCTCACTCGTTTCGTT	TTTTTGCTCAGCGTCATAAGAA	379
R1SSR0697	(A)13	13	6794736	6794748	TGCACAATGGGAAATACAAAAG	CTTTGAGACTCTGTGTTGGACG	340
R1SSR0698	(GTG)6	18	6812121	6812138	CGGTTTTTACTTGCTCCAAAAA	TACGCCTAGATACGTTCGGATT	210
R1SSR0699	(GA)6	12	6814877	6814888	AAATAAAAAGCCAGCATGCAAT	TGTGCGATTGAGCTAAAGAAAA	410
R1SSR0700	(TC)12	24	6858528	6858551	AAAAGGCAAAGAAAACTCATCG	CCGACACATCTGATGAATGACT	420
R1SSR0701	(AG)7	14	6866047	6866060	GCAAGGGAAAACAACAGAGAAG	ATCTCTTTGAGCGACGAAGAAG	285
R1SSR0702	(GAT)5	15	6876321	6876335	TCAACATACTCGCCACCACTAC	TGCAACGACTGTCTATTGTCCT	369
R1SSR0703	(TA)9	18	6880271	6880288	TTTTTCCCAAATAATCAATCAAAA	TGGTACCAAAATGAAGGAAAACA	421
R1SSR0704	(AT)8	16	6880681	6880696	TTTTTATGTTTTCCTTCATTTTGG	CAGCATTCTATGCATTTTTCTTTC	168
R1SSR0705	(A)17	17	6885542	6885558	TTGAATATGGATGAGGAGGCAT	GCAATCTGATAAAACCCAAAGC	100
R1SSR0706	(T)12	12	6892298	6892309	TCCTTCGTCTTCTTAGCTTTGG	AGATTAGATCCAACGGACGAAA	312
R1SSR0707	(A)12	12	6901242	6901253	ACGATCGTTCAAGGTTTTGAGT	GTTTCCCTAGACGACGAATCAC	302
R1SSR0708	(A)12	12	6924838	6924849	AGGAAGCATGTTAGGGTGGTAA	TTTTCAACGAAAGCCCAATACT	364
R1SSR0709	(T)12	12	6933519	6933530	ATGCTACGTTGCTGAGAAACAA	ATCCTTCATCCTTGTGTTTGGT	357
R1SSR0710	(AG)10	20	6934868	6934887	GAAGCCAACTTGGAGAACAACT	TTTCCAAAGCCTCTCATACCAT	320
R1SSR0711	(T)12	12	6936255	6936266	GTAACTTTGCTTTGGACCAACC	AAAAACCCAAAACTCGAATGAA	270
R1SSR0712	(T)13	13	6940132	6940144	TTTTTATGGGAGGGGACTTACA	ACGTTCCAACCACATGACATTA	273
R1SSR0713	(TCT)5	15	6951811	6951825	GTTAGTTTGGTCATAAAGCGGC	GAGGTTGAGTGAAAATTACGGC	316
R1SSR0714	(CAC)6tgggtataggcatgag(TCA)5ccatccccttcacagccatctttgaatatggctttggctacacttccttatagcccatcttttgcaacccctgttgctgacgggaagaaactcatg(GGT)5	160	6952842	6953001	GTGGAGTAAGAAGCGAGGCTAA	TACTAGACGCAGAGCATTGGAA	327
R1SSR0715	(TA)8	16	7052030	7052045	ACCGCCAGTTATGTGTAAGTCC	TGGGGGCTATTTAGCAAAGTT	369
R1SSR0716	(A)13	13	7111860	7111872	ACTTGCTGCAAATCTTTTGGTT	ACTTTCAGTTGGAGCACGTTTT	422
R1SSR0717	(TTGAA)5	25	7135762	7135786	TGAGGATAGGGAGAAGCTAACG	TTCCTCAAGCTTCACAACTTCA	327
R1SSR0718	(A)12	12	7161888	7161899	AAGAAGATTGACAGGCTCGTTC	TTAGAATATCCTTAACGGGCGA	432
R1SSR0719	(AG)6	12	7170838	7170849	GGTCGCATGTAGTTTGTGGTAA	ATGGGATCACCTAATGTATCGG	422
R1SSR0720	(TG)10	20	7179867	7179886	TATGATGAACACTGGCCAGAAC	AGAGGTCTCCAGTTCGAGTGAC	295
R1SSR0721	(T)20	20	7181463	7181482	TTGGTAAGCCAAAGTCAGAACA	GGAGTGGTAGGTCCTCTTCCTT	413
R1SSR0722	(TTC)5	15	7181739	7181753	AAGGAAGAGGACCTACCACTCC	CTGGGTTTTCTGTTTTGGAGAC	193
R1SSR0723	(AG)6	12	7182089	7182100	GTCTCCAAAACAGAAAACCCAG	AATCACACACCACTCCCTCTTT	372
R1SSR0724	(AT)11	22	7182856	7182877	CGTTCCAACCAAAAACTGTGT	TCTGATTACTTCATGGATCATTGT	446
R1SSR0725	(T)16	16	7211262	7211277	GAAGCTTCCCACTCCATAATTG	TGGTTCAACTAGGTGTTTGTGG	286
R1SSR0726	(AT)7	14	7214214	7214227	TAACGTTGTAATCCTGCCATTG	CTAATACCCTCGAAAGCAAACG	387
R1SSR0727	(AG)6	12	7215602	7215613	ATCCCGGATCTATCATTCCTTT	AAAGATGCTAGCTCGTTCAAGG	402
R1SSR0728	(AT)6gt(TA)15	44	7219085	7219128	AACTCCTTCACACCTCCTATGG	TCATGAGGTGGAATCTTGAAAT	212
R1SSR0729	(A)21	21	7234015	7234035	AAAGTTCGAACCTGCAATCACT	AATTTTGTTTAGATGGCGCACT	402
R1SSR0730	(AGG)5	15	7253315	7253329	AGAGAAGGATCGAGAACGTGAC	AAGCTGAGCTCTCATTGGAATC	400
R1SSR0731	(AT)6	12	7258225	7258236	CTTTTCAGGAACCCAATCAAAG	CCACGTGTTATGTTTGCTGTTT	364
R1SSR0732	(TG)6	12	7274604	7274615	TGACTTTCTCAGCCATTCGATA	GAAAAGCAAATCCACAAAAACC	257
R1SSR0733	(T)14	14	7284433	7284446	AACAAAAACATGATGCGTGAAG	TGGGACACGTGGATTTTATATG	367
R1SSR0734	(AT)6	12	7298654	7298665	TCAAATTTATGGGTTTTGGCTC	TTGGAGAAAGAGTTACAAAATGG	327
R1SSR0735	(T)12	12	7335871	7335882	AGAGATTATTGCTGAAGGTCGC	TGATGCTGCTGTTACTGGTTCT	413
R1SSR0736	(TA)7	14	7353517	7353530	ACATTGACGTGATCCTCCTTCT	TGAGTCAAAACGAGAGGTTGAA	442
R1SSR0737	(AG)7	14	7356493	7356506	GCTGAGTAACAAAGGCAAAACC	CTCGTTACTGCTGCACTCATCT	343
R1SSR0738	(A)13	13	7359081	7359093	AACTCTACGTGTCATGGGTGTG	ACCCTAAAAGGTAAGCAAAGGG	433
R1SSR0739	(A)13	13	7369666	7369678	TTGGTTTAGTCCAAATGGGTTT	TGATTAATCGGGTTTCTTCGAT	339
R1SSR0740	(CTC)5	15	7380167	7380181	CATCAATCCTAGTCCGCTTACC	GTCGGAAGGCACTAAATTCAAC	440
R1SSR0741	(AAG)8	24	7384548	7384571	GAGAAGCCTGAGGAAAGTGAAA	CCCTTGTTAGCTTTGCAGTCTT	391
R1SSR0742	(T)13	13	7384781	7384793	GGCGTTGGTTGATAAAAAGAAG	GCCTGCAATCTCATACAATTCA	291
R1SSR0743	(A)16	16	7396534	7396549	GCCCGTACGATGTAAAGAAGAC	GCTTGGTGTACCAACATCTTCA	254
R1SSR0744	(ATT)5	15	7401515	7401529	TAGGTGAGCACAAAGCGAACTA	TATTTTCTGCGTTGTTTCGTGT	257
R1SSR0745	(T)14	14	7446581	7446594	CCGTTGAACGAAACACTATCAA	GACGGTCTCCATCCAGAACTAC	303
R1SSR0746	(T)13	13	7450311	7450323	AGGCTGCTATTCACTGGAGAAG	CATGAGGTGGTTAGAGTCCCTC	295
R1SSR0747	(TAT)15	45	7455975	7456019	ACCACCAGATTGGCACTAGTTT	ATGAGGTCATTCACACTTGTCG	408
R1SSR0748	(CT)7	14	7469068	7469081	AGGCCCAATATGTGTAAAATGC	GGCGAATTGAAGATCTGGATAC	375
R1SSR0749	(GGT)5	15	7469376	7469390	AATCTGCTCGTAGCGATTTCTC	GTCTTGGATTAGCGAAAACACC	329
R1SSR0750	(GGA)6	18	7477868	7477885	CTTGAAGAGACAAAGCATCGTG	ATTCAACCTTTAAAACGGGGTT	343
R1SSR0751	(CGG)6aggaggatccaccaccttgatctccagaccttcccgtcgatcgcgagacattttc(GA)15	103	7483299	7483401	TGAGAGCTTTAGGGATACCCAC	ACAAAGCTCGATCCTTTCTTCT	444
R1SSR0752	(A)13	13	7485340	7485352	CTGTGCAAGATACAAGACGAGC	TACAATCATTTGAACTGGGGTG	262
R1SSR0753	(T)13	13	7485601	7485613	TTAAGCAGTTCAAATGATGCGT	ATCCTGAATTGGGAATTTTGTG	411
R1SSR0754	(A)12	12	7485998	7486009	ATGTGGGAAGTCACAAAATTCC	GTGAGATTGTGAGGGTGTTGAA	410
R1SSR0755	(TG)7	14	7515444	7515457	TGGATCTTTGGTGCTGTTATTG	ACTCACCTCGTTGATCCATTCT	125
R1SSR0756	(CT)8	16	7534307	7534322	CCTCTCTTAATTCAATCCGACG	CATCTTTCACGAAACCCCTAAG	239
R1SSR0757	(AT)6	12	7565970	7565981	TTTCATTTTTACCTCACCTTTGG	GGATGAAATTTTGGAAGATGGA	342
R1SSR0758	(T)12	12	7567854	7567865	CTCTTTGCCACGTAGACTCCTT	AGGTGGGTCTATAAGGGGACAT	263
R1SSR0759	(AT)7	14	7571562	7571575	TGATACATGAGGATGAAGCCAC	AAATCAAAACCGGCTGAATAAA	406
R1SSR0760	(A)14	14	7592127	7592140	CAAACCCGTCTTCATACCATTC	ATGTGTCATAGTTGCAAATCGC	238
R1SSR0761	(T)12	12	7677705	7677716	TGGGGAACCATTAATTTCAAAG	TTTAATTTACCTTGGCAGGCAT	363
R1SSR0762	(T)13	13	7685231	7685243	ATTCTGATGGCTTGTCTTGGTT	GGGACTGCCAAAACATTAAGAG	128
R1SSR0763	(CTC)6	18	7707782	7707799	ACAAAAAGATCCGTCACTCGAT	AATCGTAGCAACCGAAAACTTC	393
R1SSR0764	(A)12	12	7708969	7708980	AATTTGTATGTTCAGGTTGGGC	GTGAGTTTGTGATGTCGTTGGT	417
R1SSR0765	(CT)52	104	7741464	7741567	ATCACGCATGAATTGTCTGTTC	GTCCATAAATATCCTTTGGCCC	289
R1SSR0766	(AT)6	12	7742347	7742358	TTCCAGTTTACCGACAGTTGTG	AGGATCAAAACCAACATCAACC	296
R1SSR0767	(TA)12	24	7755171	7755194	GGGAGTGACCAAAATTGGAATA	TTGTAATGCTTTCCCCATCTCT	322
R1SSR0768	(A)12	12	7764799	7764810	TTGTCTTACAACGCTTGCAGAT	AACAACTGTGGTTGTGTTCCTG	336
R1SSR0769	(A)12	12	7777342	7777353	TTTATCTCTCGCCTCCAAAAAG	TTTACCCCCTAAAAGCAGAACA	99
R1SSR0770	(TA)7	14	7788644	7788657	TGGACGCAGTCAATCAACTTTA	TTGATGTTTTCGTGATCGGTAG	342
R1SSR0771	(AT)17	34	7808498	7808531	ACAGGATGTGAAAATGACTCCC	GTCTCGTCCTATTGACGGATTC	414
R1SSR0772	(GAA)5	15	7840873	7840887	GAGGGAGAGGAATGTGTTTTTG	AGATTCTCCAATCGGCATTTTA	340
R1SSR0773	(CCG)5	15	7883200	7883214	CAGAGACAGTACCCATGAACCA	CAACAGCAACAACAACAATCCT	374
R1SSR0774	(AT)6	12	7891788	7891799	TGCATGTTCGATCCTTTCTTTA	GGTGGTAGCACATATCCGTTTC	395
R1SSR0775	(A)17	17	7906275	7906291	TGTATTTTGGTCTGTTGGGACA	TACTTTTCATTTGGCCCACTTT	113
R1SSR0776	(T)12	12	7906679	7906690	GTTATCGCTGATCTGGCACATA	GCCATCTTGCTTGAGCTAACTT	376
R1SSR0777	(TC)6	12	7911868	7911879	TTGTATGCAGAGAATTTTTCCTTT	ATGTTCCCTGTGGATGAAAGTC	322
R1SSR0778	(A)12	12	7923230	7923241	CATAGAGGTGTTCTGGGTTGGT	TCTCCTTTAACACCCGTTTGAT	242
R1SSR0779	(CT)8caggtactcgtactcttcctttca(TC)7	54	7923371	7923424	TCAAACGGGTGTTAAAGGAGAT	GAGAGATGGAATCTGGGTCATC	411
R1SSR0780	(TC)6atctcagtttgcacaatataaatccctaaaaatggcgcaaacaaaaacctagtcagccactctcagagactt(TC)6actctcgggta(CT)8	123	7924951	7925073	GAGTTAAAGGAGAGCCGTCAGA	AGCAGAACAAAAGGCCATACAT	338
R1SSR0781	(A)12	12	7966999	7967010	TTCGATTACGGTGAAGACTGTG	GCAAACCCATGTCTCTCTAACC	312
R1SSR0782	(AGA)5	15	7984786	7984800	TACGAGTCAAATGAGGAGCTGA	TCACATCAGTGGAACCTCAAAC	351
R1SSR0783	(T)12	12	8000076	8000087	TCATATTTTTGTAAACATGGCCT	AGAATCACAATGGTGACAGTCG	367
R1SSR0784	(A)13	13	8000539	8000551	ACTGTCACCATTGTGATTCTGG	TAAGTTATGCGTCCGAACAATG	346
R1SSR0785	(A)12	12	8003115	8003126	TCCATCCCGATTTATCTGATTT	ATTGCTTGTAGACGCCTCTTTC	165
R1SSR0786	(T)12	12	8009104	8009115	CGGTTATCGTTGATTCGAACTT	GCAACTATGTTAAGGCCAGGTT	372
R1SSR0787	(AT)26	52	8009717	8009768	CAAAATATTTGGTTGCTGCTGA	TTGCAACGTAATCTTAAAGTTTTG	379
R1SSR0788	(TA)8	16	8012858	8012873	CAATGTGTAACCACTTGCCACT	ATCATTCCCCTTGAGTCCCTAT	368
R1SSR0789	(A)12	12	8027792	8027803	AAATCAACCCATCCATCTGAAC	TGAAGAATGTGGTACGGTTTTG	324
R1SSR0790	(T)13g(A)14	28	8031268	8031295	TATGAAGTCTTGGTCGCTGAGA	TGAGTTTGTGGCTGGATTATTG	420
R1SSR0791	(TG)9	18	8041810	8041827	TTGACGTCGATCAGACATATCC	GCACAAAAGGGAAGATGTTAGG	204
R1SSR0792	(AAAT)6	24	8071378	8071401	GGGGTTTTGCAATACAAACTGT	TTTCTGTCATCATTCCGTGTTC	317
R1SSR0793	(A)13	13	8076626	8076638	TCGAAGCTTCTTTTGATCCATT	AAGCAATTCGAGGAAACTACCA	337
R1SSR0794	(GA)7	14	8080134	8080147	AGCAGAAACCCTTCTTGTTCTG	TTGAGAGCTCACACTCTCTTGC	303
R1SSR0795	(T)14	14	8082575	8082588	AGAATTTTGCAAGCAATGGAAT	CGCGCTAGAAGACTCTCAAGAT	322
R1SSR0796	(GA)8	16	8099047	8099062	CGTGTGGATAAGGAAATGGTTT	CCATAAATTCCGGGAAGAAAGT	293
R1SSR0797	(T)14	14	8104480	8104493	TTTTTGTTGCGGTCCTTTTATT	AGAGAGTCAAACGACGAAGAGG	341
R1SSR0798	(CT)6	12	8104619	8104630	AGGAAACGGAAGCTAAACACAG	ATCTGTTCCAGATTTCAAGGGA	150
R1SSR0799	(TG)6	12	8105927	8105938	AGTGGTTGTGGTTGTGACTTTG	TCGAGTTACTCTTGATCTGCCA	367
R1SSR0800	(T)21	21	8113204	8113224	AAGATCATTGGGACAAAACACC	TAAGCCAAAACCGTCTGAATTT	163
R1SSR0801	(TG)10	20	8119210	8119229	TTTTTGTGTTCTTGGGGAGTTT	CATGAAAGACCATCACCGAGTA	326
R1SSR0802	(A)14	14	8120183	8120196	GGAATTTCAAACACCAGAAAGC	CAACCTCAGGAGGAAGTACCAC	366
R1SSR0803	(TG)12	24	8120868	8120891	AAATGCTCTTTGCTAGGCTTTG	CAGAACAAACCATGGAGTGAGA	364
R1SSR0804	(T)13	13	8122315	8122327	CGATGCTATAGTTTAGGGCTCG	CAACAGCTGCATTTAACGAAAG	85
R1SSR0805	(TA)6	12	8125620	8125631	CTAATTTTCTTCCGGCTTTCCT	TCCAAATCACTTTAAGCTTTCCTT	240
R1SSR0806	(A)13	13	8142901	8142913	GTTCCTAACGATGAAGACTGGG	CAGTTTAGTCAGGTGCTGTTGC	416
R1SSR0807	(A)13	13	8146482	8146494	TCACCAAAGTTGTCATCACCTC	GAGTTAGCGGAGAAAGTCCAGA	379
R1SSR0808	(CAT)7	21	8192990	8193010	ATTTATTAGATTGCGGCCAAGA	ATCGGAGTCGACTGATTTGTTT	395
R1SSR0809	(CT)7	14	8222597	8222610	CCAATCATGCATTGCTAAGGTA	CATTGTGTTTGAGGGAATGAGA	319
R1SSR0810	(CAA)5	15	8239821	8239835	TTGCCTAATCAAAACAACATGC	AAGTTTCCTCAGTTCTTCACCG	252
R1SSR0811	(T)17	17	8261313	8261329	TCTTCTCATTACGCTCCGTACA	ATTGACTGATCCAACGGAGACT	370
R1SSR0812	(TGG)9(AGC)5	42	8285512	8285553	TTTTAAGAAGAAGAACGCTGGG	TCATCTCTTTTGCTTTTCGTCA	156
R1SSR0813	(T)13	13	8310754	8310766	TTTGGATCACAGTTGGTAGACG	AGCAAACTCCACATCAAACCTT	401
R1SSR0814	(GTT)6	18	8317485	8317502	GGTAAGGGTTGTGGTTTTGGTA	ACCGCGTCAAAATATCAATTTC	284
R1SSR0815	(AAACA)5	25	8321924	8321948	TTGACTAGCAAGCAAGTGGAAA	GAGTTGCGTGAAATCATACCAA	372
R1SSR0816	(TGC)5	15	8322612	8322626	CAAGAGATGATCCTCTGCTCCT	CAAGATCCTCCAGTCTTCTGCT	436
R1SSR0817	(GGT)5	15	8325755	8325769	GACCACAATTGCAAAAGACAGA	GCGGCTGATTTCATCTTCTAAT	160
R1SSR0818	(CCA)7	21	8348287	8348307	GAAGATTACCTTCTGTCGGGTG	GGACGATAACAACGGCTATGAT	81
R1SSR0819	(GGA)5	15	8348449	8348463	GAAGATTACCTTCTGTCGGGTG	ATTTAGGGTTCCGATCTTCTCC	425
R1SSR0820	(TC)6	12	8352216	8352227	TGTACACACCACCACTTAAGCC	TGAAGAAACGGCGATACCTAAT	235
R1SSR0821	(GGA)5	15	8353555	8353569	TTTTCTTCTTCTCCTCCTCACG	TGGACTCTTCTTCCCTCTCTTG	133
R1SSR0822	(T)12	12	8354152	8354163	AAATTGCATTTCCGTCCAATAC	TAAGCTCTTCCACGTCATCAGA	373
R1SSR0823	(CT)6	12	8368922	8368933	GCTCCCAAAACTCAAAGACAAC	TGAAACAAAAGCATCACTTGCT	365
R1SSR0824	(GA)8	16	8369466	8369481	TCGTTTTGATACCCGAGAACTT	TAATTCCGTGTTGTCTGAATCG	296
R1SSR0825	(CT)6	12	8369632	8369643	TCGTTTTGATACCCGAGAACTT	TAATTCCGTGTTGTCTGAATCG	296
R1SSR0826	(T)13	13	8401478	8401490	TAGCCTGGCCAGCTTAAAAATA	AAAGATTGTGCAGTTCCCAGAT	365
R1SSR0827	(A)12ttctctctctgtcattgttcttcccctctacatacaaaacaataatattattaatagataaaaaatattaaaaaaat(TA)6tccttcactcgtttgacaaaaaaaaaatatccttccctcaaaggccggcagattcattggggttttagggttttac(A)21	198	8407182	8407379	AATGGCGCTCATTAGTATCGAA	ATGGAGAGAAACGCATCAAAAT	434
R1SSR0828	(TAT)8	24	8423403	8423426	AAAAGAGGGAGGGAGAGAGAGA	TTTGTGCTGACTTTTCCGAGTA	406
R1SSR0829	(AT)12	24	8429380	8429403	TTCTATTTTCAGGAACGGAGGT	GAAAAGGAGTGCAAAATCATCA	199
R1SSR0830	(GA)8	16	8443619	8443634	CATTGTGAAAGGAAACACCAAG	TTTAGGGCATGTCCATCAATTA	362
R1SSR0831	(AT)8	16	8444106	8444121	CACTCATCTTTTAGGAACGGAGA	AAACGTTAAAGCTGGGATCTGA	216
R1SSR0832	(AT)10	20	8445708	8445727	GGACAATCTGTCCCTTGAGAAT	AGAGGATCAGACAGGAGGAACA	438
R1SSR0833	(A)15	15	8455908	8455922	TCATCCTTACGGAACTCTTGGT	ATATACGGAACGCGAAAAGAAA	291
R1SSR0834	(A)13	13	8460685	8460697	ACAGTCGTATCCTGCGTATTCA	AAGTCTCTCACCTGCTTTGGTC	419
R1SSR0835	(A)19	19	8461148	8461166	GACCAAAGCAGGTGAGAGACTT	TGTTAGTGTCCAAGTGGTGCTC	444
R1SSR0836	(A)23	23	8465418	8465440	ACTCCATCAATCCAACTCACCT	TCACGTGAAAACATGGACTAGG	438
R1SSR0837	(A)13	13	8466605	8466617	TTCATGTATTATGCTGGGCTTG	ATTAAACCCGCGTGTGAAATAG	233
R1SSR0838	(T)12	12	8468355	8468366	GCTGAAACTCACAAGGAAGGAT	AAGGCACTTCCACTGGATTATG	403
R1SSR0839	(AT)6	12	8470768	8470779	TGCCCAGACCTAGTTTAGTGGT	ATTTTGCTGAATCTGTGTGTGG	345
R1SSR0840	(AT)8	16	8474460	8474475	AACCAAATCAAAATCGTCCATC	TGAGGTAGGTGAGTCGAAGACA	305
R1SSR0841	(T)14	14	8480347	8480360	GCTGGAGTCCGAAAATTCTATG	TAAGGCGCCAGTAATTTTAAGG	414
R1SSR0842	(T)14	14	8487428	8487441	GATCCCTTTCACTTTCACCTTG	CTTCTCCCTGTGTACCATAGCC	151
R1SSR0843	(AG)9	18	8510563	8510580	AGTTGGGGGAAAAAGAGAAAAG	TGCCTTTGATGATGACGACTAC	410
R1SSR0844	(TCT)5	15	8521034	8521048	GTCTTCAAACCCATTCGATCTC	TTTAGGCAGAAGAAGAAGGTCG	177
R1SSR0845	(AC)9	18	8522598	8522615	TGATCCCACCACTCCCTATATC	CCTTCATCTCGTTCTCTTGCTT	228
R1SSR0846	(TA)7	14	8524956	8524969	ATTATACTTTCGGGAACGGAGG	TAAATTGCCCCAAAAACAAAAC	316
R1SSR0847	(A)13	13	8526388	8526400	CCCAGTTTTTACTAACACCTTCCA	TTTTGTACTGTTTGGGGGTTTC	282
R1SSR0848	(A)12	12	8526576	8526587	TTTCTTGCGGTGAACTTTTTCT	TTTTGTACTGTTTGGGGGTTTC	210
R1SSR0849	(A)15	15	8534083	8534097	TACCGGAAAATCCAAAGAAAGA	GTCTCTTCACTTCAGCTCGGTT	430
R1SSR0850	(TA)8	16	8537869	8537884	TACGCAAACTCTGTAGGCAAAA	ACCACTGTTTCTCACGCCTAAT	432
R1SSR0851	(TA)8	16	8538180	8538195	GATCCCCCTTCGTTTCTAGAGT	CGAGGAAGTGGAGTAATGGTTC	318
R1SSR0852	(TA)6	12	8541474	8541485	TCGGTGTTGTATCTCTCCCTTT	TCGACAACAAACGATATCCATC	292
R1SSR0853	(AG)9	18	8544514	8544531	AACAAAAAGGGTAAGAGGGGAG	TCAACACTCCCACATGCTAATC	399
R1SSR0854	(A)15	15	8546598	8546612	CGGAGGAAGAGGAGGAGTTTAT	AGCTGGAAAGCTGTTGATTGAG	341
R1SSR0855	(GA)6	12	8547040	8547051	TTTGTGCGTTGATGTAATGTCA	TATACGTGGACGTTTGGTTCAG	96
R1SSR0856	(TCT)8	24	8556403	8556426	GGGAGAGGAACAGAGTCGTAGA	ACACACACACAAACCTGCCTAC	272
R1SSR0857	(GAA)6	18	8560122	8560139	AGACGAAGGTTATGCTGAGGAG	GAGGCGCTACTAACTTCCTTCA	360
R1SSR0858	(TA)7	14	8582448	8582461	CAGATGCTTTGGCCTCTAAACT	CAGCCAATCTTATCAATGGTGA	393
R1SSR0859	(GA)6	12	8589350	8589361	AGGGTTTTCTTCCTTGACAACA	AGAAGGGTGGCTATACCTGACA	240
R1SSR0860	(AC)6	12	8591922	8591933	ACCAAAAGACTCTGCAGTCACA	TTCAACCCAGACATCATAGTGC	402
R1SSR0861	(GT)8	16	8594384	8594399	CAAAGGCACGCTTAAGAAAAGT	CTTCTCCACCAACTCATCTTCC	337
R1SSR0862	(AT)8(AG)6	28	8602006	8602033	TCAAACTGAGGAAACGAAGTGA	TGTGTACAAATCTCATCCCTGC	161
R1SSR0863	(A)12	12	8624200	8624211	CAGTGACAGAAGCCTGATGAAC	TTGGTTTTGCTTTAAGGTCGTT	229
R1SSR0864	(TCT)6	18	8628839	8628856	ATTCTCTTCCTCTTCCGCTTCT	TTGAAGCCTCACAACCCTAAAT	342
R1SSR0865	(AG)6	12	8651135	8651146	TTATTTCTAAAAGGGCGTGGAA	CATTGAGCCACTAATTTCCTCC	198
R1SSR0866	(A)12	12	8657796	8657807	GAAATTTATGCGGAATTTGAGC	AGATTCAACTGCGGTTAGTTCG	375
R1SSR0867	(TA)11	22	8662805	8662826	GTTGTTGACCGTCCCTCTATCT	CCATCTGGTAACTTTTCTTGGC	228
R1SSR0868	(TC)9ttttaaaatgggtcgttgagtctttcagcaacgcgtcgacctcaaaacatttgggaattgtagcaaaaaatcaaatcatgtgaa(T)12	114	8672474	8672587	CCTAGTCGTTCGTTCGTTCTCT	CAGAGATCACTTGATACGCAGC	374
R1SSR0869	(AT)6	12	8678611	8678622	CCTTATTCTGTTCCGAGGTGAC	CAAAGAACACCAAAGACATCCA	276
R1SSR0870	(A)15	15	8689401	8689415	CTTTCAGAACCTTTTGACCTGC	CAGACCCCACGAGAAATTTAAG	336
R1SSR0871	(TCT)66	198	8690464	8690661	CTAGTTGATGGGTAAGCCAAGG	CCAGGTCAAAATTAGGTTCTCG	412
R1SSR0872	(AT)6	12	8708258	8708269	TCGAAACCTGAAATTTGTATGAAA	CTAGATATACCATCCGGCCAAG	259
R1SSR0873	(AAC)5	15	8736878	8736892	AAGCAGAGTTCCTGGTGAGAAG	CAATCAGCCAAAACAAAATGAA	171
R1SSR0874	(TG)6	12	8737546	8737557	GTGGCTGACGTTATTTTCTTCC	ATCAAACACAAAAGCAATCACG	88
R1SSR0875	(AAG)6	18	8742772	8742789	AATTCGTCTGCCAACTTCATTT	TGGAGAGGAATCTAGAAAAGCG	167
R1SSR0876	(CTT)6	18	8747890	8747907	GAGGCTAACTTTGCTTTCTCCA	TGCGACTTGTTTGAGTTTGTTT	161
R1SSR0877	(CT)6	12	8749601	8749612	CAATAGAAAAATGGGTCCCGTA	TGTTCTTGTTGCTGCTTTTGTT	341
R1SSR0878	(AG)10	20	8772270	8772289	ACATGGTTGCTTCCAGATTTTT	AGCAAAGCAGATAATGCAGTCA	399
R1SSR0879	(A)16	16	8777697	8777712	ATGCGTTAAAAACCGAAAGAAA	CCACAACGACACCTAAACTGAA	348
R1SSR0880	(T)12	12	8808345	8808356	TTCCTAAAGGATTCTCCGCATA	TCCCAGTTTGAGGAAGTTTGTT	249
R1SSR0881	(TA)10	20	8854560	8854579	CGTTTTGTGGCACGAATAATCT	TTGGGACAGAATCACAGTTGTC	340
R1SSR0882	(AGA)5	15	8857715	8857729	GAGTCCAAGCTCAGAGAAGCTC	CTTGGGTAAGGTCAAGTGGAAG	333
R1SSR0883	(AGA)5	15	8860129	8860143	TACAGATTGTGGAGTTTCGTGG	TGAGACGCAAAACCTCTGTAAA	411
R1SSR0884	(A)15	15	8866462	8866476	GTAAGTTGCCATGAGGTCACAA	CAACGGATATAACAAGGGGAAA	357
R1SSR0885	(TG)11gggtggggg(AT)6gttagctatttgtttttttctgcgagaaaaagtatgcttcccac(A)14	101	8869002	8869102	AGAAAGAAAACGGTGAATTCGT	GAAGTTTTGTTTTGTGGGAAGC	318
R1SSR0886	(GT)15	30	8879866	8879895	CAAACCACCTATTTGCTTGTGA	AGTTCATGCACCCTTCTTTGTT	211
R1SSR0887	(A)13	13	8880485	8880497	TGGGAGGCAAACTATCTCATTT	CTTTTTGAACAAATCCCCTTTG	267
R1SSR0888	(ACA)5	15	8896858	8896872	ACTCCTCCATGGACTCTGACAT	GTTGTATTGGGACGGAGAGAAG	217
R1SSR0889	(TTTTA)5	25	8930238	8930262	AAACCAGAACCGACATCTCCTA	GAGCTCAACTTCACGAAGAGGT	291
R1SSR0890	(T)17	17	8948552	8948568	ATGTAAATCTAGCCCCCACCTT	GGCCCTTTCTCAAAAAGAGATT	278
R1SSR0891	(TCG)5	15	8962632	8962646	ACATGTCCTTCTCGGTGAATTT	ATCATAATACCACCTGCAACCC	442
R1SSR0892	(AG)8	16	8962759	8962774	TCTCTCTCTCTTCCTCGTCGTC	ATCATAATACCACCTGCAACCC	228
R1SSR0893	(GA)6	12	8969439	8969450	TAACGGAGACGTTGAAGGAAGT	CTCTACTCCCTCACAGAGCGTT	445
R1SSR0894	(A)13	13	8976754	8976766	TCGTGAATGTTGATGAAACCTC	GAAAAAGAGTGCTGAACGTGTG	160
R1SSR0895	(A)14	14	8980621	8980634	CAACGGACCAAATCAACAGTAA	TAATCGGAACAAGGAATTCACC	318
R1SSR0896	(T)15	15	8988329	8988343	TGAAACACGTGAGCTAAGCACT	CTGCGATTAAGTAACGAAACCC	406
R1SSR0897	(TA)8	16	9049901	9049916	TTTTCGTAACCATGTGTCATCA	TGTTTGAACAAAACAAATACACCA	421
R1SSR0898	(A)12	12	9065111	9065122	TCACTGGACCTACACCGTACAC	TCGAAAACATTAATATGCACGC	341
R1SSR0899	(TA)10	20	9103152	9103171	TTGATTTGGTCTCACCATCTTG	ATAGCCTGTCCTGAGATTTTGG	447
R1SSR0900	(TTC)5tgactttgactgtttcgggatatgaactttaacgttagataaattcaccggcaaatcagacagagacagcg(CTT)5	101	9107401	9107501	AGGTAGAATCCTTCCTTCCGAG	TATTCGCCCACTCTTTCGTTAT	400
R1SSR0901	(AT)6	12	9125842	9125853	TGTCAGTGGCATAGAAGTGTAAA	CCGTTACCTGCATTTGTGAATA	316
R1SSR0902	(AC)6	12	9129031	9129042	AAGTCAAACCACGAAGGAAGAA	TGTAGTTTCTGCTGATCTCGGA	247
R1SSR0903	(T)12	12	9139422	9139433	GCATTTTGGTTAAGTTCCTCCA	GGTTCACGTCACTTTTCTTCCT	313
R1SSR0904	(AAT)6	18	9141893	9141910	TAATTAAGGAACTGGGAAGGCA	ATTGAACCCATTTCATTTGTCC	90
R1SSR0905	(CT)7	14	9143863	9143876	CCCACCCTTAATTTTGGTATGA	CTCTGTGTCCAAGCTCACAAAC	348
R1SSR0906	(TA)6	12	9167352	9167363	TGTTAGGTCCAACAGAATGTTTC	TGTTTTGATTTATATATTTGCGCC	417
R1SSR0907	(TA)10	20	9168526	9168545	TTCGGGTAGTTCGAATCTTTGT	TGTATAACCGGATCGAAGCTCT	238
R1SSR0908	(AT)13	26	9236051	9236076	CATAAAACTCTACACCACCGCA	TGGAATTCAAGAGTTCGGTTTT	162
R1SSR0909	(T)16	16	9237957	9237972	TACTTGGAGAACAAGCAAGCAA	ATTGAAGCAGAGGTCAATCGTT	419
R1SSR0910	(A)12	12	9243027	9243038	GTAATTGACGGGATGGAGTCAT	CATAGCCGAGAGCTTTTCTGAT	271
R1SSR0911	(T)12	12	9299331	9299342	AAATGATGCCATTTATTACCAATC	CGTTATCCCCTTATGATTCCGT	396
R1SSR0912	(AC)10	20	9307084	9307103	CTGGATAAGTGATCAATGCTGG	AAATGTTGAGCTGATTTCGGAT	212
R1SSR0913	(AG)9	18	9308020	9308037	TCTATCTAGGCTTCAACGGCTC	CGCAAATAGAAAAGGCTAATCG	191
R1SSR0914	(A)12	12	9308418	9308429	CGATTAGCCTTTTCTATTTGCG	GTGTTAATTTGGTGGTCGGAAT	315
R1SSR0915	(A)16	16	9312845	9312860	ATATAAACGGCAGTAGCCCTGA	CTTCTTGTCCTGCTTAGCCACT	269
R1SSR0916	(T)12	12	9324095	9324106	AATAAATTCGATCCAGCAAACG	TCGGATCTTTCTGACAGGAACT	309
R1SSR0917	(T)19	19	9340450	9340468	ACTTGGTGCACAGGAAAATACC	ACTGAAAACTGGGGCTTTATCA	261
R1SSR0918	(A)12cactctaagaacaatccttttagc(A)16	52	9346102	9346153	GCTGTCATCACTTGCGATACTC	AATATCGCCTCAATTTCTGCAA	286
R1SSR0919	(CCT)5ccaattgtttttag(CTT)9	56	9347478	9347533	AAAAAGTTGTGGAGTGTTGCCT	GAATCGAGTCCATTGTTGTTGA	435
R1SSR0920	(CT)10	20	9347777	9347796	AATGTCAACAACAATGGACTCG	TTAACCAGCCTAGAGCAAGGAG	232
R1SSR0921	(T)12	12	9348700	9348711	CGGTTCTGTTGCTCATTTACTG	CACCTCTGGATTTTTCTCCATC	190
R1SSR0922	(TC)6	12	9369127	9369138	ATCTTTTACCGGTCATTCATGC	AGAAGAGCATGGAGATTGCTTC	219
R1SSR0923	(AT)7	14	9375842	9375855	GACAGTCATTACACCAGACCGA	AAACTGGTTCAAACCCTTCTCA	342
R1SSR0924	(T)18	18	9377489	9377506	ACAAGGAAGACAGCTCCAAGAC	AGCCATGGACGAGATAAACAGT	125
R1SSR0925	(A)12	12	9380511	9380522	ACTCAAATGATGAGGGCATTTT	GGCGAGAAAGTGATTATCAAGG	301
R1SSR0926	(T)14	14	9381482	9381495	GAGCACTAATCTCTCCCTCGAA	GTGCTGGTGATTGTGTTCTCAT	146
R1SSR0927	(T)15	15	9381668	9381682	GAGCACTAATCTCTCCCTCGAA	ACTCCAGGAAAACACCATCTGT	325
R1SSR0928	(T)15	15	9388936	9388950	CGGATAAGGATAATCAGTTCCAA	AACACAGCCAACACGAAATATG	353
R1SSR0929	(AT)15	30	9393403	9393432	AATTCAGAACTTTGAAACGTGGA	CGCTGGTGTTTGATTTCATTTA	405
R1SSR0930	(T)12	12	9409468	9409479	AACTGCGATTGTCAATGTTTTG	GGGCCCGGAAAAATAATATAAC	277
R1SSR0931	(TA)9	18	9416121	9416138	TCCTTTGGCGAAGAGATTAAAG	TTCTTAACAAAACTTTTAAACCGC	424
R1SSR0932	(AT)6	12	9422175	9422186	TGGATTTTGGTTTCGGTTATTT	AGCTGAAATCTGACACGACAAA	119
R1SSR0933	(AT)7	14	9422741	9422754	GGATCTCAAAGACCCATACTCG	ATGTCGCAATTGTTTCATAAGC	394
R1SSR0934	(CT)10	20	9433752	9433771	TTCACTTTGTTTGGTTCCCTTT	GGAAGAGGAGTTCAAAAGCAGA	354
R1SSR0935	(A)12	12	9453506	9453517	TCTTTGGTTGTAACCATACCCC	GATTTCCTTTACCCGAGAGGAT	318
R1SSR0936	(AAT)5	15	9455256	9455270	GTCCTAAATCCAGACAACCAGC	TGGGAGAGGACCTAGAAATTGA	261
R1SSR0937	(CAA)6	18	9455772	9455789	AAGCTACAGCAACAACTCCCTC	CAATGTCGAATTGGAGTAACGA	343
R1SSR0938	(TCT)5	15	9459853	9459867	AAGAAGAGAATCAACTGCAGGC	TTCGTCTCCTTCTTTTCTCGTC	417
R1SSR0939	(TA)10	20	9461819	9461838	GTAATGACACTCTTTGCCACCA	ATCATTCATGCGTGATGAGAAC	299
R1SSR0940	(AAG)5	15	9463255	9463269	ACCGAATGTCTTGTCTTCCACT	GTTCCATACAGAATCTGGGCTC	252
R1SSR0941	(T)12	12	9463637	9463648	AGCTTCTCACCAGTGTGTGTGT	GCATGCATGGTTAAAGTTCAAA	270
R1SSR0942	(AT)9	18	9466573	9466590	GTCATGACGTTTGTGTCTTGGT	TTCAAACCTTTTCTGCCTCATT	426
R1SSR0943	(AG)9aatttaatgctttgatggtgtgggaagggggggcgtaaggtattgtgttgcggtagtgagactgctttcggagtaaggcactt(A)13	114	9467356	9467469	TGGAACGTTGAGAGTAAGGGTT	TGTCGTTTCGAGAAGCATTAGA	295
R1SSR0944	(AT)6	12	9468369	9468380	CGATTTACGGGAAATTTTGAAG	GTTCCAAGCTTAAACGGAACCT	413
R1SSR0945	(TA)6	12	9475307	9475318	ACGCGGATTACCACATAGTCTT	AAAGTAACCACCATCAAAGCGT	310
R1SSR0946	(A)13	13	9476593	9476605	TAAAACGTCGAGGGAACAAACT	CTCCTATCTCGGTTATGTTGGC	113
R1SSR0947	(AT)8	16	9478613	9478628	AAAAACTAACTTAAGTGCGACACC	TAAACAGAGCGAAGCATTTTGA	192
R1SSR0948	(T)15	15	9493984	9493998	CTTGGGAAGCTCGTTGTCTACT	GAGAGAACATGCTTCGGAGAGT	359
R1SSR0949	(TC)6	12	9496396	9496407	CAGCCCATCTAACTGTACCCTC	ACGATTATCAGCTCCATCCACT	329
R1SSR0950	(AT)14	28	9496617	9496644	CAGCCCATCTAACTGTACCCTC	ACGATTATCAGCTCCATCCACT	329
R1SSR0951	(AG)6	12	9520343	9520354	TGGGAGAGGATCATAAACACCT	TTGAGAGAGACATTTGTGCCAT	336
R1SSR0952	(T)12	12	9528479	9528490	ACCCTTTCGTTTCTTCCTTTTC	TTTCAGATTGAAATTGTCACGG	333
R1SSR0953	(A)12	12	9533055	9533066	GTCAAGCATGGAAACGTAAACA	ATGTGGTCAAACAGCATGAATC	430
R1SSR0954	(TA)8tccatatatattaaccagtattttgtgatttccaacatacactttagcaacttaaccgtggttaaaagtcttttttc(A)12	105	9537659	9537763	ATCTGATTTTGCGCAGTCAATA	CCGATTTTGGTCTTTCTGTTTT	416
R1SSR0955	(T)12	12	9547420	9547431	GTAAGAAAGGTCGTGCCTGACT	TAAGGGCCAATTTGAAAAGAAA	178
R1SSR0956	(TTGG)5	20	9550250	9550269	GCTTCCTCGGAATTTAGCTGTA	AGTTTAGGTGAAGCATGGGAAA	286
R1SSR0957	(AGG)6	18	9551879	9551896	AGCATTATCCTCAGATGCCATT	CCGTCTCTCTTCTTTTCTTGGA	369
R1SSR0958	(T)12aaaaacaatgtcacacattgatttgcttgggggtgtggagaagaat(GA)6	70	9552183	9552252	TCCAAGAAAAGAAGAGAGACGG	GTTTGCACAGAGACACTCCAAG	286
R1SSR0959	(A)12	12	9557442	9557453	GGCTTCTTCATCTCACTTTGCT	ACGAAACCAATTTTACACAGCC	415
R1SSR0960	(T)12	12	9560199	9560210	CGTAAATTTGCCAAGAAGTTCC	GAACAGTTCCTTCCACAGATCC	165
R1SSR0961	(AC)7	14	9568667	9568680	AGTTTGGTTCATGAGACGGTTC	AGATGCTGCATACGACTTGAGA	333
R1SSR0962	(GCCCCA)5	30	9573778	9573807	AAGAACCGATCAACCTTGAGAA	CAAGCTGAGAAGACAAAGAGCA	441
R1SSR0963	(A)12	12	9577740	9577751	CCTCTGAGCTTGGTTCAGATTT	AGCTGATTTGTACACCACATCG	378
R1SSR0964	(A)12	12	9579460	9579471	ATCAGGCAATGTAGGCAAAGAT	TATTCACTCTGAGGCTCGTTCA	265
R1SSR0965	(TC)7	14	9582028	9582041	CGTTGGTTTGTTTAGTGGAACA	CAGCTGGTCATGTAACTTAGCG	236
R1SSR0966	(GA)8	16	9589955	9589970	CACGACCAAATGATAAAGTCCA	CTACGAAAACTTCTCCTCCGAA	306
R1SSR0967	(AGA)7	21	9593286	9593306	TGTAGGAACTGCACAAAAATGG	GTCAACAAGTTTGAAGACGCTG	369
R1SSR0968	(A)12	12	9602801	9602812	CCACAATTCACTAGAAGAGCCC	GCTGAGACTTGTCCTATGGCTT	339
R1SSR0969	(A)12gagttgacgtttgatc(A)18	46	9605879	9605924	TTTATTATCCTCCTTGCCGAAA	TTGGTGGTCAAACTTAGCTGTG	357
R1SSR0970	(CT)8	16	9608793	9608808	TGTACTTGTTGGGAGGGAGAGT	AGTCAAAGAGTGGCGAGAAATC	302
R1SSR0971	(AT)6	12	9615306	9615317	ACAACAAAAATCGAAGGCATTT	CAATCGAATCAGAACGTGAGAG	298
R1SSR0972	(A)13	13	9634495	9634507	ACACTGTAAGGAGCGGTTTGTT	CAGAAACCAAGATTTGAAAACCA	318
R1SSR0973	(AT)6	12	9635700	9635711	TTTTTGGCCATCTCAAAATATAA	TTTGATTGGTCACACTATACCCA	389
R1SSR0974	(TGA)8	24	9642544	9642567	CTGCCTGGTATGACACAAGAAA	AATTGGTAACCATCGAAACACC	354
R1SSR0975	(GA)8	16	9643765	9643780	TTAGCTTTCCCAAAGAGACGAG	AAAAGGAAGTATCCGATGACGA	448
R1SSR0976	(TC)6ctcaatcatcagattct(TC)8	45	9644288	9644332	GGATCCAAAAATTGAACCGATA	GATCTTGTACTTGGGGATCTGC	293
R1SSR0977	(T)12	12	9647935	9647946	GAAAATTAAACGAGGCGAACAC	CATCTCCAAATGATCCAGACAA	234
R1SSR0978	(A)12	12	9649577	9649588	TTATTGGAAAGACAACCCATGA	CAATGGACCAAAGTTTTTGTGA	345
R1SSR0979	(A)15	15	9653959	9653973	CAGACTTGTTCGAATCATGGAA	CACATTTCCACTTCGCTATGAA	224
R1SSR0980	(CT)6	12	9655299	9655310	CAAGCAATATGGAGAATGGTGA	AGCAGTCCAGCTACCAAGTAGG	365
R1SSR0981	(G)12	12	9658852	9658863	GCGTGAGGAAGAAGCTGTTTAT	ACAGCTTCCAAAAATGGAAAAA	382
R1SSR0982	(T)14	14	9659399	9659412	TCACAGTCAAAGCCTCAAAGAA	GAGCAAAACATTGACTAATCCCA	153
R1SSR0983	(T)14	14	9667679	9667692	TCTGGTTTGTGGTATTGGATCA	TGTTGATGTATGTTTTGGCACA	296
R1SSR0984	(AT)7	14	9670648	9670661	CAACAAAGAAATGCTGGAACAA	TTATTTCCTCAAGCGCCACTAT	159
R1SSR0985	(AT)14	28	9671100	9671127	AACTCAGCATTCCCCTTAATCA	CCACATCCGAATTCACATTTTA	323
R1SSR0986	(A)12gaagaaaaaactcactagtgatcatgccggcccaccaaagaggctctaacaagtaagtataacctccataccctgca(ATC)5	104	9677841	9677944	TGTGCCAGAATAGCACTAAGGA	CCTTCTCCCCTTCTTCTTTGAT	423
R1SSR0987	(TA)6	12	9679561	9679572	TTGCTGAAGTCTGCTCAACATT	AAAACTCAATTTCAAACACCAAA	312
R1SSR0988	(TC)8	16	9684317	9684332	TTTGTTTCTGGCTCTCCTTCTC	TCGATCCTCACTCGGATAAGAT	188
R1SSR0989	(CT)11	22	9685817	9685838	TCTTCCTCGTAACACTTGGGAT	GAGTTCCCTGGAGGTACAACAC	338
R1SSR0990	(T)12	12	9686074	9686085	GTGTTGTACCTCCAGGGAACTC	GAACCAATCTGGACACTGATGA	344
R1SSR0991	(TAA)5	15	9686939	9686953	CCCGTGACTGATAGTTGTCAAA	TAAAGTTGCATCTCCTCAGCAA	443
R1SSR0992	(AT)6	12	9687498	9687509	ATACGCAGCTTTCTTCCCAATA	AGACATGTCATCGGTGAAGTTG	150
R1SSR0993	(TA)8	16	9689048	9689063	GCATTTGCCAAAATCAAATCTT	AAATTGTGTTTTGGTTCGGTTC	386
R1SSR0994	(AAG)5	15	9697626	9697640	CGTTGTTTTTAATTGGGTGTGA	TACCAGCACAGGTCTTTTCCTT	359
R1SSR0995	(CT)15	30	9701381	9701410	CCTTCACAGAACATGGATTCAA	AAACAAGGTCTTTTTCACCGAA	282
R1SSR0996	(CT)6	12	9705708	9705719	ATTGAATGCACTGAACTTCCCT	AGGTTCGCTACTGATATTGGGA	227
R1SSR0997	(A)12	12	9706952	9706963	GAAGCATTCATAACAACCGACA	GAAGATCTGAAAGTTGATCGGG	251
R1SSR0998	(AT)8	16	9708931	9708946	CGATTGTTCTAACGAGCACTTG	GTTAAATCAAACATCCGTGCAA	273
R1SSR0999	(T)17	17	9709400	9709416	GTTGTTTAAGTGTGGCGTGTGT	CATATTCTCCTCTGCCGTTACC	339
R1SSR1000	(T)12	12	9712037	9712048	ACTAAATTCGGTCGGAAAAAGG	CATGTGGGAGCTACTGAGACTG	362
R1SSR1001	(AGG)5	15	9713745	9713759	GTGTTGTTGTTGGTCTCTTTGG	ACCAATGATGCTAGGGTTGTTT	256
R1SSR1002	(AT)6	12	9714627	9714638	TGTGTGTTTGCAAAAATAAAAGA	TTTCATGTGACTCGCTAAATCA	432
R1SSR1003	(TTA)5	15	9717054	9717068	TGCAAAAACAGAACAGAGGAGA	GTGGTTGACACTGATGAAAGGA	328
R1SSR1004	(TGC)5	15	9717310	9717324	TCCTTTCATCAGTGTCAACCAC	CTTGATTGGTCTCCGTATCCTC	182
R1SSR1005	(TCT)6	18	9720699	9720716	TGATGGAGTTGATGATGAGGTC	ACCAAAAACGTTGCGTTTAACT	347
R1SSR1006	(TC)7	14	9721006	9721019	AGTTAAACGCAACGTTTTTGGT	TTATATTGCTCACCCCCAAATC	287
R1SSR1007	(TTC)6	18	9731342	9731359	CAGGGGAAAAGTAATTAGCACG	GGAAGAAGAAGAAGACGACGAA	187
R1SSR1008	(CT)7	14	9731469	9731482	TTCGTCGTCTTCTTCTTCTTCC	GGCGGAGAGAGTCTCACTTCTA	407
R1SSR1009	(T)12	12	9737305	9737316	CTAGCTAGTCGACATGTCCGTG	GAATCCGAACCTCAATTCTCTG	297
R1SSR1010	(GGA)5ggtgattgagcttgaagtagaagaagggaaggta(GAT)6	67	9744106	9744172	AGGAGCTCATCAAAGTCTCTGG	ATAAAAACACAAACGGGTCCAC	443
R1SSR1011	(T)14	14	9746164	9746177	TGTCTCAAACTGCACAGTCCTT	GTCACCATATGTCAGCGAAAAA	372
R1SSR1012	(TTA)12	36	9761429	9761464	ACATCCTTGCCTTTGATGAAGT	ACGGGTCTTAATATCGCTTTCA	391
R1SSR1013	(GGT)6	18	9773170	9773187	TAAGCTCATCGATCCACATCAC	GACGGTAAGATGAGCAGATTCC	183
R1SSR1014	(CTT)5	15	9784128	9784142	TAATCATGCAACATTTCCAAGC	AAGTTTGAGGAGGTTAGAGGGG	266
R1SSR1015	(GTG)6	18	9794930	9794947	CACTGGAAACCACTATGAACCA	TGGACAAGGAGGAAGAAGAAAG	359
R1SSR1016	(A)20	20	9799510	9799529	AAGTGTGACTGGTCTTCGGTTT	GGTGTAAAGCGTGTCATGGTAA	335
R1SSR1017	(T)13	13	9803677	9803689	TATACAACGATGCAACCACACA	TCTTGGGCTGAATTTCAACTTT	379
R1SSR1018	(GA)8	16	9807471	9807486	CCGCTCGATATTTTACTTTTGC	TAACAACATAATCGCACGGAAG	197
R1SSR1019	(TA)6	12	9810677	9810688	ACCAGGCATCAATCAAACTCTT	ACGCATACGGATAACAAAATCC	282
R1SSR1020	(TA)7	14	9811874	9811887	CTCACCAAAATCTCTGTTTCCC	GGTGGGTTCTTCTTCTTCTTGA	169
R1SSR1021	(GCCCTA)5	30	9813102	9813131	TTTAAAACAGTTACGGGACGAG	TATTTCCAAGACGATGTCGATG	305
R1SSR1022	(T)12	12	9833222	9833233	CCGTCTCAAGTTCGTTCTTTCT	TTGCCTACCATTTCTCCATTCT	268
R1SSR1023	(T)14	14	9852529	9852542	GGAAAAGGGAAAAGAAAAGGAA	CCAGTCATCCATGGTTCAGTTA	154
R1SSR1024	(ACC)5	15	9868977	9868991	AACCAGAAACGGAACAGTCATT	CATTAACGATCGTGAGACTGGA	439
R1SSR1025	(T)12	12	9870703	9870714	ACCTCTCCACTGATTTTTCCAA	CATGGAATGCTTGTTGTGTTCT	434
R1SSR1026	(GTG)6	18	9889524	9889541	ATCCACAACGCATAGATCTCCT	TATCTGTAACAAAATCACGGCG	233
R1SSR1027	(AG)7	14	9907464	9907477	GGCGAAATCTCAAGATCAAAAC	TGATGGGGTAATGAGAGAATCC	327
R1SSR1028	(GA)8	16	9931577	9931592	ATCCATGGTGAGACAGAGACCT	GAGTGATGCTCTTGAAGCAATG	342
R1SSR1029	(T)13	13	9933835	9933847	TTTTTACGGAGACTCCTGCTTC	TTGGTCCAACTGTCAAACTGTC	344
R1SSR1030	(GA)20ctataaaaccaacaaccaaagtgtgttttctttttaaaagccaaccatgcacgctggcttaagaaaagaaaaaaaatcaatggaac(AT)7	140	9934943	9935082	TTTGAAGCAACTTGACATCTCG	CGTCGGTTTACATCAGCTACAG	368
R1SSR1031	(T)13	13	9940611	9940623	GCATCATGAAAGCCAAACTACA	CTAGTTTTGACGCAGTCCACAG	175
R1SSR1032	(A)12(TA)11	34	9983130	9983163	TGCTAAATTTTCACCGGAATTT	CCCCTGCAATAAAAACAAAAAG	149
R1SSR1033	(AAT)6	18	9983574	9983591	TATTAAGATGGATGACCTCCCG	GAGACTCTGCAACAACGACAAC	359
R1SSR1034	(AT)7(AG)7	28	9988609	9988636	TGAGGTTTATCTGGGTCTTCGT	GCCTTCTGCTATTATCGCAACT	217
R1SSR1035	(TA)9	18	10056734	10056751	TGATTGAAGCAAATTTACCGTG	TGAAACAAAAAGCTTGATATTCAT	427
R1SSR1036	(A)13	13	10064286	10064298	CCTTCAATAATGCATAGGCACA	GACTTGCAATGGAAGATCAACA	284
R1SSR1037	(A)14	14	10067861	10067874	GCTGAGTTAGAACGGCTTTGAT	TTTACGTGGCATTGTCATCTTC	321
R1SSR1038	(TA)6	12	10070112	10070123	TGGAGGATGAAGAAATGTTTGA	AGTTGGCAACGGTACACAAATA	389
R1SSR1039	(T)12	12	10079633	10079644	TACCGCCACAAAATAAAATTCC	TTTCAAAACCAACAAAACAACAA	344
R1SSR1040	(T)12	12	10092279	10092290	TGGCAGTTCTTGATCTTCTCAA	ATCCGAATCACAGAAGAAGCAT	92
R1SSR1041	(CT)6	12	10117071	10117082	GAGAAAGTTGGAGGAGTTGGTG	GGAGGACGTAAACCAGAAACTG	431
R1SSR1042	(TCC)5	15	10117222	10117236	AAGTTGAATATCGATGGGATGG	CCTGATGGTGTCCTGTCTTGTA	402
R1SSR1043	(TC)6tttcactactcatcatgagatgcttccttcgtccctttaatcttttcggttttggtttacagctcttttgattgctctgtttctctct(AAG)6	118	10122610	10122727	CGGTTTATCAGATTCCCTGAAG	AGAGGACATGAACGCTGAAAAT	442
R1SSR1044	(TA)15	30	10135041	10135070	TGGATTAGTGAAGTTACGTGGAAA	CATAAGACTTGGCAATATCCAACA	443
R1SSR1045	(TA)7	14	10144635	10144648	GGCAAGAAGGCATAGTGAACAT	CAAGGGTTTGAAGTCTTTCACC	290
R1SSR1046	(A)12	12	10146439	10146450	ATTCATTTTGGCTTGATTTGGT	TGAAGGTTTCCCTCTTATCCAA	293
R1SSR1047	(A)12	12	10157609	10157620	TCTTCTTTCTTCCAAAACCCAA	GCTTCTCTGATCATGGCTTTCT	224
R1SSR1048	(AT)8	16	10163539	10163554	TGCTTTGATGGTCCATGTCTTA	GCTGAAAACTCTTTTTGAATGG	370
R1SSR1049	(AG)6	12	10172681	10172692	AGCCGTTATGAAATCCGATCTA	GCTGCATCCTAAATCAGATAAGC	345
R1SSR1050	(TA)6	12	10174853	10174864	AAAACCTGCATTCCTTGTTGAT	CACATACATGCCACCGTTAGTT	290
R1SSR1051	(GA)6	12	10192230	10192241	AATGGGGGAGATTCTATTCACA	GTTCCAGTGATACCGGAAGAAG	261
R1SSR1052	(TC)12	24	10197027	10197050	TCATCTTCTTCTTCTTCCCTCG	AACAGCCAAACCTTAATCGAAA	204
R1SSR1053	(TA)9	18	10203206	10203223	CCACTACCACTTGACCACAAGA	TTCATATTTTCATGGTCACCCA	206
R1SSR1054	(T)14	14	10215513	10215526	CAGATGAAGAATGGCATGGATA	TTCACTAGCTCCGGTCTGAAAT	263
R1SSR1055	(TCT)5	15	10245854	10245868	CTTCGGAAACATGAACCTCTTC	GGAGGAGCGAGAAGATGAAGTA	152
R1SSR1056	(GA)6	12	10284413	10284424	AATCGCAGAAAAGGAAAACAAA	TTCGGACCTGAGTGATTAGGTT	359
R1SSR1057	(T)13	13	10288630	10288642	AGCTGAAAGAATCTGAAGGCAG	GCGAAAATCAAAAACCAAAGTC	356
R1SSR1058	(A)20	20	10317036	10317055	CAAACTTCGAGTCGACATAGTCA	AAGATCTTTCTGCTTCCATCCA	221
R1SSR1059	(A)13	13	10323094	10323106	TGTTCTCAATTGGTGAAGATGG	ATGCGGTTAAGGAAAATTTCAA	308
R1SSR1060	(AT)8	16	10325395	10325410	CAATTTTTCGCTTTTTCGAGTT	AGAGTCAGCAATCTTTTCGAGG	248
R1SSR1061	(AT)7	14	10326619	10326632	GAATTGTGTATCTGGAGTGGCA	CCATACATAAATGGTTTTCTCCA	431
R1SSR1062	(AT)6	12	10328320	10328331	CTTCCTGGGTCTTCAATAGAGC	TGCTTTGAGGGAAAGATTTGTT	266
R1SSR1063	(AT)6	12	10328670	10328681	ACTTCATGATTTGTTTTCGGCT	CCAAGAGAGTATTTGGTCCGTC	233
R1SSR1064	(AT)6	12	10329055	10329066	GTGGTGACGGACCAAATACTCT	TTCAGTGATTGGTCGTTCTTTG	391
R1SSR1065	(TA)8	16	10330259	10330274	AGCTAAGTCTGCCTGAGCAATC	TGAACTGCAACAAGGAACAAGT	437
R1SSR1066	(A)12	12	10335134	10335145	TTTGTGAACATCAAAGGACAGC	TGGTGCAATAAGAAGCTCAAAA	308
R1SSR1067	(TC)6	12	10344590	10344601	TGTATTTGATCGCCTTTCACAC	GACAATACGTTCATCTTCGTGG	328
R1SSR1068	(TA)10	20	10354034	10354053	TCCTAGCTTATCGTGCTTCCAT	GCATCATTGCAAATGTGTCATA	348
R1SSR1069	(T)12	12	10408898	10408909	TCTTTGCTTGCTTGATTTCTGA	GATGATCCGTAGTTTCTCCAGG	219
R1SSR1070	(T)12	12	10420107	10420118	GGGAGAGGGAAGTCTTGAGTTT	TCTTTTGCAACTTCTTCGATCA	422
R1SSR1071	(A)27	27	10423133	10423159	GACCCAGTTTTAGAAACCCAAG	ACATTTTCACTCTCTGGGCACT	401
R1SSR1072	(A)15	15	10424481	10424495	GAAACATTTCCAAGAACCGAAC	TTGGACCGATCAGGTTAAGTCT	390
R1SSR1073	(T)12	12	10426790	10426801	GGTTTTGTGGACAATTTATGACA	TTGTTTGGAAAGATTTGGCTTT	416
R1SSR1074	(TA)7	14	10427476	10427489	GAGATGGCCAGTGATGTACAAG	CATGAAGTTTGCATCTTACCCA	367
R1SSR1075	(TA)9	18	10428135	10428152	ACAAGTGAGGACCATTTCCAGT	CCACCACAATAATAGGGTCGTT	399
R1SSR1076	(TTA)5	15	10428574	10428588	CCCTATTATTGTGGTGGCTCTC	CGTGACTTCAAACTCTGTTCCA	428
R1SSR1077	(T)13	13	10482913	10482925	TTGAAGGAAAGGAAGACGAGAG	ACTGAGTGGAGAAGCAAACACA	229
R1SSR1078	(TG)8	16	10494229	10494244	GAGGTGGACACACAGCAGAGTA	GAGCATTTGGCGGATAAGATAC	231
R1SSR1079	(TG)10	20	10505630	10505649	AGATCACAACAGAACACGATGG	CACCTCCTCCGAAACTGAATAC	379
R1SSR1080	(GTAT)5gcatccttg(T)18	47	10682831	10682877	TGCTCTCATACATTCATTTGGG	TGCCACTCTGAACATTACCATC	280
R1SSR1081	(T)15	15	10685600	10685614	TGAAAATGAGGAAAGGAGGAAA	AGAGAAGGCGAAGAAGGAAGAT	330
R1SSR1082	(TCT)5	15	10687210	10687224	CACGTAGAACTTTGCGTTTCAG	AAAAAGAGAAAGCCCATTAGGG	422
R1SSR1083	(TA)7	14	10710923	10710936	TTGATTCAGCATTACCGATTTG	AATCGACACCCATAACAGGTCT	400
R1SSR1084	(T)12	12	10721038	10721049	TGTCCGGAGGCTAACTAAATGT	CACGTTGTGGTGAAGAATAGGA	199
R1SSR1085	(T)13	13	10734923	10734935	CACCTCCACAACTTTGTTTCAA	TAAAAGGAGAAAGCAATCCCAA	192
R1SSR1086	(AG)6	12	10776918	10776929	ATTTACAATGGAGAAGGGAGGG	AGATTTGATTTCCGTTGACCAC	354
R1SSR1087	(CCA)5	15	10783159	10783173	CCTTCTTACTTCAACCCATTCG	AAGGCAACAATCATGAAGGAGT	355
R1SSR1088	(A)18	18	10786402	10786419	TGTGTTAGCTGGGTTTCGAGTA	GTACATGTCCACCTTTCAGCAA	420
R1SSR1089	(T)15	15	10790969	10790983	TAGGCGATTCTGATTTCCTTGT	GTGGGGTCTCTGCTTATCTCAC	430
R1SSR1090	(TTTA)5tttgtgtgtt(TG)8	46	10792053	10792098	GTGCCCTAAAGTTTCCTCCTTT	GAGCAGCAGAGTCACGAGTAGA	346
R1SSR1091	(T)12	12	10795731	10795742	TTTGGTTTCTTTCTTGGCTTTC	AAAATCGGTGTGGCTTCTACAT	150
R1SSR1092	(CA)6	12	10800909	10800920	TGGAGAAACTATGGATTTGCCT	CCGCTATTTAGGTTTCAACGTC	274
R1SSR1093	(A)12	12	10809604	10809615	TTCTAATGGCTTCTCCTTCTCG	ATTGAAGAGTTTTTCGTGGTGG	276
R1SSR1094	(AAT)6	18	10812248	10812265	TCTTTTCCTGAGATATGAGAAGCA	ACTTCGCACACCTAGATTGGAT	335
R1SSR1095	(TA)8	16	10871825	10871840	TCCAGCAGATCTGGATAATGAA	CCTGAATCAAACCACAAACTGA	195
R1SSR1096	(T)15	15	10888455	10888469	GCTTAGGAAAGCAACGCATAGT	AACGTCGTCAAGTAGCATCTCA	211
R1SSR1097	(A)12	12	10913842	10913853	TTATGCAATCAAATTGAGGTCG	TTGATATCCCTGCCAAATTTCT	369
R1SSR1098	(AT)11	22	10930624	10930645	GGTTGTGCATGAAAGCTTATGT	GAGAGAAGAAGATGTGCTTTGGA	368
R1SSR1099	(A)14	14	10943533	10943546	TCACCACACCTTAAACACTTGG	TTTAACTCGTGTGGATCGAATG	244
R1SSR1100	(AT)12ctaaaacacatagagcatcattaaaacccaagtggattaagtgaggggtg(T)15	89	10958405	10958493	GACTGGTTCGATGGTCTCCTAC	ATTTTGGATGGGTTTTCAACTG	288
R1SSR1101	(AG)6	12	10962289	10962300	GGAGTCAGTCTTAGCCTCCAAA	AGATCGATCCTGGCAATACACT	351
R1SSR1102	(TA)60	120	10962616	10962735	ATTTTTCAAATTGCCAACAACC	TCTGTTGCCACTCAGATTATCG	402
R1SSR1103	(AT)11	22	10973900	10973921	AGGCCTGTTGAGTTTATTTCCA	AGATGAAACCTGGCATGAAGAT	438
R1SSR1104	(TG)6	12	10985331	10985342	CAATTTGGGTTTCTATTTGAGCA	CTTCTGCCAAAACTTCCTGTCT	296
R1SSR1105	(TA)7tg(TA)9	34	10990114	10990147	TAACCTCTCCAGGGTATGTGCT	AATGTCACTGATGGTGATGAGC	418
R1SSR1106	(T)13	13	10993341	10993353	TCCGCTCTGTATTCATTCATTG	ATATACGGAACAACCGATTTGG	257
R1SSR1107	(AT)11	22	10993573	10993594	CGATAGATGGAGACTGAGGAAAA	AATCTCAAACATTGGGCTGAGT	446
R1SSR1108	(A)12	12	11026484	11026495	GGCAAATCCTAAATCACAAGGA	TAATGGCATCAATGCTCAAAAC	387
R1SSR1109	(TA)12	24	11027865	11027888	AAGCAAATGTTCTTCGAATGCT	TGTTGCAAAACAGAAGTAATATGC	430
R1SSR1110	(GGA)6	18	11047012	11047029	CCTTGAGGAACAGAGCAGAGAT	CTCTCTTTCACCACCAAACCTC	327
R1SSR1111	(AT)6	12	11077685	11077696	AGTTTATGGAACCAGCACGTTT	TTGTGAGAACTTCCAACCACAC	359
R1SSR1112	(A)12	12	11106538	11106549	GCCCGTTTAGTTCTCTTGTTTG	GTAGGGATCATGAGCTTTGAGG	360
R1SSR1113	(A)12	12	11109300	11109311	TGTTCCAACGGTTACCTTCATT	CAAAAATTGAGGAAATGCCTTC	449
R1SSR1114	(AG)8	16	11181711	11181726	TAACAGTGAATCATGACCGTCC	CCTTATCTCCTCCTCCGGTACT	259
R1SSR1115	(T)12	12	11183178	11183189	GTGACTTGGTTTGCAATTCGTA	TTTAGCATCCAGAAACTGGACA	349
R1SSR1116	(A)13	13	11197721	11197733	CGTAGGCTGATACAGACACTCG	GTTACGGGAATGGTTTTGTTGT	289
R1SSR1117	(A)16	16	11197892	11197907	CGTAGGCTGATACAGACACTCG	GTTACGGGAATGGTTTTGTTGT	289
R1SSR1118	(TG)6	12	11214562	11214573	ATTTATTGTAGGCCACCAAACG	TCCTTTTTCTTTGAACAACCGT	215
R1SSR1119	(T)12	12	11228611	11228622	TTGTGAAGTGGAAATTGGAGTG	TTACTTTGTCGAACACCAATCG	259
R1SSR1120	(CT)7	14	11233583	11233596	TTTACGTTCGAGTGATTCATGG	ATTGGCAGAGAGATGGAGAGAG	417
R1SSR1121	(T)13	13	11235992	11236004	TGAACCGAGAGGATAGGAAAAA	AAAACCAGACCAAAGATAGCCA	389
R1SSR1122	(T)12	12	11237595	11237606	GTTTGCTAAGAACACGAGGAGG	TGGGCAAGTTGATTAAGGTTCT	375
R1SSR1123	(T)12	12	11240903	11240914	CGATGGAGTAGTTTGGGTTCTC	TCTCTCTCGCAGGTCATCATTA	383
R1SSR1124	(A)13	13	11242583	11242595	AAAACGAGGACTACTGATGACACA	TCAAACAGCAAAAGTGTGGACT	342
R1SSR1125	(TTC)5	15	11246659	11246673	GTGAGTAGAAGCTGCGTGAAGA	GAGGCCTAATTTGGTTGAGAGA	174
R1SSR1126	(T)13	13	11258907	11258919	TCCATCAAATATCCCGAGAAGT	CGAACCATCGATGTCTTATTCTT	437
R1SSR1127	(A)12	12	11263845	11263856	CGGTTTCAGTTGAACTTGTGAA	AGGACGTCGAAACAGTTGTGTA	241
R1SSR1128	(T)12	12	11277553	11277564	TATGTTGCAAAAGGAATCGAGA	CCTGGGAAAGATTAACGAAGTG	424
R1SSR1129	(A)12	12	11279396	11279407	ATTACTTGCCCATTTGCTTGTT	ACCATTTCTCTTATGCACGGAT	428
R1SSR1130	(AGA)5	15	11281195	11281209	CAACGCTCAAAGAAGAGAAGGT	TGGAGTGGAGAGTGAGTGATGT	233
R1SSR1131	(A)14	14	11281721	11281734	TTGTTTTAATTTTGGGGGATTG	ACACACACACACAAACAACGAA	300
R1SSR1132	(TG)8	16	11281852	11281867	TTGTTTTAATTTTGGGGGATTG	CATGGAATTCCTCTTTAGCCAC	442
R1SSR1133	(A)16cagaatcagtttcattgttccaaccacatctcatgtctacagatctaac(AG)6	77	11286977	11287053	GTTTCTCAAACTTGGTCTTGGG	AATCAACTGAAAACCCTAGGCA	426
R1SSR1134	(GAGGA)5	25	11287238	11287262	GACCAATCGATCCCTAACTGAG	AATCAACTGAAAACCCTAGGCA	165
R1SSR1135	(AAT)5	15	11295615	11295629	GCACGTAAAGTTGGTGACATGA	ATCCAACAAGGCACTTGAAAAT	399
R1SSR1136	(A)12	12	11300155	11300166	ACGGAAATGGTTGTTTCTGATT	CTAGTTCATCAGTTTGCCGTTG	394
R1SSR1137	(T)14	14	11302853	11302866	TGAGTCTAACATAATTGCCGGA	GGAGCCGTTCTGATCATCTAAG	204
R1SSR1138	(AT)12	24	11321307	11321330	TCGTCCCATTTAAATTTTTACCA	TGACGATGAAGCTTACCTTTGA	247
R1SSR1139	(AT)7	14	11349441	11349454	ATCTATTTGGGCCACTTTTGAA	TACCTAAACGTCCACCCGTATT	433
R1SSR1140	(A)16	16	11419067	11419082	TTTTGAAATGAAAATGCAACAAA	CCTTTCTAGGGTCTTGGGTTCT	371
R1SSR1141	(AAG)5	15	11453958	11453972	CAAAAAGGGGAGAAAATGTCAG	GTTTCCAATTCCGAAACAGAAG	154
R1SSR1142	(A)12	12	11457618	11457629	TGGTCAGACATGGTTAAACTGC	AAGACGAGATGAGTTACGGTGA	260
R1SSR1143	(AG)7cttgtgtatgt(GA)9	43	11478371	11478413	AGAACAAGCCATCATTTCGATT	TTATCGTTTCACTGACCCAATG	334
R1SSR1144	(A)15	15	11493795	11493809	GCTCAGTTGGTAAAGGGTTCAC	TGAATCGGATCCCTTCTCTTTA	228
R1SSR1145	(A)16	16	11498533	11498548	TTTCAACCGTTCCTCAAAATCT	ACCTGGTGTTGGTAAAACTGCT	332
R1SSR1146	(T)12	12	11499987	11499998	TAACGACGTGTAGAAGGGGTTT	AGGTGTGTGTTACGAAGTGGTG	184
R1SSR1147	(T)12	12	11500121	11500132	CACCACTTCGTAACACACACCT	TGTATGAATCGCTTTGTATCGG	293
R1SSR1148	(A)13	13	11510767	11510779	GTTGTTTGCATGAGAATTTGGA	TGTGCTCTAGCCATAGCCTGTA	279
R1SSR1149	(GAA)5	15	11544432	11544446	TTCTCCACCAGAAACATCCTTT	GCAAGATTCTTCTCAGATCGGT	400
R1SSR1150	(A)12	12	11568232	11568243	CAATCACGTTGCCTATGAAAAA	CAGGTCTGAGGATGGTTACACA	404
R1SSR1151	(TC)7tttctctgttttatttttttttttgctatctaggttgttcaattttg(T)14	75	11584539	11584613	AAGACGATGAGACTGCATCAGA	TTTGCCCTTTCTCTCTAGCAAC	163
R1SSR1152	(TA)12	24	11589411	11589434	GATTGCAAAGTACCATCGCATA	ATGAGTTTTGGTTCTTCTCCCA	424
R1SSR1153	(GAT)9	27	11589702	11589728	TGGGAGAAGAACCAAAACTCAT	GATCCACAAAGTCTTCCCAGTC	187
R1SSR1154	(CCT)6	18	11595627	11595644	CAAAGAGAGGGAAGAGTCCTGA	ACTTGTTCCCTTGGTCATCATC	234
R1SSR1155	(AG)6	12	11655196	11655207	TGCATTTTCCTAAAGCATCTCA	TAGTGGGGAGAAACCTCTTTGA	355
R1SSR1156	(T)13	13	11676593	11676605	ACTGCCCTGGTAAATCAGAAAA	ACGGCTAAGCACGAGTAGTAGC	388
R1SSR1157	(AG)7gaagt(AG)7	33	11681941	11681973	GGAGGAAATGCAGGTTAGATTG	CGACAAAGTTAATACGCAGTCG	251
R1SSR1158	(TTC)5	15	11684551	11684565	AGTGTCTTTAGGCTCGGAAGTG	GATAAGATGGTTGGAGGAGGTG	306
R1SSR1159	(AT)6	12	11684800	11684811	AGGACCCTTCTTTGCTCTTACC	TTCACCCAGATTTCCTCATCTT	354
R1SSR1160	(AGA)5	15	11686126	11686140	AGCATGACTTTTCTTGTACGCA	GATGCATTTGTGATGCTTGTTT	430
R1SSR1161	(A)13	13	11698473	11698485	TTTCTCCATTTGCGGTTAATCT	TATTTCTCCGCAGATTTGAAGC	261
R1SSR1162	(T)14	14	11699772	11699785	CGACCAAAAGAAAATCTCCAAT	CTGATCCGAATAGTATGGAGGC	362
R1SSR1163	(ATGG)10	40	11707336	11707375	CGTCCGTGGTAAGGTCTAAGTC	CCTTAGGCTAAAGGAAAGCACA	214
R1SSR1164	(AGA)8	24	11724004	11724027	ATGATTTCGCAGTTCCTGTTTT	CCTCACTTGCCTCTTCTTCATT	276
R1SSR1165	(CTT)6	18	11724853	11724870	CCGGGAAAATGTAGAATCGTAG	AGCTCAAACAGTTGAACAGCAA	345
R1SSR1166	(TA)8	16	11738987	11739002	ATCGTACTTGCGTTTGTTGTTG	AATTTCTGGTATACTTGTCCGCA	185
R1SSR1167	(T)12	12	11742781	11742792	ACCCACTATGAAATGTGCTGGT	TGCAAAACATACTTGGTCCTTG	87
R1SSR1168	(TC)6	12	11764822	11764833	TCCTATGAATCAAAATCGTGGA	CAGTAACCACTCAGCCACTCTG	311
R1SSR1169	(AT)14	28	11765720	11765747	AAAAATCGTCAAATGTATCACCAA	GTTTTGTCCGCACATGTAGATT	374
R1SSR1170	(A)13	13	11766948	11766960	CTTGCTCCATATCAAAACCACA	CAGAGTTACCGGTTTGGACTTC	384
R1SSR1171	(T)12	12	11768406	11768417	ATTATTACCCAATTCGACACCG	CGTTTATGGTTTGTGGTCAGGT	332
R1SSR1172	(ATG)5	15	11770045	11770059	TGTATGTCGTGGAAGCCTAATG	TTTTGCATTTTGAACTTGGTTG	419
R1SSR1173	(A)13	13	11772611	11772623	CTAAATCAGCTGCGTTTGTACG	ATCTTGAGAAACTTCCAGGTCG	332
R1SSR1174	(T)13	13	11780734	11780746	TGGTTCGAAAATTCAAGGTTATT	TTTCCGTTACTTTCGCCATTAT	212
R1SSR1175	(T)14	14	11828162	11828175	AAAATTGCTCAACTGGGAGAGA	CAGTCGATCACAAGAGTTGGAG	388
R1SSR1176	(A)12	12	11834722	11834733	GAGTGTATTTCTCCAAATTTTCCC	TGCCTCACCCCTTAACTCTAAA	346
R1SSR1177	(A)13	13	11834935	11834947	TTTAGAGTTAAGGGGTGAGGCA	GGGCAATTCTCTCTCAACTAGC	165
R1SSR1178	(A)15	15	11836650	11836664	ATTTGAATATCCGGGAGAGGAT	TTATCGAGCCATGTGCAAATAC	218
R1SSR1179	(T)14	14	11838010	11838023	AAACAGAAATAAATACCCGCCC	CCCTATGCTGGAGAAGAGCTTA	280
R1SSR1180	(CT)9	18	11858663	11858680	AAAATTTTGACTCTTGCAGGGA	AGAACTTTCAATGCCATCCACT	156
R1SSR1181	(A)16	16	11859343	11859358	GTGGAGGTTCTGGATACTCTCG	GTTTTAACATTCACCGCTGGAG	277
R1SSR1182	(TC)7	14	11861651	11861664	TCCGGTTTGGTTTTTATTTTTG	GATATGAACGGCATCTGATTGA	314
R1SSR1183	(T)12	12	11861970	11861981	TCAATCAGATGCCGTTCATATC	AGTGAGTCAATCCCTAACCGAA	344
R1SSR1184	(A)13	13	11880856	11880868	CAACAAGAACGGATCACTGAAA	GTGTTTGGGAACTGTGAAGTGA	335
R1SSR1185	(CT)6	12	11881057	11881068	GTCTGAAGTGTGATGAAGCTGG	GTGTTTGGGAACTGTGAAGTGA	133
R1SSR1186	(AT)7	14	11882868	11882881	TGGCAGCTGCACACTATAACTT	CACTAAAATTGATGCGATTGGA	419
R1SSR1187	(AG)10	20	11896274	11896293	ACTAAAACGTCGCCTAATCTCG	AGCTACCTGACCTACACGCTTC	265
R1SSR1188	(T)13	13	11908454	11908466	TAACCCAAAAATAAAACGCAGC	CGAAACGATTATCATTGCAAAA	332
R1SSR1189	(TC)6	12	11925146	11925157	CTTTTAAATTGTCCCAAGCACC	ATTGTGGTTGTCAGGCCTAGTT	387
R1SSR1190	(T)12	12	11942278	11942289	GTGTCTGTTGTGCTTCGAGTTC	TTTCAGATCACATTTTCCAACG	311
R1SSR1191	(AT)6	12	11955374	11955385	ATCTCCCCTCTTGCACAGTTTA	CCAAGTCAGGTATGACGATTCA	329
R1SSR1192	(AG)6	12	11962463	11962474	ATTGTTTGGTCTTTGTGCTCCT	TTAATCAAAGGCCCATCGATAC	436
R1SSR1193	(A)13	13	11979467	11979479	ATATTGACCGGTTTGGTTCAAG	GAGGATTCATTGATGGAAGGAG	293
R1SSR1194	(AT)15	30	11980508	11980537	TCATTTGATGTGGTAAACATTTGA	TTCGGGTATTTTGTTATTTCGG	403
R1SSR1195	(CT)21	42	12028494	12028535	TAGCTAGGTAAGGTCTGCTGCC	TTCAGCCATACCAGTAGGAGGT	239
R1SSR1196	(GGAGAA)5	30	12051096	12051125	AGAGACGATCTGAGTGAGGGAG	CGATTAATTACACAACAGGGCA	374
R1SSR1197	(CAT)6	18	12056394	12056411	CAACTTCTCCAACAATCCCTTC	ACATACGAAAAGGACGGAGAAA	221
R1SSR1198	(AT)9	18	12057302	12057319	TTATGGTGGAGCTCAAGGTTTT	TGTCAATTTTCAGCCGTGATAC	321
R1SSR1199	(T)14gacaacacaaaagtaacagttttccgaaggcatagtacgaatctgtctagcaaaaaattctaaaacctgttcgtc(A)19	108	12091117	12091224	ACCATGAATCCCGTTGAAATAC	GTTGAACACGACAGGATTTTGA	306
R1SSR1200	(TG)8	16	12098278	12098293	CGATTTCGTTTGTATGTCCTGA	GGCTTAGAAAGCGGTTCTTTTT	352
R1SSR1201	(TAA)8	24	12115711	12115734	AAGACCCAAACGTCCAAGTCTA	GGTTATTCCACCACGCATTATT	337
R1SSR1202	(A)12	12	12128752	12128763	AAGCCAGGATCTAACTCAGCAC	TATTATGGAGGGGAATGGACAG	272
R1SSR1203	(TC)6tatctca(CT)10	39	12133892	12133930	CCTTTTAGAGTGGGGTTTGTCA	TATGAATTTGCCCCTGAATTTT	423
R1SSR1204	(TA)6	12	12180131	12180142	CTGGATATCCGATTTGATCCAT	CCTCCAATGTGAGATGTTTGTG	418
R1SSR1205	(A)12	12	12195001	12195012	AATCAAGCGATCACATTCACAC	TTCACTTAGTATCCCGGCAGTT	438
R1SSR1206	(A)13	13	12196999	12197011	AGCTCCTCATCATGTGCCTTAT	CTATGCTCGGATTGCTATTTCC	388
R1SSR1207	(AT)7	14	12197222	12197235	GAACATTTACCAGCAATGCAGA	CTATGCTCGGATTGCTATTTCC	209
R1SSR1208	(AT)39	78	12250804	12250881	GAGCACATCCTTGAGCTCTTTT	ATCCAGTGTTTGTTCGTCTGTG	288
R1SSR1209	(AT)8	16	12263650	12263665	AATTCAGCCCATAAATTCAGGA	GCGTTTCATTTACTTGGGAAAG	286
R1SSR1210	(AG)8	16	12269866	12269881	CCTCCCTGTCACCTGTAGAAAC	CTGATTTGGGAGGTGAGTAAGG	260
R1SSR1211	(GGA)5	15	12270181	12270195	CCTTACTCACCTCCCAAATCAG	TCGACTACACTTCCCTGATCCT	396
R1SSR1212	(CT)10	20	12271629	12271648	CAGGGAGACATTTAACAGGGAG	ACGACATAACAATCCAAAACCC	230
R1SSR1213	(T)13	13	12272208	12272220	TTTACGGAAAGTTAAAAGGGCA	TTTCCAGGATCTGACCAAGTCT	335
R1SSR1214	(A)16	16	12272418	12272433	AATGGAAAAGTGGAGACGAAAA	CTGCACTCTTCTGGTGTCGTAG	402
R1SSR1215	(TAT)5	15	12274593	12274607	GTTCATACCCACCAGAATGGTT	AGTCCAGATTCTCTTTTGCTCG	198
R1SSR1216	(T)14	14	12281493	12281506	CGCTGATCCTTGTCTTCTTTTT	GTGTCCATTAACTCAGTGGCAA	385
R1SSR1217	(T)15	15	12288418	12288432	GCGCGTGGAGAATAAAAATATC	GAAACTGAACTAGCCATGTCCC	201
R1SSR1218	(AG)6	12	12289647	12289658	TTGGAAACCCATAATAAATCCG	TCCATCTGGTTTAACCTCGTCT	160
R1SSR1219	(TA)7	14	12319725	12319738	AAGGAATCGACGAAAAGTGAAA	ATTATGGGAATGATGAGGAACG	396
R1SSR1220	(TTC)5	15	12332063	12332077	GCTTTCTCTGTTCCCTCGATTA	TCCTTTTGCTTCCTCTCACTTC	350
R1SSR1221	(A)15	15	12339373	12339387	AATCGACGGCCAATACATAATC	GATTCCCTGGATGTTGTCTCTC	252
R1SSR1222	(T)15	15	12356547	12356561	TTTTTCTCGATCCATCGAATCT	GTCTAGTTGTTGCAGCCTTGTG	223
R1SSR1223	(T)19	19	12357819	12357837	AGTTGGTCCGAACAAATTTCAC	AGAACACACCTTAACGAGCCAT	304
R1SSR1224	(TA)7	14	12364753	12364766	TGCCTTTTTCCTTTGAAACTGT	CAAAGTTGGAAACACAGTGGAA	341
R1SSR1225	(GAA)6gaggaagag(GAA)5	42	12369540	12369581	GGTGGAATAACCAATACCCTGA	TTCAATCGCTTCTTCTTCTTCC	143
R1SSR1226	(T)13	13	12383053	12383065	CTTTGGTAATGCAGCCTCTCTT	AACTGTCCACCTTCTAGCCTTG	120
R1SSR1227	(A)17	17	12437284	12437300	AAAACTGAAATCGAACCGAGAA	ATTTTCTTTTCACACCTTCCGA	338
R1SSR1228	(T)17	17	12450732	12450748	TCAAGCTGAGGATCATCAAGAA	CAAAACCGAACGACAATGTCTA	366
R1SSR1229	(AT)8	16	12453081	12453096	AATCATTACCGATCACCGAATC	TATCCCATACAAACTTCTGGGG	424
R1SSR1230	(TA)10tttattattagaaattcgctaccttccacattagtaggctacttcttcagggcaaaaatcagagccaataatgatgatgactac(T)14	118	12456131	12456248	GCGCAAGGTAGTATTTCCAAAG	ATAGCAATTGCCACAACATCTG	422
R1SSR1231	(AT)11	22	12477697	12477718	TCAGGTTCAAATTCACAAATCG	CTCGAAAATTTTGCTGACCAAT	341
R1SSR1232	(T)12	12	12478040	12478051	CTACTAAATCGACTGGACGGGT	CTTTTTGTGCAACTTATGGTGG	402
R1SSR1233	(AAC)6	18	12512370	12512387	TATAACTCCAGAGAAGAGCCGC	CTTCTGTTTCTTCGAGTCCGAT	211
R1SSR1234	(CGG)5	15	12512503	12512517	TATAACTCCAGAGAAGAGCCGC	CATCAGCTGCATAATCGTCTTC	409
R1SSR1235	(A)14	14	12535195	12535208	AGTCAATTGGAGTGGTGGTCTT	TGCTTTGTATTATGCATTTCGG	353
R1SSR1236	(CCT)5	15	12546175	12546189	TTGTACTTCTTGAAACCGCTCA	CTCTCCTCAAAGACCTAGCCAA	307
R1SSR1237	(GCT)5	15	12546330	12546344	TTGGCTAGGTCTTTGAGGAGAG	TCCACCACTCCTAACTCCATCT	176
R1SSR1238	(GA)6	12	12559615	12559626	GAATATCATGCTACCACCCGAT	AACAGATATTCCTTCAGCAGCC	396
R1SSR1239	(T)15	15	12560931	12560945	TTGTCTGTATTCATCTGGTCGG	TTGTCCAGTGTATTCCCTTCCT	331
R1SSR1240	(A)17	17	12562617	12562633	GATTAGGGAGGAGACAAACGTG	TGGCTTATTCCTTATCCCAAGA	369
R1SSR1241	(AG)21	42	12563997	12564038	TCTAAACTATGGTGATGGTGCG	TGTTTAAGATCGTGTTGATCGG	375
R1SSR1242	(TA)6	12	12689242	12689253	TCCACTTTATCTGTGTCAACGG	TAACCCGATATTCGGATTGAAC	318
R1SSR1243	(TA)7	14	12721107	12721120	TAATTACAGCGTCGACTTCTCG	CAAATGAGCAAACGTCATTGTT	332
R1SSR1244	(T)12	12	12726025	12726036	TTTAAACGGCCCACAAATAACT	TAGGCTTGTGTCATCATTGACC	272
R1SSR1245	(A)15	15	12738755	12738769	TGGCAGAACATCGGTATACATC	TGCCATAAATGTTGATTAGAGAAC	131
R1SSR1246	(T)15	15	12743528	12743542	CCTTGGCCAGATCGTATTTTTA	CCTGTTTGTTTGGTCTTTTGGT	192
R1SSR1247	(A)14	14	12744225	12744238	ATCTCGGGATTCAGGATCAATA	TCAAAGTTGGTTATGATGGCAG	388
R1SSR1248	(TA)6	12	12746026	12746037	AAAATGGTTGTATTTCAACGGG	ACCGGCTATGTCTGGTAAGAAA	434
R1SSR1249	(TA)6	12	12748733	12748744	CAATCTGACAAAAACAAACGGA	TAAATCACACACCGAAAGTTGG	340
R1SSR1250	(ACC)7	21	12756890	12756910	TTATCATCACACAGAACTGGGG	GAAGTTAGGGTGAGGCGATGT	220
R1SSR1251	(TC)8ttaggcttgaaaccaacttgataccagtaccactcaaagaggcagaatat(TA)7	80	12790616	12790695	AAACAAGTCACTCTCTCTCCCG	TAATTCATTCATTCCGCGTAGA	381
R1SSR1252	(TA)6	12	12792033	12792044	ATCCTTGTAGGTTGTGAAACCG	TGACAGACCAATTTCGATTCAA	263
R1SSR1253	(T)15	15	12797033	12797047	AACAGCATTTTCCTCCTTGGTA	GTAAGAGATAACACTTGGCCCG	433
R1SSR1254	(AT)7	14	12816393	12816406	CCCACACCCAACTCTAGTTACC	AAACGTATCACAGGTGTTGCAC	314
R1SSR1255	(AT)6	12	12817023	12817034	CAAGACAAATGATGAACCGAAA	TGTGAGAGTGGGGGAAGTTATT	446
R1SSR1256	(TTA)18	54	12849287	12849340	TTTTTAGTTTCTGGCTTCTGGC	TTTAAATTTAGCCACGAAAGGA	325
R1SSR1257	(AT)8	16	12852884	12852899	CTAGATCAAACCGCACAAAACA	TATGGACAACATTGGGAATCAA	347
R1SSR1258	(TA)82	164	12866411	12866574	GAAAGTGAAAACGTGTCCAACA	TACTAAAACCTTTGTCGTGGGG	354
R1SSR1259	(T)16	16	12866899	12866914	CCCCACGACAAAGGTTTTAGTA	CTCTCCATCAAACTCCCAAATC	348
R1SSR1260	(AT)7	14	12886831	12886844	GTCAACATTGACGACAAAAGGA	AGAGTCTTGACGGTTCATGGAT	431
R1SSR1261	(CT)6	12	12889775	12889786	CCCTTCTTTCTCTAAAGCAGCA	AAGAAGATGGAGATTCCGAACA	369
R1SSR1262	(TC)6	12	12902850	12902861	GAGCAAACTTGAAATAATGGGC	TCGATCAAACCCTAACGAAACT	364
R1SSR1263	(A)13cagctgcaaacttttaaggtctttcacgactgaatgcattttgggcaaaactcatgaaccaaaagttgcatga(AC)8	102	12935235	12935336	AATTCACCTGCCAAGTTCAGAT	TGGGAGAGAATCTGTGCTTCTT	414
R1SSR1264	(T)13	13	12970890	12970902	TGGAGATCGTGTTAGTATTCCAAG	TCGCAAATTCATTTCGTGTAAC	147
R1SSR1265	(TA)6	12	12986311	12986322	TGTGCTTTTAAAAATGAAAAACCT	CTTTTTGCATTGAAACTTGAAA	293
R1SSR1266	(TA)9	18	13014324	13014341	GCAAATGCAATCCATTGAGTAA	GTGAGGATGCTAAATTTGGAGG	308
R1SSR1267	(A)12	12	13073264	13073275	TGAACCCTTTTGACTTTCGTTT	TGTCCACGGGTATCAACAAATA	231
R1SSR1268	(T)19gggg(T)21	44	13096002	13096045	AGGAAGTTGAAAAGGATCGTGA	GGACATTATGGCTCACTTGTCA	333
R1SSR1269	(AGG)6	18	13108697	13108714	GGATTCGAAAAAGAAATGTTCG	AGCCCAGTGGACTTTGTTATGT	391
R1SSR1270	(GT)6	12	13111040	13111051	CTTCTTCGTCTGAAACATGTGG	ATAGCATGAACCAGCAACACAC	289
R1SSR1271	(GT)8	16	13116184	13116199	GCTGTTAAAGTTCCAAAAGCGT	GTGAAATTGGCTGATGTGAAAA	265
R1SSR1272	(GA)6	12	13124199	13124210	AAAGCTTCCTCCAACCCTAAAC	TTCTCCTTGGCATCTTCTTCTC	320
R1SSR1273	(AGA)5	15	13124359	13124373	AGAGTAGGAGTTCGTCACCGAG	TTCAATTCAAATGGCACAACTC	218
R1SSR1274	(AG)8	16	13158804	13158819	ATGATGTGGGGAACTAAAGTGG	TAGGGTATTTCTTCAAAGCCCA	176
R1SSR1275	(T)18	18	13170700	13170717	TCAATCGGACAATAAACAAATCC	GTTAATCGGATGCGGTGATAAT	257
R1SSR1276	(A)13	13	13191861	13191873	CACAGACGATAGCACAGACACA	ATGAAGCCAGTTTTTGGGTTTA	409
R1SSR1277	(AT)10aatttacaattg(T)12	44	13196500	13196543	TAAACGCGACACGTAAGAAACT	GGCATGGTGTTTTATGGTTTTT	256
R1SSR1278	(AT)8	16	13199302	13199317	CAGGAGGAGGCTATAGGAATGA	GGCGGTAAACCATAATTTTCAA	344
R1SSR1279	(A)13	13	13253318	13253330	TAGAAAGCTTCTTGGTTTTGCC	CCCAACTTTTAAGGTCGTGTCT	363
R1SSR1280	(A)14	14	13266397	13266410	CCGGTTTTGTTAGACTCAGACC	TTGGAGGAGGAAGAGAACAGAG	314
R1SSR1281	(AT)10	20	13274113	13274132	TCCAGAAAAGAATCTGATTGGC	CCCATGTTTTGGTCTGGTTATT	291
R1SSR1282	(A)12	12	13303323	13303334	TGGTTGAGATTTTGTCTCATGC	GGTTCTTACGATAAACCAAGCG	290
R1SSR1283	(T)15	15	13307572	13307586	ATGGTTGTGCAGATACTGATGC	CATGTTTGGATGCTGAACAAGT	307
R1SSR1284	(GAA)6	18	13314496	13314513	TTTTGCATTAGAGGAGGGAAAA	TGCGAGGGTTACATTACTTCCT	411
R1SSR1285	(AT)14	28	13362064	13362091	TCTTTGATTGTCCCCTCTTGTT	TGAGCATATATACGGGTTGCAG	379
R1SSR1286	(AT)8	16	13365567	13365582	TTGAATTGAGAAAGGAAATACAAA	CCATCATTGTCTTCATCAGAGC	402
R1SSR1287	(A)12	12	13366328	13366339	CGTGCCCTAGAAAACAAAAGTT	TTGGGTTACAACTCTTCTGACG	289
R1SSR1288	(TTA)5	15	13375289	13375303	TCCGCAAAGGGTAAATTTAGAA	CATCCCAATCAACAACATCATC	350
R1SSR1289	(TA)6	12	13376971	13376982	ACAGTTTGGTTTTGCTTGAGGT	CTTGGACGTTGGATATGTCTGA	232
R1SSR1290	(AT)6	12	13409213	13409224	TCCATAATTTTGAAATTGGCAG	ATGGTGAGACATTGTGCATGTT	404
R1SSR1291	(AT)6	12	13415896	13415907	TAGTTGTGGCTGTTGGATGTTC	AAATCAAATCGGCAACAAAAAT	211
R1SSR1292	(A)12	12	13416392	13416403	ATTTTTGCAAAGCAGCGTAAAT	AGTTGATGTTTGAAATTGGCCT	277
R1SSR1293	(AT)13	26	13416597	13416622	AGGCCAATTTCAAACATCAACT	GGTCATACTTGACGTAACGGGT	309
R1SSR1294	(T)12	12	13428101	13428112	CCCATAAACAAACCCGATTTTA	AAATGGCTCGGAGTTGATTTTA	195
R1SSR1295	(T)12	12	13442086	13442097	TGTCGTGGTTTATTGGTTCTTG	ACTAAAGCGGCTCAACTAATCG	362
R1SSR1296	(AT)6	12	13446750	13446761	GCGTTTATAGTTACGAACGCTT	ACGACGGATACAACAGTTAAAAA	444
R1SSR1297	(TA)8	16	13450960	13450975	TGGAATTTGGCATTTTATTAATTT	CGATTCTGAGTTGCACTGATTC	392
R1SSR1298	(T)13	13	13483430	13483442	TGTGCAATTTGATGGGTTTTTA	CAGACTCGTTTCAGATTTGCAG	369
R1SSR1299	(CAAA)5	20	13498139	13498158	AATCCGTTAGCCGACAAATAAA	GAGAAGCTCACGTTATTGCCTT	390
R1SSR1300	(TC)7	14	13498312	13498325	GAGTTCTAGCGGTGGAGATGAG	ATTCACAAATCTTGGTGGAACC	280
R1SSR1301	(A)16	16	13506496	13506511	TTACTGCTTGCAACATTCGTCT	GAGAGGGAAAAGAGCACCACTA	389
R1SSR1302	(T)12	12	13522420	13522431	TGCATTGGACAAAATTTAAAACA	TTTGGTTGTTCTATTCCGGTCT	116
R1SSR1303	(CGC)5	15	13568723	13568737	AAAGAATCCACATTCTCGTCGT	TTCGTTCTCTCAAGTAGCTCCC	377
R1SSR1304	(GA)11	22	13568960	13568981	GGGAGCTACTTGAGAGAACGAA	CTGCACAAAACGATTTCATCAT	307
R1SSR1305	(TC)8	16	13592144	13592159	AGACAAAAACGTTACGGACTGG	GAGAGAGTCCGGTGTAAGCTGT	146
R1SSR1306	(A)13	13	13592736	13592748	TGTTGGTCCTTAACTTGGTGTG	AGGCTAATGTGGATAAAAGCCA	223
R1SSR1307	(AT)10	20	13624127	13624146	CACTTTGAAATTTTGCGATCAA	TATCACCATGTTCCCAAATCAA	249
R1SSR1308	(AG)6	12	13631318	13631329	TTGGTCTTTTCCTTGGACTTGT	CTTTCAAGGTGCCAAAGAGAGT	438
R1SSR1309	(GT)8	16	13652112	13652127	CGGATGTGATCAACTCTGTTGT	TAGCTGTCCTAGGCAGGAAGTC	138
R1SSR1310	(AT)7	14	13656875	13656888	ATGAGCCTCTCCACACTCATTT	AATCACGCTCTTCATCATGCTA	438
R1SSR1311	(TCC)6	18	13669868	13669885	ACGACCTTATCCTCATCCTTCA	CAGATCATCTCCTCCTTCATCC	356
R1SSR1312	(T)15	15	13671347	13671361	AAAGGAAGAGGAAGGAAGCAAT	TCATCAAAACACATGATGCAAA	416
R1SSR1313	(T)12	12	13671775	13671786	TGTTTTGATGAAACCTCGTCAC	CAACTTTTTGGGTTAGATTCGG	441
R1SSR1314	(A)12	12	13734605	13734616	CACCCTTACACTGAATCGAACA	ATATGTGGGTCAGTAATTGGGC	375
R1SSR1315	(TA)21(AT)6	54	13753729	13753782	CTCAACGCTAACGATCTAACCC	GGACAAAAAGACAATTTTGAAGC	370
R1SSR1316	(A)12	12	13757394	13757405	GGCAACCCTCTTTTACTCTGAA	CGATCAATATGCTTTCGTCAAA	330
R1SSR1317	(TCT)29	87	13772585	13772671	TTCAGCAGATTCAGTTCTTCCA	CGTGATCCATATACTCTTGGCA	406
R1SSR1318	(T)13	13	13782006	13782018	CAAGCTTCATCTTTCAAAGCCT	TAAAAACGGGACAGATAACGCT	409
R1SSR1319	(AT)7	14	13784443	13784456	GTGACCCTCCACAGATCCTAAT	TTCATATCGTTCTTGCTCATGG	288
R1SSR1320	(TA)7	14	13784600	13784613	GACCCTCCACAGATCCTAATGA	TTCATATCGTTCTTGCTCATGG	286
R1SSR1321	(TC)7	14	13787954	13787967	TCTCTTGCTTATTTCCAAAGCC	TTTTATTCCATATTTGTCCGCC	267
R1SSR1322	(A)12	12	13795357	13795368	GTATAGGCGGATTATTCGGGTT	CGGCAAATCGGTAATAAGAAAC	353
R1SSR1323	(A)16	16	13807120	13807135	ACAACGTTCCCAAAATTCTGTT	CAGTGGTATTGTATTGGGAGCA	205
R1SSR1324	(TA)8	16	13808863	13808878	AACAATGATCAAGCGCACATAC	CAATCTGGAAATGGATTACGGT	327
R1SSR1325	(AT)10	20	13818906	13818925	TCGTTGCAAACAATCAATTCTC	AACTTTTAACGTGAGAGCTCGAAT	236
R1SSR1326	(AT)6	12	13819417	13819428	TCTCAATTGAAAAAGAAGATTTGA	AGGTAGAGAGCGAAGCATGTGT	288
R1SSR1327	(GA)6	12	13820965	13820976	CTCTTTCTCTCACATGCCTCCT	GTCCAATGTTTCCAACCCTAAA	200
R1SSR1328	(AT)13	26	13826197	13826222	GATTTCTGTTCCACCACAACAA	GCCAGCAAACAATACTTCAAAA	262
R1SSR1329	(T)17	17	13884176	13884192	CCATGACTTGGGAAAATTGTTT	GAATCTTATCGTTTTCGTTCGG	339
R1SSR1330	(A)18	18	13902967	13902984	AAAGCTGGTTCACGTCTTCTTC	GGTGGTGACACAATGAGACCTA	328
R1SSR1331	(A)14	14	13903898	13903911	CCACAGATGAGATTTCATTCCA	AAATAGTGGTTTTGATGGCGTT	178
R1SSR1332	(T)15	15	13930398	13930412	CAGATTCTGACTCATCCTCTGAAA	TTTAAATGTTTTGGCCATTCAGT	269
R1SSR1333	(T)20	20	13932624	13932643	TTTGAAAGTGAGAAAAATGATTGC	AACTGTCCTCCTTCATCGACAT	382
R1SSR1334	(A)12	12	13939993	13940004	CAAAGATCGAGAACAGCAACTG	GGGTCAACCAAGAGTGCATATC	286
R1SSR1335	(TTC)5	15	13943712	13943726	CACACAAATTTTTCATGGCTGT	TGTTTAATTGGAAACATGCGAG	349
R1SSR1336	(TA)10	20	13974195	13974214	GGTTGAGTTTGTGTTCGGATAA	GAACCGGAGTATTTTGCATACC	405
R1SSR1337	(CT)9	18	13990308	13990325	AATGAATTTACGCGAGACGAAT	GGCAAGAGGTGTGGTTAAAAAG	346
R1SSR1338	(TA)9	18	13998757	13998774	GAAATGAAACTTTTCACTGGGC	CAGAGCCGAACCATAGATTTTT	282
R1SSR1339	(A)20	20	14028695	14028714	CAAAGTTTTATTGGGATTTCGG	CCTATTTCATTTGGGAATTACACC	262
R1SSR1340	(T)18	18	14031469	14031486	GACGAACTCTTGTTGCTCACAC	TTTTCCCCATGTCTTTTGACTC	415
R1SSR1341	(ATC)5	15	14039285	14039299	TTCTCTAGTTTCCAAACGGCAT	TTTGGTAAATTTTCAGGCGAGT	408
R1SSR1342	(A)13	13	14134761	14134773	TGCTAGGAGACAGGTTGAAACA	TCATGTGTGTATGTACGGCTGA	355
R1SSR1343	(T)12	12	14146794	14146805	GCTTCTCAATTCCATGATCCTC	CGAGATTGAGCTAGGAAGAAGC	232
R1SSR1344	(C)24tcattcttc(T)27	60	14146934	14146993	GCTTCTTCCTAGCTCAATCTCG	CGATTATGTATTTTAGGCGGGA	349
R1SSR1345	(TAT)5	15	14157163	14157177	TTTGTTTGGTTGGTTTTGACAC	TTTGGCACGTGAGAGAGAGTTA	404
R1SSR1346	(A)13	13	14157287	14157299	CCGATTCGATCACCTAACTCTC	GTGGATTTGTTGTAGGAGGAGG	108
R1SSR1347	(AG)7	14	14158120	14158133	ATAGCTGATTGCACCACCGTA	AGCTGTATCCCAAAACTTCCAA	349
R1SSR1348	(T)12	12	14166814	14166825	GACAGGAAAACGAGATTTTTGG	CATTTTTCACAGAAACCACGAA	315
R1SSR1349	(GA)7	14	14202826	14202839	ATCTCGTGTCTCTCTTGGCTTC	GGAGGCATTTATGACAATCACA	296
R1SSR1350	(A)12	12	14222395	14222406	TGACACTATCCAGCAAATCCAG	AAGATTCACCGTGGATAAATGG	306
R1SSR1351	(A)12	12	14241446	14241457	GTGATCGTGCGAAGGATATACA	TACCTTGGCAAAAAGAAGGAAA	184
R1SSR1352	(TATT)5	20	14243318	14243337	CAATAGAGTCCCACCAATCCTC	ACGATGAAAGTAGCCGAAAGAA	413
R1SSR1353	(AT)13	26	14249408	14249433	GACAAATTCATGCGACACAGAT	TTGTTCATCCGTTCAATCAAAG	409
R1SSR1354	(A)12	12	14254314	14254325	TCACTCAAGATTATTGCATCGC	AGTGACACATCTCCCTCCATCT	325
R1SSR1355	(T)14	14	14259760	14259773	CCATACCACCAGGTCCACTACT	ATCGATCCGACTATAAAAGCGA	419
R1SSR1356	(T)12	12	14261713	14261724	ACCGGTTTGAATTCTTGTCACT	AATCTATCCGGCTTGATCTTGA	306
R1SSR1357	(AT)9	18	14262350	14262367	AAAACATTATGGGATGGAGACG	AGTCTAATTTGAGATTGGCAAAA	286
R1SSR1358	(AT)6	12	14275355	14275366	ATGATCGTCCATCTAGTCCGTT	TCCTTTTATGTAATTCTACGCACA	254
R1SSR1359	(CA)6(TA)11	34	14277690	14277723	CGTTTATTGAAAGGGAACCAAG	GGGGTGAGACAGAACAGAAAAG	351
R1SSR1360	(GTG)7	21	14288769	14288789	CTCTCCTTGCTTATGAGGTGGT	GCTTACTCATATCCAACAGCCC	313
R1SSR1361	(A)16	16	14314596	14314611	AAGTCTGCTGAGATTTCCAAGG	GAATCCGAACATAAGTTGCACA	385
R1SSR1362	(CT)6	12	14354613	14354624	TAAGGGCATTTGCACCCTATAA	TGTCTAGTTTGGACCGACAATG	380
R1SSR1363	(TCC)5	15	14386394	14386408	GAGGGCGCGTTTATAATAGTTG	TCGTTTTGGTTTACCTTCTCGT	340
R1SSR1364	(T)17	17	14387064	14387080	CGTGGTTTTTGAGTTGTGATGT	ACTCCTCTTCTCAGGTGAGTGC	316
R1SSR1365	(TATT)6	24	14404849	14404872	TGAACTTTTGGTCAAACAAGTGA	CGACACTCTTTTCCGTTTTACC	416
R1SSR1366	(T)13	13	14406265	14406277	ATTCTGCACCTGAACCAAATCT	GATGTATGGGCCCTTAATGTGT	145
R1SSR1367	(TA)7	14	14411615	14411628	ATTTTCAAATCGCCAAGGTAAA	TTTGGGAGAGGAAGAAACAAAA	386
R1SSR1368	(TA)6	12	14417557	14417568	GATTTTCGCGTAGAAACCATCT	CAGTGGCATGCAATTGTAAATAA	273
R1SSR1369	(AT)10	20	14442260	14442279	TTGGGTAATTGTGTGATGTCAA	TCAAAATTTCCGACGAAAACA	323
R1SSR1370	(GA)20	40	14449688	14449727	GCCTCCGGTCCTTATCTAGTTT	TTTCTTGGTGATGACTCAATGC	375
R1SSR1371	(A)12	12	14485260	14485271	TGATCTTGTGTACTGCTGGCTT	TCTTCTTTTTGTTAGCACGTCG	239
R1SSR1372	(AG)11	22	14525094	14525115	GGATCTGATAACTCTCATGGGC	GGAGACTGTGGAGGAGTTGTCT	353
R1SSR1373	(A)12	12	14532743	14532754	GATTCACACTCGGAAATGTTGA	AGGAAGCACCTCTGTCGTCTAC	226
R1SSR1374	(TA)7	14	14538840	14538853	GCTCATTGATCTTCCAAAAACC	AAAGATGCCAAGATAACCTCCA	418
R1SSR1375	(T)12	12	14539052	14539063	GATAAATCAATTTCCGCCCTTT	GCAGTAAAGCCTGAAGAAGGAA	226
R1SSR1376	(A)12	12	14541349	14541360	TTGTTTGCGTATGTCAAAGAGG	TTGACTTTTTCGATCTGGGTTT	297
R1SSR1377	(TC)7	14	14541617	14541630	ACCCAGATCGAAAAAGTCAAAA	AATCAATTTTGGTTCGGATTTG	448
R1SSR1378	(GGGA)6	24	14543695	14543718	CCTTGATTCCAAACAATCCAAT	ATTTTCCCCTATGCACAACATC	358
R1SSR1379	(TA)8	16	14550534	14550549	ATGAACAATTCTTTAGCGGGAA	TCTCCTTTTGATAAACGGTTGAA	360
R1SSR1380	(A)16	16	14555087	14555102	CCTGGTTGGTTGAGTTTGTGTA	CAAATTTTTGTGGTTCGGTTTT	385
R1SSR1381	(GCG)5	15	14558328	14558342	GAGAGGAACAGAGCGGTAGAAA	TTCGTACGACAAACAATTCAGG	433
R1SSR1382	(AAT)6cgtccag(T)14	39	14584483	14584521	CCATCCCTTTGTTCACGATAAT	CAACGGAACTGGTACATCTGAA	328
R1SSR1383	(TTA)6	18	14585088	14585105	TGATGCAGACCATTTTTATTGC	TTTTAGTGATTGCAACGGATTG	165
R1SSR1384	(A)13	13	14585585	14585597	TTACTCCCAAGTCCCAAGTCAT	AGTGGTCCATCAGCAAGAAGTT	346
R1SSR1385	(T)15	15	14615590	14615604	AGAAGCAACAAGAGCTTATCCG	AAAAAGAAGAAGACGCACCTTG	381
R1SSR1386	(T)13	13	14616307	14616319	AATAGAGATGTGGGTGTTTGGG	AGGAAAGAAAGAGGGTGACACA	404
R1SSR1387	(T)13	13	14645670	14645682	AATGAAGAGGAACGGTGACACT	CAATTCGTTGCAGTCACAAACT	208
R1SSR1388	(AG)9	18	14648638	14648655	TCGACGAGGATTAATTTAGGGA	AGCCTTTACACAACGAACGAAT	390
R1SSR1389	(A)14	14	14652904	14652917	GTAGATCGAATATGCCTCCGTT	CAAAAAGAAATGGCCAAGAATC	217
R1SSR1390	(T)17	17	14659307	14659323	TTTCAGGTCGGTTCGAGTAAAT	ATTTTCGGGTAAATTTGAGGGT	406
R1SSR1391	(GGA)5	15	14660588	14660602	ATTGGTCTCCTCTTCCGTGTAA	GGGTTGAATATGATGAATCCGT	379
R1SSR1392	(T)13	13	14661532	14661544	AGAACATGAACAATGTGAACGG	TGCGCCCTTTCTACTCATTATT	424
R1SSR1393	(T)13	13	14662582	14662594	TATCACGAATCAAAAACAGGGG	CACTATGATCAGTGCTAAGCCG	279
R1SSR1394	(A)15	15	14700108	14700122	GAATGCAAAAGGAGATGAAACC	GTGATCTGCCATTTCTACCACA	369
R1SSR1395	(TC)8	16	14706477	14706492	CCAATTCAGGATCAATCCATCT	ATCCCAACAAGGGTAGTCTCAA	309
R1SSR1396	(T)14	14	14707487	14707500	GGTCTGAGAAAGCCCATAACAC	GCAAGTCTCTCCATAGCTCCAT	393
R1SSR1397	(AT)7	14	14708275	14708288	AAAGTGAACACTAGCTCTCCCG	GTTTGGGTTACCATGACCAGTT	222
R1SSR1398	(T)13	13	14737879	14737891	GAAAACCCATGGACTTTGCTTA	GTAAATCACATCGCTCCATCAA	431
R1SSR1399	(A)12	12	14741958	14741969	CCATCGTATTTGTTCGATGAGA	AACCTCGTTGCATGCTTTTATT	292
R1SSR1400	(A)15(AT)10*	34	14743177	14743210	GGGATAACCCCAGTACAGTGAA	TCAGACACTTTTGCACATACCC	433
R1SSR1401	(AT)9	18	14753423	14753440	TTTGGCGGCAAAATAAACTTAG	CAACATCAACTTAATTTCCAACGA	307
R1SSR1402	(A)14	14	14785491	14785504	TACGTCAACTGCAAACATACCC	ACTGTCATCTTCCAAGTCCGAT	342
R1SSR1403	(AC)11	22	14798430	14798451	TCATCAAAGGACCAAGAGGTTT	AGAAAATGAATGAAGTAGCCGC	280
R1SSR1404	(AT)10	20	14847624	14847643	GCCTTGTTCTCATCTTCAGCTT	CAAGAAAACAACCCTTACCAGC	396
R1SSR1405	(A)12	12	14847886	14847897	TGGTAAGGGTTGTTTTCTTGCT	CCAACCAACAGTTGCAAACTTA	159
R1SSR1406	(TA)6	12	14855504	14855515	AAGGCTAAGAAAGGCTCCAAGT	TCCCGAAGGGTAGATTAGGATT	233
R1SSR1407	(GAA)5	15	14867875	14867889	AGTGTGAGCTCAGTTCAGATGC	GGGGTTTCTTTGGAAGAGAAGT	282
R1SSR1408	(AGA)5agcttaacagaaggatctcagattctcaaggcttttccttaggctgaatctttgtgc(T)12	84	14872330	14872413	TTCCTTCTGATTCCCAGATGTT	CCCTCTTTTTCTGGGAAAGATT	156
R1SSR1409	(AG)7	14	14900525	14900538	ACAGACAAAGAAAAGCTCTGGC	CCTCTGTCTTTCCTCGTTGAGT	351
R1SSR1410	(T)13	13	14900756	14900768	TTCTGCGAGATTCCCTCATAAT	AAAGAGAGAAGGGAATGGAAGG	343
R1SSR1411	(AG)19	38	14900894	14900931	ACTCAACGAGGAAAGACAGAGG	GAACCAGGCCAATATCAAAGAG	397
R1SSR1412	(CT)7	14	14925482	14925495	TTCACAGACGCTTCGTACAGAT	CGATCCAGTAATGTCCTTCTCC	391
R1SSR1413	(A)16	16	14966619	14966634	ATTATCATCAAACAAGGGGTGG	CATTTCCACCATTTCCATTTTT	241
R1SSR1414	(CT)7	14	14975536	14975549	CAAATAACGCAATCATCGGATA	CGACCACCTTCATTCAACTACA	416
R1SSR1415	(CT)14	28	14975962	14975989	TGTAGTTGAATGAAGGTGGTCG	ATTTGGGGGAAATTTTTCAACT	345
R1SSR1416	(T)15	15	15052892	15052906	CCAAAAGTGGAGAGATTTGACC	TGATAATGAAATTGAACCGTGC	408
R1SSR1417	(A)13	13	15058155	15058167	CATATACGCTCCCCAGATTGTT	CTCTACACTCGACCCAAAATCC	234
R1SSR1418	(CTT)7tttctcggagatggtg(T)13gcagtgcaagtttcgttgatcgggttcg(T)13	91	15060843	15060933	ATCGGAACAACAGAAAGCAAAT	TAGAACGCATCTCTGAAACGAA	440
R1SSR1419	(TTA)5	15	15065128	15065142	TGCAGCCTGTAAAAGAAACTCA	GGATTAAAACAGGGGATGTGAA	325
R1SSR1420	(AG)6	12	15082549	15082560	GGAGTCTCCTTTCTCGCAAATA	ATTGCGCTTCTCACCAATTTAT	339
R1SSR1421	(A)13	13	15088299	15088311	CATTGCAAGTTACCTTGATGGA	GGAGAAAGAAGTTGCCCCTATT	222
R1SSR1422	(T)12	12	15153479	15153490	GTTGATGCAACAGGGATGAGTA	AGGACCAAAACAGTTGGGTAGA	208
R1SSR1423	(A)13	13	15159270	15159282	GTATGCCTCGTTCTTTGAAACC	AACGGAGGGAGTATGAAACAGA	438
R1SSR1424	(ATT)9ttttagaaaaaaatgtcgaacaat(A)16	67	15159394	15159460	ACCATTAGGTCCATTACCATCG	AACGGAGGGAGTATGAAACAGA	391
R1SSR1425	(T)14	14	15163725	15163738	GCTTGTTGATTACCTGGGAAAG	GCTAGCGTTAAATCGCAAGAAT	281
R1SSR1426	(GA)6	12	15188471	15188482	TCGATTCGTCTGCTTTTGTAGA	TTTTGGAGAATTGAGAAACCGT	430
R1SSR1427	(TTTG)5	20	15201175	15201194	GCTTAAGAAGGCAGTTGAGCAT	AAGAAAGCATCTTGGCTCTCAC	274
R1SSR1428	(TA)12	24	15240148	15240171	CAACAGCGTCTTAGACATTCACA	GGTTGTAACTTTTGGTTTTCGG	410
R1SSR1429	(CTC)5	15	15245105	15245119	AAGTGACCACCAGAAGATTCGT	CGCAATGATTGTTTGTTCATCT	368
R1SSR1430	(AT)10	20	15255709	15255728	TCGAGTTTGAAAACATATAATTCG	AAATATTTGGTGGGTTGTCAGC	408
R1SSR1431	(T)13	13	15267448	15267460	TGAAGCTTCCCCTATCATCATT	CTCAAGAACTCATGCTCCCTTC	363
R1SSR1432	(GAA)7	21	15274461	15274481	ATCCTAGAAAAGTGAGTTGGCG	GATGATGATGAGAACAAGGCAA	439
R1SSR1433	(AT)15	30	15285181	15285210	TGAAGTACTTTTGGGAATGGCT	TTTGAAATTGGGCCTTTTATTG	403
R1SSR1434	(TTG)5	15	15289680	15289694	ATGGTTACCCCAGTTTTGATTG	ATCTTCTTCTGCTCTCACCGTC	169
R1SSR1435	(TC)10	20	15309371	15309390	AGGAGGAACACGGTGTAAAGAA	CCGGAAGATGAGAAAGAATGAC	320
R1SSR1436	(CT)6	12	15310226	15310237	ATGCTTGTGGAAGGCATTTTAT	TGATTCCATCACACAAGAGACC	262
R1SSR1437	(T)12	12	15312677	15312688	TAACATGAAAATTCCGTTGCG	ATTGATCCGGATTTAACCCTTT	217
R1SSR1438	(AG)18	36	15314663	15314698	TGAACCTGCATAAGCAGAAAAA	TGTGCTTGTACTTCCCTTGAGA	351
R1SSR1439	(AG)6	12	15317209	15317220	AGTTGGCTGATATGGGCTGTAT	AGCAAGTATTGGTTGTTCGGTT	227
R1SSR1440	(CT)10	20	15360040	15360059	CGACTCCTTTATGGTCCAACTC	TCAAAAGGACAATAGCAAGGCT	343
R1SSR1441	(T)12	12	15394971	15394982	GAGGGCTTAAAGTGTTTTGTGG	ATTCCTTTCGCAAGCTAGACCT	249
R1SSR1442	(T)12	12	15398540	15398551	TTAGGCGCCATATCAAAAAGAT	CGTATTCCCAAGGATATCAGGA	392
R1SSR1443	(AT)9	18	15403729	15403746	TTAGGCATTTCCAATTCCATTC	GAATCTTGGTCGATCTAAAAGCA	378
R1SSR1444	(A)12	12	15409017	15409028	TTGACATTTTGTTTTTGCAAGC	TTTCGGTAGTCGAAACGAGAAC	410
R1SSR1445	(AG)6	12	15431345	15431356	GGAAATTGTGAAGGGACAAAAG	AAAGTCTGCCACATGAGGAAAT	174
R1SSR1446	(AT)10	20	15456604	15456623	GATGGCTCGACTCTGACTCTTT	TTTCAACCTTTCATACCCATCC	376
R1SSR1447	(AG)8	16	15496117	15496132	ACTTTTGTTGCAGGTCCTTTGT	ATGAAGGGAGTGTCTTCGGATA	390
R1SSR1448	(A)12	12	15503845	15503856	CATAACTCTTCCACCCCAGTTC	TTCTTTGTGTGAGGTCGTTCAC	358
R1SSR1449	(A)21ggaaaaattaattgggagaaaccgaggtc(GA)6	62	15504217	15504278	ATCGGAGACTTTCTTCGAATTG	ACGGTCAGGAACGTAATCAATC	300
R1SSR1450	(A)14	14	15532058	15532071	ATGAACTATTTGTGGCCTTGCT	AGACGCTTCTAGGTGATTCTCG	212
R1SSR1451	(A)12	12	15636519	15636530	GGGACCCGTAACTTCTAGGTTT	TAGTTTTGGCGGAGGAAAAATA	372
R1SSR1452	(T)22	22	15639618	15639639	TGTATATCGCAGTCACCCTCAC	CGATGAGGTTAGAAAAATTGGC	293
R1SSR1453	(A)14	14	15642126	15642139	CCGAAGCTCTCTCGAGTATCAT	CCATGTTTCTAAATTGAACGCA	408
R1SSR1454	(TA)6	12	15647800	15647811	TTCTTGACACCACCATTGAGAC	TTAAATGGGGGCATACAACTTC	422
R1SSR1455	(AT)16	32	15656355	15656386	TTTTGAAAATTGGACCTGAGTC	ATAAATGTTTTGGGTTGGATCG	401
R1SSR1456	(T)13	13	15677311	15677323	TTGGTTTGACATCCAGTTGAAG	CCCAAGGTGATGGAGGTTAATA	359
R1SSR1457	(TG)6	12	15682855	15682866	ATTCGTGTGGCTAGACCAATTT	GGGAGACAGTTAAAGATGGTGC	369
R1SSR1458	(T)15	15	15692004	15692018	ACATCTTTCGAAGAGGGAACAA	TCCAAATCGAGCTACACATGAT	379
R1SSR1459	(AT)11	22	15692803	15692824	TCCGGTTTTGGAAATTGTTATC	AGACGCAAAGGGTTTTTCAGTA	300
R1SSR1460	(AG)6	12	15730976	15730987	TTGGATTTACAAAATGACGCAG	TCAAGAGTATCGAGTTTCCGGT	393
R1SSR1461	(A)12	12	15735343	15735354	ATCACACACACGAAGAAACCAC	CAGGTCGTGGAGAAAAATAAGG	436
R1SSR1462	(A)15	15	15737756	15737770	TGGATTACACGAGCAAACATTC	ACCGCTTAACACGTCATCTTTT	181
R1SSR1463	(AC)8	16	15742152	15742167	TCCAACCCAACTCCATTTTTAC	AGTTATTCCCGGAGTACCCACT	434
R1SSR1464	(TA)6	12	15827007	15827018	ACACTTGCTCTGTGAAACCAGA	TGATGAGGTGCCTTAAGGATAAA	276
R1SSR1465	(TA)10	20	15833747	15833766	CTTTAAAGAACAAATGCCCCAC	GTGGCGAATCTAGGATGAATCT	298
R1SSR1466	(T)14	14	15848896	15848909	GCGATAAACAGTCTTGCAGTTG	GCTTCACATCCACCATATTCCT	415
R1SSR1467	(T)15	15	15849373	15849387	GGATGTGAAGCCAGTGATTACA	CTTGGATAAAGCAAAACAAGGC	424
R1SSR1468	(T)18	18	15850866	15850883	GAACATGGATTCCACCTACCTC	CAAAACCTAGTCACCTTCCGTC	301
R1SSR1469	(AGG)5	15	15852569	15852583	GTGGGGAGAAGAGGTTAGGTTT	AGAAAGAGAACTTCTGGGGCTT	290
R1SSR1470	(A)17	17	15870014	15870030	TTCACATGGATGCAGAACTACC	TGTACAATTCGACCCAATCAAA	152
R1SSR1471	(TA)9	18	15871807	15871824	ACCAAATCGGCCTGACTTATTA	AGATCAATTTAATTTTCCCGCT	352
R1SSR1472	(A)15	15	15884539	15884553	TTATCATAGCTTCGTGTGGGTG	ATTTTCCTCAGCCGTTAGATCA	369
R1SSR1473	(A)19	19	15886473	15886491	GTTTGGAAGAACCAAACACCAT	ATCTGTGGCGGTTCTCATATCT	255
R1SSR1474	(CTT)6	18	15888345	15888362	GGCAATCTGAGACTCCACTTCT	CCTCGGAGGATAAGAACATCAC	317
R1SSR1475	(A)14	14	15893684	15893697	CCTCTTTGCTTTTTCTCCAAGA	CTATCCAGACCCGACTCTATGC	412
R1SSR1476	(GAGAGG)9	54	15907982	15908035	TCGTCTTCTTCTTCCGATTCTC	CACATCTCTCTCACACACACGA	273
R1SSR1477	(AT)6	12	15921357	15921368	CAATTTTTGGGGCTTTTCATAA	TTTTCACACCTTTTGGAAACAA	275
R1SSR1478	(A)17	17	15939766	15939782	ATAAGCACGTTCGAGAATTGGT	AAACCACTTGATGAATCAACCC	233
R1SSR1479	(A)14	14	15940775	15940788	TTTTGGGCTTCTGTTTGTTTTT	AAAACGTGTTAGCATCCCAGAT	374
R1SSR1480	(A)12	12	15942475	15942486	CAACCACACTGTCCTGGATAAA	TTTTTGATTTTCGTTTAGCCGT	358
R1SSR1481	(T)17	17	15943123	15943139	TTTTGGAATTTTGGAATTTTGG	GCTCTTGTAGCCTGTTGGACTT	190
R1SSR1482	(A)13	13	15950363	15950375	GTGTTGTGATGATGGCTAGGAA	AGATTTCCGGTTAAGAGCTGTG	349
R1SSR1483	(T)16	16	15951263	15951278	ACTCCCGTGACCAAAGTGTAAC	CGCCATTTTCCTTCTTTTGTAA	339
R1SSR1484	(T)12	12	16015457	16015468	CCCTTCTCTTATGTTTTGCAGG	GCAATCACCTGTACAGAACCAA	148
R1SSR1485	(T)12	12	16020533	16020544	ATCGCGCAATACTTTTGAATTT	GCTCGTTATTTATGGGCAAGAC	155
R1SSR1486	(AAG)6	18	16021615	16021632	TCCAGGAGCCAATCTCATTACT	CAAAGATAATGGGTCGAAGGAG	435
R1SSR1487	(AAC)5	15	16035454	16035468	GAGCTTCCGAAATACCACAAAC	CTTGTGCCAAACTCATCTTCAG	120
R1SSR1488	(AT)6	12	16053550	16053561	TGCATGGCACGAATTACTACAT	CCGTCGTGAATAGTGACAAAAA	226
R1SSR1489	(AT)10	20	16098762	16098781	GGGAGGCTCTAAAGCAATCTCT	CAAAGCCATATTTCAAACACCA	352
R1SSR1490	(CA)9	18	16126972	16126989	AAAGACAACATCGTCTCCACCT	CAAACCTAAATGTGTGAAGCCA	385
R1SSR1491	(TA)6	12	16143207	16143218	GAAACGCATTTTGTCTCCTACA	TATTTCGAACATGTGATTTGGG	221
R1SSR1492	(AC)7	14	16151577	16151590	CTTTTCCTCAGTCCTCTCCTCA	GTTGGGATTTGGAAGACGAATA	319
R1SSR1493	(TCA)8	24	16179193	16179216	AGAGGAGAGGAAAGAGGAGCAT	ACAAGTATCAAGGGCTCTGGTC	434
R1SSR1494	(A)12	12	16197092	16197103	TGCAAAGCAAAAAGCAAGTAAA	CACTAAACCTTTCCTTTCGGTG	155
R1SSR1495	(T)13	13	16200231	16200243	AAATTTGGGGACATCTATGACG	CAAACATCGAAATTTCTGGACA	411
R1SSR1496	(TCA)5	15	16202906	16202920	TTAAATAAACCAACCGACCCAC	TGAGACGGGGTTAATGAAAGAT	339
R1SSR1497	(TC)6(T)17	29	16276561	16276589	CAAAAAGTTCGACCCAAGAAAC	CGTCCCTCATAACAATCTCCTC	356
R1SSR1498	(TA)6	12	16319698	16319709	GTGCCCATATTTTTCCATGTTT	TTACGCACAAGTCTCATTGCTT	267
R1SSR1499	(GGA)5	15	16329192	16329206	GAAGGAGATCGAAGTAAGCGAA	GGTTATCTCAACGAGTCCGTTC	196
R1SSR1500	(A)12	12	16352029	16352040	AAGAATCTTTGTTGGTTGGTCC	GAGTTCCGAGCTAAAGTTGCAG	432
R1SSR1501	(TG)7	14	16355286	16355299	CTGAACCAGATTCACCGTTACA	CACCAACACACCAAAAGAGAAA	265
R1SSR1502	(T)13	13	16379538	16379550	CGAATCTACTACGTCGCTCCTT	GTCGACTGTGAGAACATTGCAT	263
R1SSR1503	(T)12	12	16404947	16404958	CGTGTCTACGGTCAAGATGTGT	AAAGTACGAAGACGATTGGCAT	287
R1SSR1504	(GAA)6	18	16409921	16409938	GCTTTGACTGTGAAATGCTACG	CAATCCCTGAAAATGAAAGGAG	263
R1SSR1505	(TA)6	12	16411612	16411623	TTTACGGAATGGTATGGATTCAC	TTGTTTCGGGTAAAATCATTCA	306
R1SSR1506	(T)14ctgttcttctgtccgacacaaaagtttccatctcgaaccagttaaactaatggcgtttgtgtaagctgatttatgtttaacaaaataac(T)13	116	16425078	16425193	TTAAAATTTTGACGAGCACGAG	CCGGCCACCTAATTAATACAAA	252
R1SSR1507	(A)16	16	16480026	16480041	AAACTGATTGCACGTAAAACCC	TATACAGTTCGGGTCGACCTTC	447
R1SSR1508	(TTC)7	21	16518139	16518159	ACGACGAAACCCTCTCAAATTA	CAGAGCAACAGCATCATCTTTC	386
R1SSR1509	(AT)12	24	16530473	16530496	AGACTTGGCCCCAAAAAGTATT	ACCAACCACCGAGTTGTAAGTT	326
R1SSR1510	(TA)6	12	16530621	16530632	TAACTTACAACTCGGTGGTTGG	CAACAGGAAACAAATATTCTCAAA	339
R1SSR1511	(A)13	13	16533152	16533164	GGCATTTGTCCACCATAAAGTT	AAAGACGTTGTCTATCCCCAAA	427
R1SSR1512	(T)17	17	16536615	16536631	AGTTGTTGCGATTGTTAACGTG	TGCGCATAAACCATGAAATTAG	423
R1SSR1513	(TTC)5	15	16580688	16580702	TTATAAAACCATCGTCGCATTG	CGGAAGGAAAGTTATTGTGTCC	242
R1SSR1514	(T)17	17	16584455	16584471	ACCAATCGAAGCCAAAATAAAA	TAGAAGTTGCAAACCCCTTCAT	247
R1SSR1515	(AT)6	12	16702195	16702206	ATAAACTTCATCTTCAGCCCCA	AATATCGTGCTTCGTCCACTTT	205
R1SSR1516	(A)12	12	16702975	16702986	TGCTTTCACCATTTGACAACTT	CCAGTGGCAACAATAGCAATAA	415
R1SSR1517	(A)12	12	16717006	16717017	TCTCAATATGCCGTCAAAAGAA	GCCGACTCGTAGCGTAGTAGAT	377
R1SSR1518	(GT)6	12	16743005	16743016	CCAACAAACCCTTGGTGTAAAT	CATCGGGAAAAGTTCTTGAATC	313
R1SSR1519	(TC)6	12	16766445	16766456	AGTTCATGGGGTCAACCTCTAA	TTCGTCTTTTCCTCTGCCTATC	274
R1SSR1520	(TA)6	12	16779352	16779363	AACTGCTTGTGCTGTGACTTGT	TTTTAGGGGAAAAAGGTGTTTG	254
R1SSR1521	(T)13	13	16781158	16781170	AAAATCATGGTGGGAGAGATTG	CATTGCTCCCATGTGAAAACTA	407
R1SSR1522	(T)16	16	16842024	16842039	TCACAATAGCCACTCTTTTGGA	TTCAAAAGCTGGAAACAATCAA	442
R1SSR1523	(T)14	14	16845398	16845411	CAAACATCTTACCAGCAATGGA	ATTCTGAGAAAGCGAGCAAAAC	232
R1SSR1524	(AT)17	34	16893862	16893895	CCCTTGCAACAGACATGTTTTC	TGAGTCTGTGTTTGTTGATGACA	316
R1SSR1525	(AT)7	14	16905463	16905476	TCCGAAACAACTGGAAGAATTT	CGTCATTGCCACTCTTATCAAA	358
R1SSR1526	(AT)16	32	16920366	16920397	TGTATTCCAATGCGACAATAGC	CAGCTTTCTCCGATGTCTCTTT	402
R1SSR1527	(G)12caaatctctcccgtgtgaa(G)13	44	16930298	16930341	ATACAAAATTTCCCCGATTGAA	ATTAGATCAGCGACATCCGTTT	170
R1SSR1528	(T)14	14	16942589	16942602	TCCACTTACCTGTGAGAAAGCA	AGAGCTTACCTTTGGGGTTTTC	445
R1SSR1529	(AC)8	16	16953217	16953232	AACAAGCTTTGCACATTCACAT	TTGTTTCCAAATGCTGTGTAGG	339
R1SSR1530	(TC)10(CT)6	32	16953715	16953746	TAACCACTGCTCCAACACAATC	CTAGCCGTTTCCAAATTTGTTC	133
R1SSR1531	(AT)6aaagtaattttatttactatatttatattttttatagtag(TA)7	66	16967244	16967309	AAATATTGCATCCATCCAAACC	ACTATAGCTGGAACGGATCGAA	413
R1SSR1532	(TA)9	18	16967630	16967647	TTCGGATTCGGATACCTTAAAA	ATTAGTTCATGGTGTTTTCGGC	421
R1SSR1533	(T)12	12	16970950	16970961	TGTTTCTGCAAATCACGGTAAC	GTTTTTGACATTCTTTTTCGGG	363
R1SSR1534	(TC)7	14	16992489	16992502	CTTTTGGCTTCAAAACCACTTC	TTGAAGTATCCGGTGAACTCCT	165
R1SSR1535	(CTC)5	15	17002232	17002246	AGTCACATTCATCTTCCTCGGT	TGATTATGTTACAGGGCGTCAC	117
R1SSR1536	(TC)7	14	17007875	17007888	TACCTTCTCAACCCTTTTTGGA	TAAGCGTTATCTGCAAAGCAAA	282
R1SSR1537	(T)12	12	17026793	17026804	TAATGTTCCTTACAATTCCGCC	AATCGCAGAATCTTAGCACGTT	446
R1SSR1538	(T)16	16	17029453	17029468	CGATTACACAGTAGGCTGACCA	CGCTAAGCCTACTCCTCGTTTA	375
R1SSR1539	(TA)7	14	17031224	17031237	CACACAAAACCAATTTTATCGG	TTTTAGAGTTTGACCCGTGACC	298
R1SSR1540	(T)24	24	17046646	17046669	TGCGTAACTGTACAAAGCAAATC	TTTGATTCGTCTCATTCGGATA	389
R1SSR1541	(TCT)5	15	17047865	17047879	GTGGAAGCACAATGAACTCAAG	TTGGGGCAGAGATAACAACTTT	409
R1SSR1542	(AT)8	16	17097494	17097509	GTTGAAACACATACCCGTCCTT	TTAATAAATTTGGTTGGGTCCG	116
R1SSR1543	(AT)6	12	17101555	17101566	TATATTTTTACCCGTGGCCGTA	GTTCAACCAATGAACCAGTGAA	381
R1SSR1544	(A)12	12	17131613	17131624	ATGGTGGTTTAGTGGGTTTCAC	TGGTTGTTATTGTATGCTTGTTTG	245
R1SSR1545	(T)12	12	17132933	17132944	TCCAAGTGAACATTGTTTGAGG	CATCACGACAGTTCAACTCCAT	343
R1SSR1546	(AT)10	20	17135475	17135494	ATATGATTTAGTGTCCGGGTCG	TGAGCCATGCTACCTAAAACAA	405
R1SSR1547	(AT)9	18	17136967	17136984	TTGAAGTTTCTTTTTGGAGAACAA	TATGCGTCTGTAATTTGGATGC	232
R1SSR1548	(AT)11	22	17139700	17139721	TATTCCTCCCACAAGTTTGCTT	TAGCCAATCCTGCGTTTTATTT	231
R1SSR1549	(T)12	12	17139940	17139951	TATTCCTCCCACAAGTTTGCTT	CGAACTGCTCCTTAGTCGAGAT	356
R1SSR1550	(AGA)5	15	17140054	17140068	AAATAAAACGCAGGATTGGCTA	GAGGTTGATAGAGCCAATGGAC	388
R1SSR1551	(AT)17	34	17148671	17148704	GGGTACAGTTTTTGCTGGAATC	AGTTTTCCCAAGACAGATCCAC	373
R1SSR1552	(T)13	13	17153259	17153271	ATTCGGATAATTTTGTGCCTTG	CTTCAACGACGGTAGCTTTTCT	368
R1SSR1553	(T)16	16	17181369	17181384	GTACGTACCCGCAGAGAGACTT	CGTGTACTGGGGTTTCCATAG	90
R1SSR1554	(TTA)10	30	17207513	17207542	AAAAATTTGAAAAGGCGACTCA	GCGAAACAAATTTTCACTTTCC	366
R1SSR1555	(T)12	12	17219686	17219697	CAATCAAAGATGTAGCCCCTTC	CTCAGATTCACAGACGCTCATC	332
R1SSR1556	(GA)7	14	17224094	17224107	TGGATAGCCTACCTTTGCTTGT	AGAAACCCTAACAAAGCCATCA	223
R1SSR1557	(A)12	12	17225078	17225089	AGCCCAATATGAGATGGTATCG	TTAAGATGGATGAGCTTGGGAT	229
R1SSR1558	(TA)10	20	17298754	17298773	ATTGTTTCTCGCTGGTTGATTT	CATTGCCGTTTAGCCTTTTTAC	386
R1SSR1559	(A)15	15	17357874	17357888	AAAGAAACTACCATTCGGCAAA	GGAGAGCAACGCTCTTACTGTT	293
R1SSR1560	(TATT)5	20	17436938	17436957	TTCAGGGTTTAGGATTTGGATG	CTGTTGGTTACGATGTTGCAGT	279
R1SSR1561	(TA)6	12	17447700	17447711	TGTAAGTAAGGCCATCTCCGTT	TGGTTCAAATTCCAAGACAAAA	271
R1SSR1562	(A)13	13	17475163	17475175	TGTTAGCTCCCAGGAGAATGAT	AAGTACAGCTGAACAACTGCCA	117
R1SSR1563	(TA)7	14	17558065	17558078	ATTGATCCTACGTGGACAGCTT	AGTTCATGTTTAGCCCTGGAAA	278
R1SSR1564	(C)18	18	17622262	17622279	TGGAATACTGCAAATGAGGTTG	CAATCTGTCCACAAATCCAAGA	361
R1SSR1565	(TA)6	12	17839889	17839900	TTAGTAACCCTTCACCCCGTTA	ACTTGCTATGGACGGCATAGAT	403
R1SSR1566	(CT)11	22	17857780	17857801	TAAAAGTGGGCTTAAATCCGAA	GACGGTGACTTTACCTTTCAGG	206
R1SSR1567	(CT)6	12	17902058	17902069	TCAGGAATTCATAGTGTGTCCG	GCAGTTTCCATCACAAATTCAA	361
R1SSR1568	(TA)6	12	17990419	17990430	GCATTAAAAATAATGGCTTTACG	TTGCCATAGACTCTTCATTTGG	240
R1SSR1569	(AAG)5	15	18083645	18083659	GCGTATTCTCCGTTTCGTAATC	CTTTATCACTTTGCACACGAGC	275
R1SSR1570	(AT)6	12	18090477	18090488	AAATAAATTCGGGTTGGGTTTT	CATTGAGTCGACTGCAGGTAAG	363
R1SSR1571	(T)14	14	18128543	18128556	AGCATGCGGTACCAATAAGTTT	ACGTTAAGTTTAAGCATTTCGG	219
R1SSR1572	(AAT)7(TAT)9(AAT)6tattattattat(TAA)33	177	18183781	18183957	TCAATTGGACATGTTGAAGAAT	AGGGGTCGAAAGAATCCATATT	439
R1SSR1573	(AT)9	18	18186574	18186591	TTAATTCTCAGTGGTATGGAAGTG	GCAAATTGTGGCGTGTTTATAG	428
R1SSR1574	(T)14	14	18238622	18238635	TTCTCACCGACATTACCACAAG	GGGATACTCACCCACACATTCT	200
R1SSR1575	(GGT)6	18	18250296	18250313	CTCGAAAGACAATGAATTTCCC	TGATTCAACAGCTCAGATCACC	345
R1SSR1576	(T)12	12	18307765	18307776	CCGCTCTGTATCACTTCTTCCT	GTTGTGCTCCTCCAACAAAAA	252
R1SSR1577	(A)14	14	18332654	18332667	GGGACTTTTGAGTATTTCGTGC	TGGGAAATGAAGAAGGAGAAAA	309
R1SSR1578	(A)12	12	18387783	18387794	AAAATTTGGAAAAATACACTCCCA	AGAAGACGCCATCTTGTTTTGT	269
R1SSR1579	(T)12	12	18425556	18425567	CATTTTTGGGTTGTTCGGTTAT	ATTCATCGAAGAAGGAATGTGG	426
R1SSR1580	(GAA)6	18	18461196	18461213	GAGAAGACAGAGGAGGCAAAGA	ACCTCCATTCCATTTCACACTT	216
R1SSR1581	(AG)6	12	18465008	18465019	CGTGAGTTTTCAACCAAAAACA	AAGCTCAGACCACCTCCTACAG	405
R1SSR1582	(T)12	12	18532589	18532600	AGGGAGACAGTCAGCAATTTGT	AGGAAAGTGGGGTTGGTATTG	427
R1SSR1583	(T)12	12	18577493	18577504	AAGGCATTTTCCTTAGGTCTCC	GAAACGGTTACATACAGTGCCA	450
R1SSR1584	(A)13	13	18577730	18577742	TTTGTCAATGTGTTTTCATGTGAG	GAAACGGTTACATACAGTGCCA	362
R1SSR1585	(TA)11	22	18579568	18579589	TGTGAAAAATGTCACAACGACA	TGTCCCTAGTTGTCCCTAAACG	313
R1SSR1586	(AT)10	20	18579822	18579841	CGTTTAGGGACAACTAGGGACA	TGAAATTCACGGATCAAAATTC	435
R1SSR1587	(AT)9	18	18596487	18596504	GTCGTACTGCATTCTCTTGCTG	TACACTGTGTTGTGTGGGTCAA	167
R1SSR1588	(AT)8	16	18609845	18609860	TCCTTGAATGTTATTTTGGAACA	TCCAGATTAATCCGCAATATGA	371
R1SSR1589	(AT)8	16	18612380	18612395	ACACATCAATAAGAGCCACACA	AAAGCGTGGGATTAATTTTTGA	373
R1SSR1590	(TA)6	12	18619836	18619847	ATTTTAAGAATGGCCTGACACC	AAATTGTGTCATCAATGATCGG	299
R1SSR1591	(TC)7cttctctagctgcttcttgcttttttttc(T)13	56	18621009	18621064	CTTTCTAACGTTACGGCCATTC	TTGGAGGCTCATTAGCTCTTTC	351
R1SSR1592	(T)16	16	18646461	18646476	AGTAAGGGTCACGCGAATACAT	GAAGGGAAATGAACACGAAGTC	298
R1SSR1593	(TCT)5	15	18646739	18646753	GACTTCGTGTTCATTTCCCTTC	TAGAATGGAAGAGTTGGGGAAA	366
R1SSR1594	(A)12	12	18649442	18649453	GTCCCTCTGTTTGTTAGCCATC	CAAGCAGTATGTTCAACCCAAA	128
R1SSR1595	(A)14	14	18652192	18652205	CATGCATGGCCTTGATAGTTTA	TGGTAGTTCTTTAGTGCTGCGA	268
R1SSR1596	(AT)8	16	18655436	18655451	AAAATTTTGTGATCGATGGCTT	ATTTCATTCTCATGGAAACACG	190
R1SSR1597	(TC)12	24	18658873	18658896	TCAAAAATGGGGCAGAAATTAG	GGATGAGTGGGGAACTGTTTTA	305
R1SSR1598	(C)24acaacacccacaaaccaaccc(A)15	60	18678885	18678944	TTCTCTCAGGGAATTTGTCTCC	GAATACCACAACAGCATGGAAA	375
R1SSR1599	(A)14(TA)12	38	18703752	18703789	AACTTTACATTAAGGGCAGCCA	TTCTTTTCTTGCGAATTGAACA	269
R1SSR1600	(TA)17	34	18708109	18708142	GATAATCGGATCGGTTCTGTGT	TTCCGGTTCTTATCCAAAACTG	384
R1SSR1601	(T)13	13	18723201	18723213	AATTGCTATTGGCCAAAAATTG	TCGAACAGGTGAAACTAAGGGT	417
R1SSR1602	(AT)12	24	18730380	18730403	CCACCTCCAGAAATTGAAAGTTA	CATATCCTGCATCGGTTGATAA	336
R1SSR1603	(TA)7	14	18741568	18741581	TTTAGGGTTCAGAGCAAAGGAG	CCAAAAGAGCTTCCAAAGAAGA	291
R1SSR1604	(AGAA)5	20	18791210	18791229	CAAGCAAGAAAAGCCCTAAAGA	GGATAAGCTTTTTGCATGGTTC	213
R1SSR1605	(TA)12	24	18839976	18839999	AATCGATCGGATATCCAAAATG	CCGTACTCACAAGAATGTCTGC	423
R1SSR1606	(T)14ataaggattgagtttgtaagcatacctgaagaagttttgtcgtttgtcactattgtttg(AC)6	85	18848744	18848828	GAAAAGATGTTCATTTCGCTCA	TCTCTCTTTTCTTCTTCACGGG	303
R1SSR1607	(AT)16	32	18878410	18878441	GAGAAAACATGTGGCAAAATCA	TGAAAGCAATCTATGGTGTTGG	357
R1SSR1608	(AC)6	12	18879071	18879082	TAAGAATATCTGGCGCAGAACA	AACGTTCTTCGTGGAAAAAGAG	201
R1SSR1609	(GCA)5	15	18888447	18888461	AAAACACTCCATCATTGCCTCT	ATACCTGTAGTTCTTTGGCGGA	410
R1SSR1610	(TAT)8	24	18989343	18989366	ACGCATGACTTTTTCGAACTTT	ATGGTGGTTGATGTATTGGTGA	190
R1SSR1611	(AT)6	12	18991480	18991491	TCCACCAGTATGAAAGTTCCAA	GGAAAATGGCGTATTTCAATGT	382
R1SSR1612	(T)12	12	18991758	18991769	ACATTGAAATACGCCATTTTCC	TATTTAGCTGTCACGTCCGTTG	161
R1SSR1613	(A)14	14	18993886	18993899	TCTAAATACGATTTTTGGTTTTGA	TAAGAAAGCCGACAAGGTCAAT	308
R1SSR1614	(TA)9	18	19052490	19052507	CACATGCTCGAAGGGTAATTTT	AAATCATGCACATTTTTCGTTG	322
R1SSR1615	(TA)13	26	19052666	19052691	TGTGCATGATTTTTGGATGTTT	GTCGTGGTTCTCCTAGGCTTTA	439
R1SSR1616	(TATG)7	28	19073871	19073898	GGAGAGGCCAAATATAATTCCA	ATGGTGAAAAAGCAATAGCACA	394
R1SSR1617	(AAT)5	15	19081777	19081791	GATATGCCAGGAAATTGACTCC	TTCTTGTTTTCCTCATTCGACA	374
R1SSR1618	(T)12	12	19107996	19108007	TTTTGATTTAGCGAACAGACCA	AGGTGGTTTTCTTTTTCGTGAG	218
R1SSR1619	(A)15	15	19145520	19145534	TGAATGGAATACTCAGTCCACAA	CGCATGAAACAGTAAAAGTGGA	253
R1SSR1620	(AT)9	18	19163488	19163505	CTGGATATTCGATTCATTCCGT	TCGACTTTGGCTAGTTTGATGA	436
R1SSR1621	(A)12	12	19167276	19167287	GATCGACTAAGCATCACCAACA	CAGCAGGTGTGGATGTGAGTAT	392
R1SSR1622	(CA)9	18	19299715	19299732	GCCAAGGTGAGAACTATTCCTG	CCCGGTAGAAGTCTCCCTCTAT	424
R1SSR1623	(A)12	12	19498522	19498533	GAGAAGAGAAGGCAAAGCAGAG	ACAGATCTTACAAGGTTCGGGA	283
R1SSR1624	(T)12	12	19561070	19561081	CTGGAAACAAAGACATCCACAA	GTTGGTTGTTCTATTCCGGTCT	341
R1SSR1625	(AT)9	18	19565070	19565087	TTTTGGAAGAATCGAACTCTCA	TGTTGTGCATTTTCATTTCTGA	439
R1SSR1626	(TA)9	18	19569460	19569477	AAAGTCTCGCATAAACTTTGTGAT	CAAAATTTTACACCAACGAAATG	299
R1SSR1627	(T)13	13	19585533	19585545	CTGATCGCTGCAAATACAAGAG	AAGAAATGCTTGAAATCGGGTA	403
R1SSR1628	(AT)7	14	19586078	19586091	TGTTAGGATGTGGGATTTGATG	GTTACTGGCAAAAACGTTTAGAA	307
R1SSR1629	(A)12(TA)14	40	19591086	19591125	CCTCTCAGAGCACCTACATTGA	CAAATTGAGAAAACAAAGCCAA	223
R1SSR1630	(A)13	13	19594126	19594138	GATTGAGACGTTGCCACATTTA	CCTCCTTGTCTCCTTGCATTAC	318
R1SSR1631	(A)12	12	19640437	19640448	ATAACGGCTGATGGAAATATGC	ACTACGGAGTGACACAAGCAAA	309
R1SSR1632	(AT)11	22	19649075	19649096	TTTTCTTATTTGTTATGCTTTCCA	CGAATCTTCTGTCAACTTTTCTGA	353
R1SSR1633	(CA)6	12	19654477	19654488	ACATTGATTCATAGCACATCGC	CAAGTAATCCTTTGCCCACTTC	381
R1SSR1634	(CCT)5	15	19722800	19722814	ATCTCCTTCCCTCTCATCTTCC	TCTACTCACACCGTCCAAAATG	355
R1SSR1635	(CT)6	12	19748452	19748463	ATGAATACCCACAGTGGAAACC	TACAACTGGGAACATAGACCCC	414
R1SSR1636	(GA)6	12	19836315	19836326	GGATCAAAGCACACAAAAATCA	ACGTTGAACTCCTTTTGCTCTC	104
R1SSR1637	(CT)13	26	19867246	19867271	ACTTGCTTGTCATTTCCATGTG	ACAGGATCAGAGTAAACGCCAT	224
R1SSR1638	(AC)9	18	19895969	19895986	AACCCTCAACAACAATCAAACC	TATCTCAATTTAACGGAGCGGT	360
R1SSR1639	(T)15	15	20016330	20016344	TCTTTTCACATCCGTTTGACAC	TGCAAAAGAATAAAGTAGCGCA	377
R1SSR1640	(TA)8	16	20048334	20048349	TTGCATTCAATCCGTCTCATAC	AAACCCCGCTATTAATTCGTAA	450
R1SSR1641	(AT)7	14	20057386	20057399	CAGAAAGACATTACCATTGCCA	TTGGGGTCTTCACTCTTACGAT	400
R1SSR1642	(A)13	13	20063811	20063823	GGCCAATCATCACTTTAAGAGG	TCTACCGATGACAAAGAGACGA	360
R1SSR1643	(CT)6	12	20076513	20076524	ACTTGTAGTACCCGTGCAACCT	ATCTCCATGTCCTGCGTTATCT	216
R1SSR1644	(A)12	12	20078807	20078818	AATGGGAGAATATTTTGGGGTT	TTTTGGGGCAAATCTTTTACAT	365
R1SSR1645	(ATC)5	15	20079153	20079167	ACACATGTAAAAGATTTGCCCC	GCTAGAGACTTTGCCATTGCTT	222
R1SSR1646	(AT)8	16	20107823	20107838	TCAATATATGGACCTGTTGACAAA	TGCGTTCGTGCAGGTATATAAG	164
R1SSR1647	(T)16	16	20108701	20108716	CGTTACCGAATCTTCCAGTAGG	CAAAGTTGCTAAACGTTGGATG	203
R1SSR1648	(TTA)5	15	20111676	20111690	TTTACCTCCTCAAATCCTGCAT	CCCTACGAAATTCGACAATGAT	193
R1SSR1649	(A)12	12	20117254	20117265	TGATGTAAATTGGTTGCAAAGC	GGTAATTTCTGTTGCGTGTGAA	148
R1SSR1650	(CT)7	14	20136818	20136831	ACACCACAATCATCACCACATT	AATCGAACAGAGAGAGACGGAG	291
R1SSR1651	(A)13	13	20171306	20171318	TGCCATAACATAGACAAAACGG	AACAACTCGTAACGCAAAAGGT	341
R1SSR1652	(TC)6	12	20175668	20175679	AGAATGTGGCAAGAAAGGTGAT	GAGGAGAATGGCTAAACCTGTG	343
R1SSR1653	(A)12	12	20204192	20204203	TGCATTAGCAACAAGAAATTGG	TATAAGAAAGACGCACGCACTG	303
R1SSR1654	(T)21	21	20206188	20206208	GGCTGGAGTTTAATATGCAAGG	GCTTCTATTAGGGCCAAAAGGT	244
R1SSR1655	(ATC)5	15	20214641	20214655	AACTACACGTGGCTCTGGTCTT	AGAAGAGGTTGCAAAAGACTGC	253
R1SSR1656	(AG)8attttaagaccgttaagagttacaac(T)16	58	20217059	20217116	CGAAGCTCGTTCTAGTTCCAAT	AGAAATACAAACCAACCGAACG	363
R1SSR1657	(A)12	12	20221618	20221629	CAAGGACGAATAACAAAAAGGC	CCTTCAGAGGGTTCTCATCATC	386
R1SSR1658	(TC)7	14	20227258	20227271	CTGAAGTTTTCACCCAAAAAGG	AACCAACAACAGCAACAACATC	348
R1SSR1659	(AT)6	12	20228266	20228277	GAAGCGAGTCTAGACCTTTCCA	GCAGAGCTGGATCTGAGATTTT	399
R1SSR1660	(TA)62tttgtatttc(TA)14	162	20237451	20237612	ACCCAAAATTCATTTGTGGAAA	GTTCTTGTCGCCATTAATCTCC	420
R1SSR1661	(GA)6	12	20291781	20291792	AAGAACAAAAGGGAGGGAAGTC	TCGGCTTACCGAAAACATAGAT	284
R1SSR1662	(A)12	12	20440913	20440924	CAGCTCTTACTCCCAAAAATGG	GTCAAGGCAACAATCTATGCAA	370
R1SSR1663	(TA)13	26	20516601	20516626	CAAATTGTGGAAGAGTGGTGAG	AACTTTTAGCGTGAGAGCAAAA	381
R1SSR1664	(TA)19tg(TA)6	52	20519456	20519507	ACCCAACAGCTCAGAGGTAGAG	TATGGTTTCCTTGCATTGTCTG	385
R1SSR1665	(AG)12	24	20696851	20696874	ACAACTAATTATTGGCTGCGCT	GCTCGAAGAAGAAGACAGAAGC	269
R1SSR1666	(AT)8	16	20714369	20714384	GTGGCGTTTATATTTGTGGGTT	CATTTCGCATTGACTTGATGAT	332
R1SSR1667	(TAG)5	15	20727010	20727024	GATGAGAAACCGGTGAAGGTAG	TCCCCAAGGAAGATGTTCTAAA	293
R1SSR1668	(T)13	13	20743000	20743012	ACGCAATGGCTTTCTTTTACAT	ATAAATGGGCACGTTACTCACC	411
R1SSR1669	(AT)20	40	20821746	20821785	CTCCAGCTGCATTTTTCTTTTT	AACAATAAAGGCGATCACGACT	440
R1SSR1670	(GAT)5	15	20862630	20862644	CATCACGGTTTAAAAGCATCAA	ACCCTCACAAATTGCGAATACT	400
R1SSR1671	(T)15	15	20878120	20878134	CGCTTACTGAAGTGAACGTGAC	GAAATGTGTCTTTAGCGAGCCT	365
R1SSR1672	(AT)6gtatatgtatatatgta(TG)11	51	20879499	20879549	ACAGAACCCATACCTGCAACTT	GCTTATTCTACTCAAGGCCGAA	323
R1SSR1673	(A)16	16	20885255	20885270	AATTATGGGGTTACCGACATTG	CAAGTGAAAAATTTAAAGCGGG	348
R1SSR1674	(CTT)9	27	20905712	20905738	CGCGTAATTAATGAAGGGACTC	CACTAATCCATGAAGGGGGTTA	351
R1SSR1675	(A)13	13	20918293	20918305	AAGAACGTGGTAAAGCGTGATT	TAGTTTTGATGAGAGGGGAGGA	296
R1SSR1676	(AT)6	12	20960379	20960390	TTCGCTAGGATTTCATGGAGTT	GGGTCAGCTTTCTGTGATTGAT	299
R1SSR1677	(AT)10	20	21035908	21035927	TTCTCACTTTCGTCCTCTCCTC	ACTTGCAGAGAGCAAAAACTCC	308
R1SSR1678	(CGA)6	18	21040885	21040902	ATCCACTGAACCGTACGTCTTT	TTGCAATTGTAAACGTTGAAGG	438
R1SSR1679	(CT)6	12	21044191	21044202	TAACGGAAACCTCAGAAAGGAA	AAGCTATTGCGGTTTCATTGTT	277
R1SSR1680	(GA)6	12	21044322	21044333	AGAAAGAAAGTGAAAACGGCAG	GCTCAGCTTCCAAGTATTTGCT	427
R1SSR1681	(GA)9	18	21073821	21073838	ACTCTGCCAAATGTTCCTCTGT	ACTCGAGAGAAAACTGCAAGGA	281
R1SSR1682	(AT)10	20	21150777	21150796	CGAAATCGATCATACCAAGACA	ATGAGTAACACGGTTGTGGATG	249
R1SSR1683	(AG)6	12	21170287	21170298	TCATAGTCGAGATGATGATGGG	TATGTCACTCCTTCCCCACTCT	419
R1SSR1684	(GA)8	16	21170641	21170656	AGAGTGGGGAAGGAGTGACATA	TTCTTTTCTCTTGAAACGGCTC	319
R1SSR1685	(AG)7	14	21189728	21189741	AAGGTAGGGTTTCTGAGAAGGG	TCCACTTCGCTTTTTATGTTCA	320
R1SSR1686	(AT)12	24	21288285	21288308	GACGGGTGTCACACTTTCATTA	ACGGGGAAACACCTAACTACAA	332
R1SSR1687	(AAG)5	15	21312056	21312070	CCAACCTCAAGGACGAGATAAC	GTGGCGTAGCTGTTCCTCTACT	306
R1SSR1688	(AT)10	20	21324870	21324889	TTCACTTTTCTTACACTGGCGA	CAGTCTGTGTTTTGCTTCTCGT	270
R1SSR1689	(A)15gaagaaagattgttattacatcacaacataaattacataatatga(AT)13	86	21342508	21342593	TACGCAACAGGATCGAAGAATA	CGAAAATTGTATTTGCCGAGAT	351
R1SSR1690	(AT)6	12	21387938	21387949	TGGTAAAAGCTGTTGGAAGTCA	ATCAGCTTCTTCAACATCCACA	253
R1SSR1691	(AT)6	12	21402389	21402400	ACCGAGCCAATAGTTGTTTTGT	GTCATGCGGTCACACTCTACAT	138
R1SSR1692	(TA)6	12	21414763	21414774	TGACCAGAAAGACTCGAAAACA	AGAAAATTCAGAGCGTAGCAGG	190
R1SSR1693	(T)14	14	21437590	21437603	ACGTTGAATAGATTCGCCATTT	TGCTCACCACCTTCTTCCTATT	264
R1SSR1694	(T)12	12	21439295	21439306	AATGCTGATTGCAAGTTGAAGA	AATCGCAGGAGTGTACTGGAAT	438
R1SSR1695	(CAT)5	15	21448001	21448015	ATTTGGCAATGAAGCCACTAAT	GTGCGTTTTCATATCAGCATGT	264
R1SSR1696	(GA)6	12	21497092	21497103	ATGGGACCGGTGAAATTTATTA	CATTAACTCCAGAGGGGCATAG	219
R1SSR1697	(T)16	16	21612887	21612902	TCCCTTGGACTGATGGTTTAGT	CTGAGAGGTGATTGGAACATGA	388
R1SSR1698	(CT)7	14	22057904	22057917	CAGCACGAAAGCTCTGATACAC	ACCGCAAACAACTAGGGTTTTA	124
R1SSR1699	(GAAA)5	20	22084563	22084582	GTTTTGATGTAGGTACCGGGAA	TACCAAAGAGACAATCATGCCA	408
R1SSR1700	(A)13	13	22104751	22104763	AAACCCAAACATGAAAACATCC	TCCTCATTCACCTTTTTAAAATCC	344
R1SSR1701	(T)15	15	22115021	22115035	GTGGTTTGGGTTGGTACTTGTT	ATGGAGAAGATGAATGCCAAAT	318
R1SSR1702	(CT)6	12	22228962	22228973	TTCCAGGTAAACTCCTGGCTTA	TAAGTCTTGCCCATGTGTTTTG	367
R1SSR1703	(A)12	12	22252275	22252286	ATCCATCTGCATTTCACACAAG	AGACGGTGGTGAAAGTAGGAAA	245
R1SSR1704	(T)15	15	22253576	22253590	CGGTGAACAACCCAATAAAAAT	GAGGCAACCCATTTAAAGACTG	380
R1SSR1705	(GA)6c(AG)13	39	22361539	22361577	AAAAATTTCATCTTTTGGCAGC	GTTAAATAGCGTTTTTCGTCCG	437
R1SSR1706	(GA)15	30	22372039	22372068	AAAAATCATCTTTTGGCAGCTA	GGTAGAAAATGGGTGAAATCCA	396
R1SSR1707	(TC)99	198	22402289	22402486	CTTTTTGACTTTTCCGTGATCC	TGTTCTTTTGCTAATGCTCTGG	402
R1SSR1708	(T)12	12	22461203	22461214	TAATAGTGTATCCGCGCAGGC	AGTAAAACAGGCCACCAACATT	336
R1SSR1709	(A)12	12	22629090	22629101	AGGTTCGTCTATTCCAGAAGCA	TTGCTCAACACACACACAAAGT	269
R1SSR1710	(TGG)5	15	22661141	22661155	CGATTAAGGAACGGAGAATCTG	GTTTTGTTTCTCTTCCAATGGC	327
R1SSR1711	(T)12	12	22755439	22755450	CAACATCTACGGCGTTTTGATA	TCATTTGTTGCATATTTTTCGG	281
R1SSR1712	(A)14	14	22760049	22760062	TAAAAAGATGGAGCCCAACACT	TTGAATTGGCATCTAATGCTTG	287
R1SSR1713	(T)13	13	22800987	22800999	TTCTTCAGTTGGTGAGCTTCAA	ATCAGCTTCAGAGGATGAGGAG	327
R1SSR1714	(AG)23	46	23628005	23628050	GATATATGGGGGAATTGAGGGT	TTTAATTTGAAAATGCCAGCCT	173
R1SSR1715	(T)23	23	23630225	23630247	ATCGCTAGTTGCCTCTCGTAAG	GGAGTTATTGAGGAGGTTCGTG	377
R1SSR1716	(TA)7	14	24962889	24962902	AATCCATACAAATACGGTTGCC	TGATTGGTGGTTTTAAATCCTATT	341
R1SSR1717	(AG)7	14	24998195	24998208	AATTGATGTGTTGATCTGCCAC	TCCACAATCCACGACTTCTATG	148
R1SSR1718	(ATA)5	15	25011000	25011014	AAGAGGATTGGGCACTTAAACA	TAGTCCGTTCTTAGCAGAAGCC	399
R1SSR1719	(ATG)5	15	25262340	25262354	GATCAACGAGCAAGTATGCAAG	TCTCCCAAGTCGTCTTCTTCTC	267
R1SSR1720	(A)12	12	25381073	25381084	CACTCGCAAGTACCAGTCGTAG	ACCAGCTCCTGATAAAAATCCA	327
R1SSR1721	(AG)54	108	25644477	25644584	AAGTCGACGTGGGAGAAAATTA	TAGAGAGAGCATTTTGCACCAA	403
R1SSR1722	(T)14	14	25656017	25656030	TGGAACATGACTCCACTTTTTG	AGGGCACATGCTGAAAACTAAT	337
R1SSR1723	(A)13	13	25673684	25673696	TCACCTCATGTGCAACATACAA	ATATTTGTGCGGATATCGACCT	298
R1SSR1724	(TA)14	28	25674207	25674234	GCTATGTTGCATGAAATCGAAA	GCTCTATCTGCTTCAAGACCGT	371
R1SSR1725	(CTT)7(TC)6*	32	25856019	25856050	CGTCTCAAACCTTCTCTCACCT	TCTTAGTTCAACTCTCGGCTCC	202
R1SSR1726	(T)16	16	25889924	25889939	TATTGATGCGGTTTGTTCTTTG	TCAAACCACACTTAACATTCGC	441
R1SSR1727	(AG)7	14	26085179	26085192	ACTCAAAACCTCCAAAGGCATA	TAGAGAAAGCGACTCCACCTTC	326
R1SSR1728	(TC)24	48	26154263	26154310	TGAAATGATTTGCTTGTCTTGG	TAATTGTTCAGCTTGGCAGAGA	254
R1SSR1729	(ATT)5	15	26166081	26166095	GCGGACACACCACTAGTAACAA	AGGGACGACGATATAAGGGATT	270
R1SSR1730	(TA)15	30	26174824	26174853	TTGGCCAGATTATCGTAAAAGG	TTATTTTTGATGGTTCAATGCG	382
R1SSR1731	(A)12	12	26204677	26204688	AGAAGGAAGGGTGCATTTCATA	AGCATTGTCCCCTTAGAACAAA	348
R1SSR1732	(TA)6	12	26223872	26223883	GGTCCGCAAATCATAAACAAAT	TGCCTTTGTCATGGAAAACTAA	95
R1SSR1733	(T)16	16	26248149	26248164	GGTCGGTCAGAGTAATAGCACC	TTTAAAAGAACCCCAAAAAGCA	150
R1SSR1734	(CAT)6	18	26249193	26249210	TGGTGAAACCATCTCCTTTTCT	CCCTGGAAACACATTCATTTTT	363
R1SSR1735	(AT)10	20	26253684	26253703	CCAGTTTGTTTCGTAGAGTCGTC	GGTTTCTTTGGTTTTGAATTTTT	155
R1SSR1736	(AT)9aattctttgttaaaaattataaaaaaccgaagaaacctactatattgcttgtattaaatttgaaagc(AT)10	105	26254571	26254675	AGACGATTTGATATCCGTTGCT	ATCCAACTTGAATCTAACCCGA	419
R1SSR1737	(TTC)5	15	26310427	26310441	CCGTTTGGGCTATCATCTTTTA	CGTTATTAGCCGTAGAAATGGC	318
R1SSR1738	(AT)15	30	26328839	26328868	ATTGATTTTACATGCAGTTGCG	TTACAGATTCCACCACTGGTTTT	313
R1SSR1739	(TA)6	12	26334985	26334996	CTTCAACTTCACTCGACCACTG	TTTTGTCGTGAGAAAATTGTGG	389
R1SSR1740	(T)12	12	26350632	26350643	GTGGTGCGAGTTGTGATACATT	TCGAAATACCTTTTGACTCGGT	231
R1SSR1741	(A)15	15	26351269	26351283	TTGTCTTTGCCGTAGATTCTGA	TGTTGTCTGAGTTGACCAAACC	301
R1SSR1742	(A)12	12	26356267	26356278	TAATAGTAACCGTCCTCCTCGC	CAAGAATCCAAATCCGGATAAA	401
R1SSR1743	(TA)6	12	26411202	26411213	ACACGAATCACTAAGCGGTACA	CTTCAACCCCAAAATTCTACCA	283
R1SSR1744	(AAT)5	15	26489703	26489717	TATCTCGCACGAAGAATCAAAA	CAAACGTTGGTGATGGATTCTA	188
R1SSR1745	(AT)18(AG)15	66	26490710	26490775	AAAAACCAACAGCCAACCTAGA	TACTATCCCACGCCTCTGTCTT	264
R1SSR1746	(AG)7	14	26527192	26527205	GTATCGTGCTGCTCTTCTTCCT	TAGTCTGGGGAGCTTTAGACCA	170
R1SSR1747	(T)12	12	26675789	26675800	AAGCCAATCCTGACAAAGATTC	GAAGGCAAAGATGAATTGTTCC	249
R1SSR1748	(AT)6	12	26678716	26678727	TGATCATTTTCTTCCTTGAAAACC	TTCACTTGATGACCACAACACA	369
R1SSR1749	(AT)7	14	26699526	26699539	TTCAGAACACGGTTTCAATGTC	TGAACAAGGAAATGATGATCCA	278
R1SSR1750	(TA)7	14	26705296	26705309	TTGGTTTTACAGGGGAGAGAAA	TGGTAACGAGGTCAGGCTTAAT	310
R1SSR1751	(AT)7	14	26712490	26712503	AAGTCACTAGGTTAAGATCCGCA	TGACGTTTAAGGATTTTCCACA	400
R1SSR1752	(AT)7	14	26818370	26818383	GATTTGGATTCTTTGCTCTTGG	GCTTTTTGGAGCCATATAGGTG	284
R1SSR1753	(TC)6	12	26880746	26880757	TGCTCCTCCTTACCTTCATCTC	GGACAGAGAAAACCCTCAACAC	83
R1SSR1754	(TA)7	14	26889099	26889112	TATGCCACACATTAGCATCTCC	GCATTTGGAAGGATCAAGTTTC	275
R1SSR1755	(T)12	12	26904697	26904708	GCAGGATCTTTGGTGTTTTAGC	GACTCCATTCGTTTTGGGATAA	332
R1SSR1756	(GTT)6	18	26913639	26913656	ATGAGGAGAGTGTTGCAAGTGA	CTCTCTCCTCTCCTCTCCTTCC	417
R1SSR1757	(A)17	17	27088705	27088721	CAAATGAAAATTTTGACCCACA	TGTCTATCTACTGCAGTTGCCC	446
R1SSR1758	(T)13	13	27107784	27107796	ACTGTACAAGTCCGGTTGTTCC	TAGCAAGGTTGAGCAACACAGT	206
R1SSR1759	(AT)18	36	27110626	27110661	GAAATAATCTTGCGCTATTGTTGA	TGAATTTCTGTATGCTACATTGTG	393
R1SSR1760	(TA)9	18	27115715	27115732	GACCAAGGGACTTTATGAGACG	TGGATGTAGAAACCGCCTATCT	321
R1SSR1761	(T)12	12	27278660	27278671	AGCTTTGCGTGAGAACATCATA	AAGCACATTTGTTGGTTGTTTG	406
R1SSR1762	(T)13	13	27302441	27302453	AGCATCTTGTTCCTCTCTCAGG	TTGGAATGGCAAAGAAGAATTT	381
R1SSR1763	(AAT)5	15	27314169	27314183	TCAGATTGTTTTGCCCCTCTAT	CCCTTTTGTTTTCTCAGCATTC	240
R1SSR1764	(A)16	16	27340847	27340862	GGGGAGAGTTGAATTGAATGAA	TTTATACCATTGGGGGTATTGC	424
R1SSR1765	(GAG)10	30	27341329	27341358	ACCAGTCGAAGCTTGTTTCTTC	AGGAGTTGAATGTGGAGGTTGT	292
R1SSR1766	(AG)6	12	27386740	27386751	TTTTTAAAATTGTGTTTGGGGC	TTATCGAAGGGAGCATCTGTCT	384
R1SSR1767	(TGT)5	15	27388561	27388575	TTTCAAAACAAAAACCATTCCC	GCTTTGCTGGTCTTCTTCATCT	312
R1SSR1768	(CT)6	12	27394170	27394181	TGTGGCTCATAGATTCAACTGG	TCAGGCTTATTTTCAGGACGAT	132
R1SSR1769	(T)12	12	27584284	27584295	TTGAATGGATCTGCTTCATTTG	TTCTAGCTTCACATTCCTGCAA	197
R1SSR1770	(AT)8	16	27600551	27600566	TTGCCTAAACACACATTTCGTTA	AGGTGAACTCACTCTGGGTGTT	379
R1SSR1771	(TC)87	174	27644471	27644644	TATTGAGTTTTCGCCCTCAAGT	TCCAAATTTTCCAACCTGCTAT	395
R1SSR1772	(GA)6	12	27656729	27656740	CTCCAATCTCTTTCTTCGGCTA	CCTTCACGGATTCGAAATTAAG	232
R1SSR1773	(TA)9	18	27657298	27657315	CCACCGGAATTCAACTATCACT	AGACATCATCCTGCCAAAAGAT	257
R1SSR1774	(GAT)5	15	27662359	27662373	CCTGCCACATTGTTACAAAAGA	GACTGATGATTTGAAAGGGGAG	384
R1SSR1775	(T)12	12	27678442	27678453	AAATTGTGATCTCATTGGGCAT	AACTCAATCCAGTTAGACCCGA	450
R1SSR1776	(AT)20	40	27687773	27687812	ACTCTGTTAGCCAAACCGGAAG	TCCAAAACATCAACTCATGTGAC	208
R1SSR1777	(A)13	13	27693135	27693147	CAGGCAATGAAAGAACCATGTA	TGGTCAATATGGTTAGACCGTG	361
R1SSR1778	(TA)11	22	27732328	27732349	CAGTTTTGCACCAGGATATGAA	TTAAAACCAACTCGGGTGTCTT	424
R1SSR1779	(T)14	14	27739385	27739398	TGTTCTGTAATGCATGGGAAAG	CAAATTAGAACTCCGAAAACCG	338
R1SSR1780	(AT)6	12	27742660	27742671	CACTAGCTTGATCCTCCGACTT	ATTTGCCATGTGCTAAAAGGAT	407
R1SSR1781	(AT)9	18	27746079	27746096	TGGTCTAGACAAAACCTGGGAG	AAGTGACCCCATTTGGTACAAG	394
R1SSR1782	(GA)8	16	27752475	27752490	CAGCTAGGGTTTCGAGAAAGAA	AGATAACGAAAGCTCACTTGCC	440
R1SSR1783	(ATT)5	15	27768328	27768342	AGATATCCGGATGCAATCTCAG	GAAATTTATGCAGCTTTGCCTT	409
R1SSR1784	(CT)18	36	27789985	27790020	TCCTCAAGGTTGATAGGGTGAT	TTTTGCGTGTATGGAGGTATTG	327
R1SSR1785	(CT)48	96	27791278	27791373	CAGGAAAACCATAGTCTCCGAC	TAGAAGGCGAATGTGACAAGAA	434
R1SSR1786	(AG)28	56	27801909	27801964	CCATGTTTTTAACGTGGCTACA	ACATGAAGAGTTCTGGCGTTTT	359
R1SSR1787	(T)18	18	27802826	27802843	TGGAAGCAACACAAAAAGAAGA	GAACAAATGGCACTGAACAGAA	415
R1SSR1788	(TA)8	16	27802956	27802971	GGGTGAGAGGACAGACAAGAAA	TGTTACTAAGCACGGACATTGTTT	326
R1SSR1789	(A)19	19	27825941	27825959	ACCCAGACTACCTCAGGTTTGA	TGCAGGTTTCGAGATGAGTTTA	105
R1SSR1790	(AG)25	50	27852294	27852343	GAAAGATTCTAGACGGAGCGAA	AACTGAGCTGGTTGGGATAAAA	200
R1SSR1791	(TA)7	14	27871160	27871173	AAGCGTACCGTAAAGGTGGATA	TTGCACCAAAACAAATCTGAAC	291
R1SSR1792	(A)15	15	27886117	27886131	ATCAACATTTCGCCAAAACTCT	TCAGGAGGAAAGAAAGGTTCAA	342
R1SSR1793	(ATTT)5	20	27900894	27900913	ACGGTCGGTTCCTTTGTATATG	AATGTGGTGTTAGGTCGTTTCC	371
R1SSR1794	(T)13	13	27937149	27937161	TGGTTCATTTTATGTTCCCCTC	TCCAAGGCCATCATCTAATTCT	199
R1SSR1795	(ATC)6	18	27952302	27952319	TCACTTTAGCCAATCCGTTTTT	ACTCATGCTGGCGAATTTATTT	392
R1SSR1796	(AT)9	18	28046445	28046462	TAGATTGTTCTTGGAAGCCCAT	GGATCTGTCCGACTTCATCTTC	354
R1SSR1797	(GA)18	36	28047020	28047055	ACCATTTTCATTTCAATCCTGG	GACCTGATCACTTGGAGAAACC	383
R1SSR1798	(T)13aaatttggtaaagaaattgacttgaaagaaagctcatcataataccaaaagaggagcttcttagct(TCC)5	94	28080461	28080554	CCACATTGACGACTTACACGTT	TTTCTTCACTACTCCTCCTCCG	384
R1SSR1799	(AT)7	14	28082793	28082806	ACTCCGAGTTGCCTTTTGAGTA	GGAAGCTGTCTTTGTCTGGACT	313
R1SSR1800	(T)14	14	28083227	28083240	GCATCATCGGACGTTAGTATCA	CTAGCCAATGAAGATGAACGGT	318
R1SSR1801	(TA)8	16	28109977	28109992	ACCTGTAGTTCGCTCTGGTTTC	TCAAATCATCAAACTGCACACA	239
R1SSR1802	(AG)11	22	28134825	28134846	CTGAAAGCTTCTCTTGACCGTT	TCTCTTCGTCTTCTCCTGATCC	248
R1SSR1803	(TTG)6	18	28142124	28142141	ATGCAAAAGAATCGGGAAGTTA	CCGACGGTAACACACTTTATGA	390
R1SSR1804	(CA)6	12	28168088	28168099	CTAAACCGAACCCAATTCAAAA	CTCATGGTATCAACACGCCTAA	262
R1SSR1805	(ATT)6	18	28210353	28210370	GTCGACCTTCAAAGCTGAATTT	AGCAATGAACTTTTAATATGCGT	335
R1SSR1806	(AT)19	38	28231416	28231453	GGCCAATTCGACTTTATCAAAC	GGTTTCTTTCCTTGCAACAGAC	353
R1SSR1807	(TC)6	12	28335608	28335619	TCCATGATGTTACACAAGCCTC	CATAAAACCGAACCCGTAAGAA	429
R1SSR1808	(T)13	13	28357147	28357159	GCGGGTGGATTATTACCTTGTA	GCTACGTCTCAACTCCTAAGCC	434
R1SSR1809	(T)12	12	28358525	28358536	TGAAGATCCATGGCTTCACATA	ACCAAGAAAATCACTTGCTTCA	448
R1SSR1810	(TA)11	22	28368125	28368146	TCTCTCTTACCGCTTTACTGGC	ATTGGCCAGTGTTAAACCATTT	279
R1SSR1811	(TCT)5	15	28375689	28375703	AACTTCTTCTCATCTCCTTGCG	TTCATCATTCGACTCTGTCACC	442
R1SSR1812	(A)13	13	28376388	28376400	CTGACAAGTCCAGAGTTTGCTG	GAAAGGTTGGAGAAGAGCAAGA	284
R1SSR1813	(TA)6acatattatcaaaaaattaatacctcaacaatctaaatatatatagaatgaactaaac(TA)7	84	28378845	28378928	AATTGGTTAAGCAAACCAGCTC	TAAAAGATTTTTGCGAACGTCA	390
R1SSR1814	(AT)6	12	28397070	28397081	ATCATTACGACTTGAGTCGAGG	GTGAGGAAGACGATGTGAAACA	405
R1SSR1815	(TC)91	182	28418519	28418700	TCAAAAAGGACGAAAAGACGAT	GCAACCAAAAACACAAACTTCA	326
R1SSR1816	(T)35	35	28423868	28423902	CCGAACTTGTCACACACATTTT	TGCATGTTTTCTTTGGTTTACG	323
R1SSR1817	(A)12	12	28449619	28449630	GTTTTCGCACTTGACCTCTTCT	GGTTGCAAGTGTTATGTGGAGA	335
R1SSR1818	(TA)7	14	28460339	28460352	CGGATTTCGGAACTAGTGAAAA	TTTAAAATTGGTCGGGTACTGG	391
R1SSR1819	(AT)7	14	28474581	28474594	TCCCTTTTGACATTGACGTGTA	TGTGAAGGGGAAAATTTTGTTT	392
R1SSR1820	(ACC)6	18	28482027	28482044	CGATTCTCACCTAACCTAACCG	CTCTTCTTACGGTGCTTGCTTT	274
R1SSR1821	(TG)6	12	28487111	28487122	GGTGCCACAATTGTAGACAAGA	AGAAACATTAACCTGGCGTGTT	222
R1SSR1822	(TA)13	26	28489534	28489559	GCGAATATTTGTGAATGGTTGA	AAAAATTGGTTGTTGTTACGGTT	419
R1SSR1823	(AT)12	24	28491408	28491431	CCGCAAGGAAGAAAGCTAGTAA	CGGAAGTCACAGTAGAATTTGC	345
R1SSR1824	(AT)9	18	28492934	28492951	GGCGAAGAAGAAAATGATAACAA	TAGTACCCTCTCCATGTCCGTT	383
R1SSR1825	(AG)6aaaaaattctcttcgagagaaatctcttgaactatgttgttgt(TA)7	69	28496444	28496512	GAAAATAGCGTTTACGTTTGGC	CACAGTGCTATTTGTTTTGGGA	426
R1SSR1826	(T)12	12	28502724	28502735	TGTCCTCCACTAACATAATGCG	TTCTCGTTATGCGTCACAAGTT	302
R1SSR1827	(TA)7	14	28519986	28519999	TAGACTGAAATGCAGTAGCCGA	TTTTTGTCAACAATTAGTACGGG	370
R1SSR1828	(GC)6acacac(AT)6	30	28521364	28521393	TCAATCTTGCATTTGCATCTTC	GGGATTAAACAATTGCTTTTGG	94
R1SSR1829	(TA)10c(TA)8	37	28536116	28536152	AGTTTCGGCTCTGCATCTAGTC	TGTTCTTTTGATCGATGCTTTG	333
R1SSR1830	(A)14	14	28537167	28537180	GGTAGAGAGAGACGACCACCAC	GCGCGTCTTTTCCTATAGTTGT	221
R1SSR1831	(TC)7	14	28537427	28537440	CCCACTACAGTCAACTTAGCCC	CCGAAAATAGAAAGATCGGAGA	307
R1SSR1832	(T)12	12	28538341	28538352	AAGGATTGGGTGTTGAGCTTTA	AAGAAGAGAAAGGCCTCAGCTT	316
R1SSR1833	(TA)6	12	28540593	28540604	ACCGACCATTGTTTTTGGTATC	ACAGTGAAGGCCATCGAAGTAT	291
R1SSR1834	(A)14	14	28624523	28624536	CACAGACGTGCAGGTTAAAATC	ATTCCATAATCGCATAATTGCC	277
R1SSR1835	(T)13	13	28625161	28625173	CGGTTGTCGAATCGTCTATGTA	TGTTTAAGGCCTAGTTTGTGGC	396
R1SSR1836	(CT)13ttctcttttttctaagacaagaacactaggattagaacaaaannnnnnnnnnnnnnnnnnnnnnnnnnnnnnnnnnn(CT)16	135	28663525	28663659	ACGAGATAGCATCTTACACGCA	TTGCCTGGTTCAATATTTGTGT	441
R1SSR1837	(TA)12	24	28677028	28677051	CTACGAATGTGTATTGGCGTGT	ATATTGATCCCAACCCAACATC	414
R1SSR1838	(A)13	13	28691816	28691828	TTTTTGTTGTTTTGACTCGTGG	TTAACATCAAATTGCGGTTTTG	335
R1SSR1839	(AT)6	12	28703297	28703308	TTTGGCATTTATTTTTACATTTTG	AACAGTGGAATAAGCGGAAAAA	385
R1SSR1840	(TC)7	14	28710442	28710455	CTTGATTCTGGGGCAACTTATC	AAAGGTTTGGGATAAAGGAAGC	370
R1SSR1841	(TCT)5	15	28717475	28717489	GAAAAACATATCGCCGTTCTTC	TCGGTGTAGAGGAAGATGGATT	405
R1SSR1842	(TC)12	24	28731110	28731133	TTCGGACAGAACTTCCTCTAGC	CATCCCAGACACAACAAAGAAA	185
R1SSR1843	(T)12	12	28744871	28744882	TAAGACCATCGTTGTTTCATGC	TGAACATGTATCTGGGCTTGAC	234
R1SSR1844	(GA)10	20	28839385	28839404	CTTTGTGTATCATGGGCAAGAA	GAAGAAAAGGCTTCTCACCAGA	283
R1SSR1845	(A)15	15	28840348	28840362	TTAGGGGCATAAGAGCATCAAT	GGACTCCACAAGTCCCTTAAATC	179
R1SSR1846	(A)13	13	28843619	28843631	CTCTGGTGGGTTTTACCATCAT	ACACTGCTTCCTTTATGCCATT	149
R1SSR1847	(T)12	12	28863265	28863276	CTGGCTGAAACTGTCGACATAG	TACGGATTGTTCTCAATTGGTG	312
R1SSR1848	(A)16	16	28891053	28891068	TTGGCGTTAAGTAAGCCAGTTT	CAGCCAAGAAGTCTCCATCTCT	222
R1SSR1849	(AT)7	14	28905144	28905157	TTTTTGAACGAAATCGCCTAAT	AATTAAATTTGCATTTGCCTCC	194
R1SSR1850	(A)13	13	28913151	28913163	GAGACACCAACACCAAGAAACA	ACTTTTGCCAGATCAGATGGTT	290
R1SSR1851	(TA)11	22	28919852	28919873	GCGGGGTATGCAAATAAATAAA	CAAAATTGCCAATAGCAAACAA	437
R1SSR1852	(A)12	12	28970494	28970505	CACACAGAAGCTCAAACGAAAG	TGAGGATTTCCTCCCTTATGTG	356
R1SSR1853	(CT)7	14	28991658	28991671	TCTGGCTGGAGATAAATCTGGT	GAATCGGTGGTTGGTAACTGAT	309
R1SSR1854	(TA)12	24	28998955	28998978	AATTGTTTTGTTTTGCCATCAA	CAGTCTAGCACGAAATGTCAGG	341
R1SSR1855	(TA)8	16	28999450	28999465	ATCTGTAAAGCACCAACGTCCT	ATTATCCGAGTGCTATGGATCG	218
R1SSR1856	(AGA)5	15	29010747	29010761	TGAGTAGGAGAAGGAGGAGACG	TCCTTTAAGGCAATGTCTTGCT	347
R1SSR1857	(AT)7	14	29013525	29013538	ATTGATGGCACAAAGAAGGAGT	AATTTCTCCCCAAGATCCTCTC	438
R1SSR1858	(T)14	14	29105584	29105597	GAAGAGTAGGTGTCAAGGGGTG	GCTTTCACATGAGTTCGAGAAA	269
R1SSR1859	(T)12	12	29106025	29106036	TTTCTCGAACTCATGTGAAAGC	GAATCCATTGTATTGGTGCTGA	410
R1SSR1860	(T)14	14	29106460	29106473	TCGTGACTCGTGACAGAAAGAT	GTATGTTTGGCCCAAGTATGGT	174
R1SSR1861	(T)12	12	29154959	29154970	TTGGTTTGTTGGTTCCATGATA	ACTCATCGATGGTGTGATCAAG	287
R1SSR1862	(AG)7	14	29160100	29160113	TTGAAAAACTGTGGATGTGGAG	CCTCGAGTTGTTCTTCCTGAGT	375
R1SSR1863	(AT)15	30	29170485	29170514	TTTGAAACGGAAGGTGTAGTGA	GCCCTATTTTCCGTATAAGCAG	254
R1SSR1864	(AAT)5	15	29185061	29185075	CCGTAAGAAGAAAATGACCAAAA	TGCTAGTGGAACATTGAATGGA	410
R1SSR1865	(AT)11	22	29228011	29228032	TTCCCAAAATGAGAGATGCTTT	CAACTGCAATGCGGTACTAAAA	170
R1SSR1866	(AT)6	12	29249760	29249771	TTTTGGAATATCAAGGACACATTG	CTTGAACCGATTGTGACTACCA	263
R1SSR1867	(TC)9	18	29288069	29288086	GAGAGAATTGAGAGAGTCGGGA	CTTTCTGCTCAAAGAGCCAAAT	286
R1SSR1868	(TCT)5	15	29289260	29289274	TTGTCACCGAAACTGAAAACAC	CGTCAACGATTGAAATTGAAAA	447
R1SSR1869	(T)13	13	29289523	29289535	TTTTTCCTAACTCGACTCCCAA	TCAAGCAGAGTAAAGCATCCAA	270
R1SSR1870	(TA)8	16	29300765	29300780	ATATAGCGGAAACAGTTGCGAT	TAGCTAGGTGGTCTGGCCTAAG	303
R1SSR1871	(AT)6	12	29322564	29322575	AACATAGAAAACTTGATTTGGCTT	TGTTGGTTGCTCATATTGTGGT	256
R1SSR1872	(AT)16	32	29323406	29323437	TCTATGTGGATTCGGATTACCC	GAACCATAACCAAACCTGATCC	424
R1SSR1873	(GA)8	16	29325468	29325483	ACGGAAATAGAGCGGTTTGTAA	AGCAACTGAAAGGAGCAAAGAG	348
R1SSR1874	(TGA)7	21	29351608	29351628	GATGTGGAAACAAGTTCGTTGA	GCCATAGTGGAAGATGTTGTGA	349
R1SSR1875	(T)12	12	29369390	29369401	TATGTTTGCTCCTAACGACCCT	ACACCATGGGTTCAAAACCTAC	323
R1SSR1876	(TA)11	22	29382859	29382880	AAGTACTGCGTTTTGTGTGACC	TGAGTATTTGCCATCGTACAGG	341
R1SSR1877	(T)15	15	29383082	29383096	ATGTTTCGAGTTTCCTTTTCCA	TGAGTATTTGCCATCGTACAGG	128
R1SSR1878	(A)13	13	29391818	29391830	TGACAATAGCATGCACTCATGT	AATCCCAATGCATTTTTCTGTC	364
R1SSR1879	(A)16	16	29393737	29393752	TTAAATCTCGCAATCCTGGTCT	AAATGGTATTGGCGAATTTTTG	286
R1SSR1880	(T)12	12	29395876	29395887	CTTTCGGTTCAGTTTTGGTTTC	CGGATATTAGCCGGTTCTAACA	142
R1SSR1881	(CA)18	36	29400999	29401034	CCATTGAAAATCAGTGTGTTTTAG	TGTACGCCACATTCACGATTAT	414
R1SSR1882	(A)12	12	29405926	29405937	TGCCTTTTTGTTTTTGTTTGTG	TCCCACGTCTTGTTTGTTACAC	181
R1SSR1883	(TC)7	14	29453662	29453675	CGATACATGTTCGATTAGCTGC	CTTCTGACTATACGGCCAATCC	402
R1SSR1884	(AT)6	12	29476037	29476048	ACCCTAACCAATCAGACCTTGA	AAGAAATGAAGCACTCGAGGAG	364
R1SSR1885	(GAA)6	18	29478355	29478372	ATATGACTCAACCACATGCCAA	GAGGAGAAAGTGGGACTGAAGA	303
R1SSR1886	(A)12	12	29479379	29479390	CATCATGGTTAATCTGTGAGACA	TGCAATGGGACTCTGACTCTTA	423
R1SSR1887	(CT)6	12	29506129	29506140	AAAGCTCACCAACAAGAACCAT	CCTTCTTCTCTGCCATTTCAGT	169
R1SSR1888	(AT)14	28	29538058	29538085	TCGACTATAATGAGACGCGAGA	CACCGAGGCAGTACACAAAATA	274
R1SSR1889	(TA)6	12	29570676	29570687	CGCTGGTGACAACTATTCAAAA	CCCTTACAGCGATTTCCATATT	438
R1SSR1890	(GT)6	12	29571436	29571447	TCAAGTAACCGTCGATGAACAC	ACCTGACATCTCTCTCTCGCTC	325
R1SSR1891	(T)15	15	29584434	29584448	TTCCCGTTTTATTTTTGTCCAG	TAACTTTACATGACGCCGACAG	444
R1SSR1892	(TTG)7ccatcatatagtaactataatagtatcccctttttctttatagatgcttatacccatgcctacttaccttctttgtagtatgtatata(AT)6	121	29599491	29599611	AATGGCCGCACTATTACAGATT	GAATGGAGGAATGAAATCCTGA	438
R1SSR1893	(TA)6	12	29601742	29601753	CGTTCTAGATTTATGCACACGAA	CACTTGCTTCTTGGTCTGATTG	430
R1SSR1894	(AG)6	12	29617855	29617866	GTGCATCTTTGTTGAATTTGGA	GATTGAAACTTTACTTTGGCGG	325
R1SSR1895	(TCA)9	27	29648318	29648344	TCTTCAACAACAACATTCCCTG	GATGATGAACCTGAACCTCCTC	287
R1SSR1896	(AG)6t(GA)9	31	29649611	29649641	GTCAAAATTACTGTCGGGCTTC	TTGGCTTGTCTTCTTCTCCTTC	85
R1SSR1897	(AT)15	30	29685793	29685822	TTCTTTGGTTCAGTTTCATCCA	AAGTAACCAAATCCAAAACCGA	360
R1SSR1898	(TA)16	32	29703346	29703377	GCATCTAAAAGGATCGAGGCTA	TTTTCCTTCTTTGGCACGTAAT	304
R1SSR1899	(A)12	12	29708972	29708983	AGACAAGCTTCGTTGCCATACT	ATGCCGGTCTAGAAAATAGCTG	409
R1SSR1900	(CT)11	22	29747542	29747563	ACCGCAATTTCTTTGAAATCAT	AAATACTCGTTCAGGCTCTTGC	401
R1SSR1901	(A)12	12	29872490	29872501	ATGCTGATCGCCATAGGTTAGT	CAATGGTGTCTTTTGAACGGTA	250
R1SSR1902	(T)16	16	29872945	29872960	TGGGTCTTAAGAAGGAAAACCA	CTGCTCGGGTTGAAAGATTATT	415
R1SSR1903	(T)22	22	29874002	29874023	AGGACGATCGGATAAGTTTTCA	TTGTGATTGGAAGTCCTTTGTG	354
R1SSR1904	(T)15	15	29877919	29877933	AGAAGAGTTGGGATCGATGGTA	AACATGAACCGAAAACCAAAAT	398
R1SSR1905	(T)14ggtcaaatgttcctagttttctgtcttcctttaagcattaactaagtaactgtatcgtgtttc(A)15	92	29917438	29917529	TGATCACTATGATGAACCCCAA	CAAGTTGTTTTTGGAGTACGGA	382
R1SSR1906	(ATA)5	15	29925354	29925368	TTTAGATCACGGTGAACAATCG	AGTTTTAGATCAAACGCCCAAA	415
R1SSR1907	(CT)8	16	29932547	29932562	GTTTAGTGTTTTGTCGATGGCA	TAAACCAAATGTGCCACTTTCA	396
R1SSR1908	(T)13	13	29941507	29941519	GTTAATTTTCCTCGCCAAAGTG	AACCATTAATTGAACCGGTGAC	292
R1SSR1909	(T)25	25	30279165	30279189	CCTCAGATCCAATCACAAAACA	TTGAACCACAACATTTCCTTTG	300
R1SSR1910	(A)13	13	30285216	30285228	TGAATAAAATCAAATCGGCTGT	GAGGATACAAACGTCATCACCA	320
R1SSR1911	(A)13	13	30285516	30285528	GGTGATGACGTTTGTATCCTCA	CCTTGCTTGTTCACCATCAATA	125
R1SSR1912	(TTTAT)5	25	30287157	30287181	GTCCTCATTGAAACCTTAACGC	GGCGAAACTAAAATGGTGAAAG	399
R1SSR1913	(T)14	14	30292454	30292467	AATTGGTTTATTTTGATCGGTTT	ACAGATTTCTGCGTATTGGGTT	344
R1SSR1914	(T)12	12	30310879	30310890	CGTGGCCCAACTTTTAGTAATC	TGCCACAGTCACACATATGAAA	262
R1SSR1915	(AT)6	12	30372286	30372297	TTTTTGTAACTGCACGTTTTGG	TCAACCCGAAAATCAAAATCTC	370
R1SSR1916	(TC)9	18	30373141	30373158	GTTACATCGTGGAAAAGGAACC	ACGAAACCCTAACATAGAGCGA	331
R1SSR1917	(T)12	12	30402365	30402376	AGATCGATATGGTGTTGCCTCT	AAGCACAAAGGTTTGCTTTCTC	373
R1SSR1918	(AT)9	18	30410278	30410295	AGTGACACTTAAGCATGGGGTT	TTTGAAAATTTTGTGATCAATAGC	218
R1SSR1919	(T)17	17	30413228	30413244	CACAGTTTCGAACGTTGTTCAT	ATTTGCGGATTGAAAATTCTTG	286
R1SSR1920	(A)12	12	30414520	30414531	AACGCAATTTCTACAGGAGGAG	TCTCACAATTCACGATTTCACC	432
R1SSR1921	(GAT)15gt(TGA)7tggtgatgatgatgatggtgatgatgatgg(TGA)5	113	30415400	30415512	GTATTGTTGCAATGAGTTGGGA	TGGGCTTCGAAAGAGTAGAAAG	437
R1SSR1922	(AG)9	18	30418864	30418881	GCTAAACTCGAAGCAGTTCCAT	AACATTCCATCCGCAAAATATC	359
R1SSR1923	(CT)6	12	30424356	30424367	GGTAGGAGTTGTTGGAGGAGTG	TGAGGCATTAGCTGGACAAGTA	389
R1SSR1924	(A)12	12	30440382	30440393	GATGTATTGATCGGAACTGCAA	AAAGTGATTTATGGCAAAGGGA	269
R1SSR1925	(AG)6	12	30466963	30466974	GGTGTTGAGCAATGTATCCAGA	TGCTCTCTCTTTTCCCATTAGC	433
R1SSR1926	(A)13	13	30468853	30468865	GCAACCATAGACAAGTCCTTCC	GCCTTTCTCTTGCTTTCCTACA	207
R1SSR1927	(TC)9	18	30469465	30469482	ATCGAAGAAAGTCTCTGCCTTG	CTTCTTCTCTTCTCCGTGTCGT	328
R1SSR1928	(AT)21aagatataaacttaatatatttttttataaatttcacataaccatg(T)12	100	30504174	30504273	TGCATAATTTCTGCTAACAGCG	CTCGGATGTGGTTCGTATAGGT	418
R1SSR1929	(T)12	12	30505612	30505623	GCACATGGCCTTTACAAGATTT	GAACGTCTCAAGACCGACTACC	92
R1SSR1930	(AT)13	26	30539713	30539738	CATGGGCGTATGACTGAGATAA	ATGTGGAAGGGAACTGAAACAT	374
R1SSR1931	(T)16	16	30553073	30553088	TCGATGATTTTTGCATCAAAGT	ATTTGGTCACTGGGTGCTAACT	380
R1SSR1932	(AT)8	16	30560737	30560752	CTTGACTAAACATTCGCACAGC	GGACGGTTCAATGGGATAAGTA	415
R1SSR1933	(GA)13	26	30560962	30560987	TACTTATCCCATTGAACCGTCC	ACTTCTGGTTCGACCACTGATT	238
R1SSR1934	(GA)6	12	30572269	30572280	GTCTGGAGAATTCCAAAAATGC	AACATCCTAGTTCCTGGTCCAA	354
R1SSR1935	(CTT)5	15	30573110	30573124	TCGGCCAGAAAATAAACAGAAT	ACGGCCAAACTTTAAATCAGAA	350
R1SSR1936	(A)18	18	30574674	30574691	ATGGAAGTCCCTCCAGGTTAAT	TTCCCTCAGTGTGGCTAGTTTT	290
R1SSR1937	(GA)7	14	30592151	30592164	TTTGAGAGATGAAGGCGATTTT	ATCCAAATAAAGACCGGGAAAT	207
R1SSR1938	(CT)81	162	30664512	30664673	CGACGACGACTCTTCTTCTTCT	CCCGGTTAAAATTGACTCAAAA	330
R1SSR1939	(GGA)8	24	30666822	30666845	TGCTGGTTTGATCCATACACTC	CACAAACCCCATTTGATTAGGT	425
R1SSR1940	(CT)6	12	30668943	30668954	AAGGCTCTTCTCAAAGTTCGTG	GATAACAAAGGAGGAGGAGGCT	360
R1SSR1941	(AT)9	18	30672573	30672590	TTTTCATTTTTCTGGCACCTTT	CACCTTGTCTTCCCCAGAGATA	295
R1SSR1942	(T)12	12	30673020	30673031	GTGACAAACTGACAACAACCGT	CTCTCCTCCCTCTCTGTTTGTC	105
R1SSR1943	(AT)7	14	30685673	30685686	TTATGATGCAAAATAACAGGCG	GCTCTGGTTCGCATAAAAATTC	219
R1SSR1944	(T)12	12	30691033	30691044	TACAAACTGGAGGAAAATTCGG	CTATTTTGCTTTGTTTTTGGGC	238
R1SSR1945	(ATA)7	21	30697834	30697854	AATCGTCGGAGATGAAACCTTA	CGAAGCTTCTAGAAAGAGCCTG	361
R1SSR1946	(AG)9	18	30698281	30698298	CTTCCTCCATGACCTAGCAATC	AAAAAGAAGAAGGGGCAAGTTC	251
R1SSR1947	(TC)16	32	30701221	30701252	ATGTTAATGGATTGGGCTTTTG	TCTCGTGCTGTTAACGTGTTCT	264
R1SSR1948	(AC)7	14	30709650	30709663	GCTCCAAAGTCCATCAAATAGG	TTTGCCATTGTTATCTGTTTCG	225
R1SSR1949	(A)13	13	30723439	30723451	TGCGAATTGATTAAACTTCTCAAA	TTGGAAAATGATAAAGGGCATT	202
R1SSR1950	(AT)8	16	30729668	30729683	TCATCCACCAGTTTCTCTCTCA	GTGTTCATTTCCAACAAGCAAG	439
R1SSR1951	(TA)6(GA)7	26	30746862	30746887	GCAAACTAGTGAACCAGATCCC	CATGTCATCATCGTCTCCATCT	325
R1SSR1952	(A)14	14	30747671	30747684	GGGGACCTCTAGTGTGTGAGAC	GAGAGGTGTGGAAGAGAGGAAA	357
R1SSR1953	(AT)14	28	30831585	30831612	GCAAATACCTCTCGGAAGAAGA	GTTCAATGCCTCTAGGAGGTTG	379
R1SSR1954	(AT)6	12	30831756	30831767	GCAAATACCTCTCGGAAGAAGA	GTTTCCCTGAAGAGTTCAATGC	392
R1SSR1955	(GA)7	14	30884645	30884658	CAAAGTTAGTGGCCCCAGTATAA	TCGTTAAGGGTAGCGAAACATT	319
R1SSR1956	(TC)17	34	30885007	30885040	GAATCTTCTGACGCTTCTCGAT	CCAAATAGATGGATCTGCAACA	408
R1SSR1957	(TC)8	16	30893036	30893051	GGCGATTGATTTTCATTTTCTC	CTCCGTATTTACCCATCAGCTC	390
R1SSR1958	(T)13	13	30900182	30900194	GGAGGTTCTTTTCAAGAGCTGA	AGTGAAGAAGAGTATCCACGGC	447
R1SSR1959	(CT)15	30	30914806	30914835	CTGGACAAGATGATCATGCAAT	AAGAGCGTACACTGCATTTGAA	364
R1SSR1960	(CT)7	14	30915007	30915020	CATCATGAGCTTGTGAGAGTCC	TCCTTCCCTGATCATCAAGAGT	413
R1SSR1961	(A)12	12	30918256	30918267	TTCCTCTTTAGAGGCTCCTGTG	TTGTATCTTCTTTGCCGGATTT	422
R1SSR1962	(AAC)5	15	30918883	30918897	CACCTTTAAGCTCATCTGCCTT	TGATTACGAACTGGGGCTTACT	330
R1SSR1963	(T)14	14	30919306	30919319	AGTAAGCCCCAGTTCGTAATCA	AAACCCCAGAAGAAGGTTTAGC	278
R1SSR1964	(CT)9	18	30933668	30933685	TAAATAAATGAGGGTTGGCTGG	AAAGAAAAATCGCGCTACAAAG	325
R1SSR1965	(TG)6	12	30948690	30948701	TGTGTGATGATGTGCCTTATGA	GTCTCTCCTTCGTCTTCATGCT	316
R1SSR1966	(TA)8	16	30956904	30956919	TCATGCCAAATCTTACGCTATTT	ACCCATAAGCTCCAGAATACGA	355
R1SSR1967	(TA)12	24	30958476	30958499	ACGGGACGTCAACTCAGTATTT	AACATGACTGCAAGATTAGCGA	348
R1SSR1968	(T)12	12	30959192	30959203	TAGCCCTTGTTGAGTGTTGAGA	ATCTTATACGGCGTGAAGCAAT	302
R1SSR1969	(AT)6	12	30968006	30968017	ATCTTCAAACCCTCCAAGACAA	AGAAAGATTTGATGTGGGCAGT	405
R1SSR1970	(TA)6	12	30973462	30973473	TAAAATATTTAGGCCCGCTTGT	TGAACAATGAACTTGCTCTTAGC	229
R1SSR1971	(TA)6	12	30981881	30981892	CTTTGGCACTTCACTTTCTCCT	TCAACAGCTTCAGTTTCTGCAT	437
R1SSR1972	(T)12	12	30982016	30982027	CTTTGGCACTTCACTTTCTCCT	TCAACAGCTTCAGTTTCTGCAT	437
R1SSR1973	(AT)14	28	31003315	31003342	AGCTACAACCCTTTGCTTGAAA	TTTGTCAAAATGGTGTTTGGTC	394
R1SSR1974	(AT)10	20	31004457	31004476	TGTGTTTTTGAGAAATGGAATCT	TGAGGGTAGCTGGTTTCTGAAT	306
R1SSR1975	(A)12	12	31005648	31005659	AAGACAAGCTCGAACAAGGAAG	AAAATGTCGGGCCTATGACTAA	426
R1SSR1976	(TA)7	14	31009949	31009962	TAATCACGATTTTGAGCGTCAG	CCGTCAAAGATGTTAGTCATCC	286
R1SSR1977	(A)21	21	31016830	31016850	TCAAGTCAGCCAACTCAAAAGA	TGAAGAAGTCGAATTTGGGATT	189
R1SSR1978	(AAG)7	21	31017151	31017171	AATGCATCATCATTCAGGTCAG	AGCCTGGGTTTCTCTCTCTCTT	414
R1SSR1979	(T)18	18	31040248	31040265	TCTTAACCCCAAGTCCTAAGCA	GGAGAGCATGGTTTTGTTCTTC	306
R1SSR1980	(AT)6	12	31058603	31058614	ACATCTTCGGGTGTCTTGACTT	ACCAATTTTGGTAACGTCCATC	365
R1SSR1981	(GT)7	14	31069965	31069978	GCACAAAACTTAGGTGCTGTCA	TCCTTGCTGTTGGATGTGTATC	380
R1SSR1982	(TA)7	14	31074788	31074801	TCTACCGCCGAAAAAGATAAAA	AGGTTTGATTCTGCCATGAGTT	357
R1SSR1983	(GAA)5	15	31087104	31087118	GCACACAGTACACGGGATAAAA	GATGTTTCTAACTATTGCGGGC	166
R1SSR1984	(AT)10	20	31121598	31121617	GCCCGCATAGGTGATTATTTTA	CTCTTTCTCTTGATCCGCAACT	420
R1SSR1985	(TA)6	12	31132675	31132686	ACATGGTGCAGGAAAACATCTA	AAGAACTGAGAAATGCATACCAAA	266
R1SSR1986	(T)13	13	31142418	31142430	TTGATTGGTTCAGTGGTTTTTG	GCACATCTTCGAAACCCTAATC	272
R1SSR1987	(A)13	13	31177180	31177192	AGAAAAACAATGGGTGCAAAAT	TACGTCACCAAAAGATGTCGTC	247
R1SSR1988	(TA)8	16	31185792	31185807	TGATCGTTTTCATTCATTTTGG	AAAACACCAATCTCATTACGGG	174
R1SSR1989	(AT)9	18	31186195	31186212	TCCATTTGGTAAAACCTCACAA	GTTGCACGTCCAAAACATACAT	404
R1SSR1990	(TA)6	12	31193796	31193807	GAATGGAGATAGCAATCTTGGG	CACGGTAAATGGTCATCGAGTA	338
R1SSR1991	(TAT)5	15	31313144	31313158	TGAATAATTTCTGCCAAAATGC	ACGGATAATGACAGGAACAAGG	392
R1SSR1992	(A)13	13	31323393	31323405	ATTTCCGAAAAGAAAACCCAAT	AAAGGAAAGTGGAGCTATGCAA	211
R1SSR1993	(AG)7	14	31443655	31443668	AGCAACAAAAACAACACCACAC	GATAAAACCTGCAGAAGGATGG	336
R1SSR1994	(AG)138	276	31448282	31448557	ACTCCGGAGAGAGGAGAGAGAG	GCGGAGTTCCAGAGAAATTAGA	441
R1SSR1995	(A)13taaggatgttttctc(A)12	40	31631021	31631060	AATTGGTGAGAGGCTTATTGGA	TAGCGCTTTCTTGAACACTGAA	256
R1SSR1996	(TC)15	30	31762580	31762609	TATCTGCACACAGCTTCCACTT	GTCAGTTTATTAATGCGAGCCC	260
R1SSR1997	(TAT)5	15	31763718	31763732	GAGAAATGCCGTAATACCGAAG	AAGGTCTGTTGACCTCCTTCAA	157
R1SSR1998	(AT)26	52	31773778	31773829	AAATGCCACAAAACTCAAACCT	AAGATTGTATTGGGCCTCTTCA	444
[truncated: 18,362 more rows]
