# Supplementary material for: Application of an Anchor Mapping of Alien Chromosome (AMAC) Fragment Localization Method in the Identification of Radish Chromosome Segments in the Progeny of Rape–Radish Interspecific Hybrids
Source: Int J Mol Sci. 2024 Dec 21;25(24):13687. doi: 10.3390/ijms252413687 (PMC11728025; doi:10.3390/ijms252413687)
Supplement: Supplementary file 1 [file ijms-25-13687-s001.zip › Table S3.xlsx]

## Sheet: Sheet1
Table S3 Information of 192 specific-single-locus IP markers validated by PCR in Radish and Brassica species
Design_Name	FORWARD PRIMER1(5'-3')	REVERSE PRIMER1 (5'-3')	Chromosome	start	end
Rsa10039235_intron_4	TGAAGTTAGTTGCTGCACGG	CGGGTCATTACCCTTTTCAG	R01	2145128	2145384
Rsa10038748_intron_5	GCTGTTCGGTTCAATCCCTA	CCTGCCTTAGAGAACATGGC	R01	5025610	5025780
Rsa10038528_intron_1	TGATCAAATCATCTGCTCGC	CCTTGTCTTCCCGACACAAT	R01	6312253	6312619
Rsa10007202_intron_1	GAACGAGCTAGTTTGGTGCC	GCATCATCTGGATGCTCCTT	R01	7560420	7560613
Rsa10028689_intron_2	TTGCAGGATAAGCTCCGTTT	CCTTACTCGTTTGGCGTCTC	R01	8335851	8336298
Rsa10028854_intron_16	ACACCTAGCATGGGATCGAG	TTTCCACATTACATGGAGCG	R01	9351711	9352101
Rsa10023158_intron_3	AGTTCGAATGGGATGAGTCG	ATGTTCTGTTGTTCCTCCCG	R01	10798181	10798419
Rsa10023003_intron_3	AATTTGAAGCTGATGCAGGC	GAAACACACGATCTCTGCGA	R01	11869496	11869741
Rsa10007748_intron_8	TGCAAATATCCATTGCTTTTC	AGCCCAGATCCAAAGACGTA	R01	12989883	12990069
Rsa10003704_intron_1	AGCTTCCTCCTTCGTGTCAA	GTTTCTCGTCACGCAAAGGT	R01	13306963	13307321
Rsa10029090_intron_3	CCAGTTGGACCTGTGTAGCA	CTGAACGTCTCGGTTATGCC	R01	17721233	17721355
Rsa10029150_intron_2	AACTGGTTCAATCGGTGGAC	CCGTTGGCTATACCGTGACT	R01	18121757	18122106
Rsa10029201_intron_2	CGATGAGGTTGGACAAAGGT	GGGAAGGAGAATTTGAAGGC	R01	18564671	18565017
Rsa10007852_intron_4	CGGTTGTTGTAAGCGATGAA	GCTCGTGACCTCATCAGACA	R01	20328752	20328976
Rsa10009956_intron_2	ATATCCGAACCACTTTCCCC	TCTCCTTGAACGCTTCCCTA	R01	22655478	22655605
Rsa10015352_intron_5	GCCTGTTTGACGTCATTGAA	TTCTTTTGGATTGGTCCTCG	R01	25662094	25662269
Rsa10031304_intron_5	TTACGGGGTCATCGGAGTAG	TTGCTGAAGAAGGGATACGG	R01	29915401	29915661
Rsa10004406_intron_3	CGGTGAAAGATGAACCATCA	TTTCTCTGGTATCTTGGGGG	R01	33309356	33309545
Rsa10016381_intron_4	TTGTCATCGAGCAAACCAAG	ACACCGTTGGGAGCTACATC	R01	34578600	34578754
Rsa10027269_intron_1	GATTCTCCTGAAAACGGCTG	CTCCGAGAGCACTGATGACA	R01	37897800	37898023
Rsa10028190_intron_1	TGTTACCCTTGGAAACTCGG	ATAATCCGAGCAAGAAGGCA	R01	43505852	43506198
Rsa10027853_intron_1	GTAATCGGCCTCAATCTCCA	AATGCCTTTTGCTTGTCTGG	R01	46083502	46083977
Rsa10034904_intron_2	CGGAACCAATGAATTTGGAA	GATGATGTCGCTTTCCCTGT	R01	47521691	47521862
Rsa10019154_intron_2	CCGGTAACACACAGTTGCAC	GTTGGAAGCGTTATGGAGGA	R02	3079627	3079905
Rsa10018956_intron_8	AAGGGTTTAAAACACGCACG	CCTTGTTACCAGGGGTGATG	R02	4216117	4216573
Rsa10022095_intron_5	GTCAAAAGCCATTTGCAGGT	GACGCACAAAATAAAGGGGA	R02	4461552	4461761
Rsa10021873_intron_4	GCTTCTCTTGCTCTTTCCCA	TTATTACCCGTGCCAAGACC	R02	5562112	5562585
Rsa10006915_intron_6	CATTGTGAAAGATGCGATGG	CCTAGAAACGGCATTGGTGT	R02	8447645	8448022
Rsa10025103_intron_4	TTGCTCGCTGTTATCAATCG	ACCGATCAAACACTAACGGC	R02	12145760	12145962
Rsa10008807_intron_12	GGGCTTTGTCAGTGGAACAT	GATCGCTCCCAGGACAATAA	R02	14285059	14285246
Rsa10019388_intron_4	GGTCGGAAAGCGAGAGTACA	TGATACATTGGCGTTGGAGA	R02	17015931	17016134
Rsa10023253_intron_3	TGGATTATCTTGGCCTTTGC	AATTGCTTCTTATTCCGGGG	R02	20328845	20329166
Rsa10023401_intron_33	CCTTCAAGCTATGCTGGATACAA	TTGGTGGGAGGTTTTTCAAG	R02	21829104	21829293
Rsa10021716_intron_1	GTCTTCTCTCCATTGCTGGC	ACAACCAAATCGTCTACGGC	R02	23877105	23877479
Rsa10021645_intron_2	GAGACGGGAATGCAACAAGT	CCAAAGTGATGAACTTGCGA	R02	25003268	25003516
Rsa10007500_intron_9	GCAACAGTTTTGGACCCTGT	TGTGCCACACCAGCTCTTTA	R02	28941527	28941731
Rsa10012718_intron_2	TAACTCCAAACCCATTTCGC	GCAGGATCATCATCTCCGTT	R02	30278760	30279068
Rsa10015811_intron_1	GTTAATTTCGGGTTTGGGCT	CGACGAAACACAACACACCA	R02	32921843	32922087
Rsa10014102_intron_2	TATCCACCTCCAACGCTTTC	ACATAGCATGGGGCTACTGC	R02	34962230	34962623
Rsa10008156_intron_2	ACCAAGGTACCTGCCAAATG	TTTGGGAACGTCTACAAGGG	R02	35508997	35509464
Rsa10030678_intron_6	AACGTGTAAATTTTTCCCAACC	ACAGTTCGAGAAAGGCAGGA	R02	38375780	38375937
Rsa10003434_intron_7	TACCTGAACAGCATTGCAGC	GACCTGGAATCTTCGAACCA	R02	40261678	40261877
Rsa10003406_intron_5	TGAAGAAAGCCCTTCCTGAG	CAATAACGGAAAGCATAAGCG	R02	40412255	40412423
Rsa10001611_intron_2	AAAGCTCTGGGTGTGATTCG	CAAGGCGCAGATCCTACCTA	R03	19792	20035
Rsa10036144_intron_11	GTGTGGTTGCCACCTCTCTT	CCAAGCTTTTCCCCTCTGAT	R03	2655720	2655971
Rsa10032608_intron_4	TAACGTTGGAGTTGCTGGGT	TCTTCGTGGATTGGGATAGC	R03	6215734	6216129
Rsa10032440_intron_2	CTGATTTCACAGGAGCACCA	TGAGTATGGCCGTAAGGGAC	R03	7290508	7290651
Rsa10016923_intron_13	GCGAATCTGCAAATATGGCT	ACTTCAGCATGGGAAAGTGG	R03	9081742	9081952
Rsa10011632_intron_5	CATCCATTCATCTTGAAAACCA	TGATAGTTTGGGCCAGGAAG	R03	10915524	10915762
Rsa10026002_intron_1	TGCTTGTTATTGCCAGTTCG	TCTCTACGTCAGACTTGCCG	R03	13162329	13162817
Rsa10026180_intron_4	AAAAATCACCGGACAAGCAC	GGGAGAGAAGAGCAAGCAAA	R03	14708905	14709191
Rsa10013427_intron_5	AGACAGCATCTGTTCCTCCG	TTTGCACCCTAAGGGAAGTG	R03	16803234	16803593
Rsa10013449_intron_1	GAGACCGGAGCACGGTATTA	CCTGCTTGTGACGATTCAAC	R03	17170231	17170521
Rsa10011761_intron_16	AATTTTCGAGAGGCCGAAAT	TGGTGAAACAGGTGTACCGA	R03	18429794	18430268
Rsa10021373_intron_4	GGACTGCCGCTAAACTCAAG	GAGCAAGCAGAACCGAAAAC	R03	23351310	23351576
Rsa10022465_intron_1	TGACCATCAAACACCTCACC	AGCAAGCAAAGCCTTGGATA	R03	26947651	26947837
Rsa10003481_intron_2	TCCTCAAGAGAACCACTCTGG	GCTGAGTGCATTGTTTCACG	R03	27231586	27231780
Rsa10037215_intron_14	CTTTACCTGAGGGGAGGGAC	TTGAAAGCATCTGCTGGTTG	R04	1186460	1186792
Rsa10037091_intron_11	TTCACCGAAAGGTTTCTTGG	GCTCGAAGACGCATACATCA	R04	1771019	1771387
Rsa10036962_intron_4	ATCAAAGACCGAACTGCACC	GCTTGTCTGAAGCCCTTGAC	R04	2483449	2483811
Rsa10036575_intron_3	CAGGTACAGGAGGGGTCTGA	TTGCACCAAGTGAATCCAAA	R04	4601491	4601699
Rsa10018033_intron_1	GCTTCTTTGAACGCGAAATC	ACATCATCATCAATCACGCC	R04	7689055	7689359
Rsa10018217_intron_1	GGGCAAATCTCATCACCAGT	GCGTTTTCTACGCGATTCTC	R04	9788144	9788521
Rsa10024662_intron_5	CTTCTTCGCTACCCTCATCG	GCAGGGACGAAGGATTATCA	R04	12338869	12339087
Rsa10015669_intron_1	AGCAATCTGAAGACGGTGCT	GTGATCACACTTGTCGGTGG	R04	15070818	15071101
Rsa10013926_intron_3	AGAGTCCACTATCCATGCGG	GCAGCAACCTTCCTGATAGC	R04	17368775	17368948
Rsa10010634_intron_1	GCCTGCTGGAGAAATAGTCG	AAACGTGTGACCTCCAGTCC	R04	18343221	18343634
Rsa10021559_intron_5	TCCGGCTCTTTCCACTTCTA	ATCATCAAGGCCCAAGTTCA	R04	19887313	19887615
Rsa10003620_intron_19	ATATGCCACATTGATGCCAA	AAACGACGGAAAGCAGCTAA	R04	23313043	23313247
Rsa10035294_intron_3	CGGCTAAAGACTCGAAATGC	AGCTGATTTCATCCATTGGG	R04	30009724	30010073
Rsa10007399_intron_2	AAACAACCAGCGAAAACGAC	CTGAGAAGGGGGTGTGTTGT	R04	34082053	34082525
Rsa10011300_intron_5	CCATGTACCACGGAAGACCT	AAACTGCGGACTCGTATTGG	R04	41532779	41532920
Rsa10030383_intron_3	TGTTTGTTTTCGGGTGCATA	TGAGGGATCGTTGAATAGGC	R04	44202258	44202633
Rsa10043233_intron_2	TATGCAAGGGGAGAATCAGG	TTCGCTAAGAGCAGATCGGT	R05	27717	27968
Rsa10042788_intron_10	TTTCCCGAACGATACTCCTG	CTGGCGATCAGATACTGCAA	R05	2062489	2062847
Rsa10042263_intron_4	CTGATCTTCGAGTTTGGGGA	GGGTGATGATGAACCGAGTC	R05	5011116	5011370
Rsa10042061_intron_1	AACGTTGAATGCGATCTTCA	TAGCCAAAAGTTCACCCGTC	R05	6091867	6092130
Rsa10027446_intron_5	ACCTCTTGAGAGGAAGCACG	ACACCACTTCTTGACGGCTC	R05	9143783	9143985
Rsa10027656_intron_2	CTTCAAATCGACCGAGAAGC	CATGACGGAAGCAGCATAGA	R05	10387230	10387713
Rsa10023984_intron_7	TCCAAGCAACGAAGTGTTGA	ATCGCCTTGTATCACCGTTC	R05	11800549	11800939
Rsa10028406_intron_5	GAGAAGGCCTTGCTACATCG	CCAACATGACGATAACGCAC	R05	15269390	15269668
Rsa10019961_intron_9	TGCGCTACATGCTAAACAGC	AACATTTGGGACCACCGATA	R05	17714589	17715042
Rsa10019990_intron_4	GGGTTAGGAACCTGCGTGTA	GGGGTTTAGGAACCGCTTTA	R05	17899328	17899726
Rsa10030129_intron_2	AGCAGCCTTTCCGTGTCTAA	GCCGCAGAGAGAATAGATGG	R05	19409386	19409646
Rsa10008879_intron_3	TTGGACTCTAGCTCTGTCCG	TTGGTGTTTCAGCTGCTGTC	R05	24166620	24166899
Rsa10003553_intron_6	AAGGCAGAGGACCCAAGAAT	AGAGAACAGGCGAGTTCGTG	R05	26620950	26621167
Rsa10014431_intron_17	TTATGGTGGAGTCCAGAGGG	TGATTGTTGTCTGACCGCAT	R05	30759486	30759788
Rsa10031803_intron_5	TGGTGGAAACAGACACGGTA	CGTCCGCCGTCATTATTAGT	R05	31464023	31464356
Rsa10031885_intron_1	GCTCAGTCACCTCCGAAGAC	GTCGAAATCTTGCTCGCTTC	R05	32114875	32115186
Rsa10013043_intron_3	AAGATGCCCACACCAAGTTC	CAATGCCACACAGAAAGGTG	R05	35207628	35207816
Rsa10018559_intron_6	CCTTCAAGCAACAATCAGCA	AACATGGTTCAATTCACGGA	R05	37770881	37771256
Rsa10018614_intron_1	TCTGTTACGCCTGGGCTAGT	CGGAGTAAAGCCAAGCTACG	R05	38054608	38054796
Rsa10001596_intron_3	ACAGCGGCGGGTAGTATATG	AGGATTGGTATCAACCTGCG	R06	25206	25497
Rsa10031589_intron_4	GCCTTGATGATGACCTTATCTTTC	GTAACCATGCGGCTTTGTCT	R06	2620677	2620920
Rsa10031546_intron_5	TCACGTCAGCTGATAAAGCG	TGGAGACACGTCACTTACCG	R06	3077026	3077231
Rsa10031416_intron_4	GGCATTGGTGTTGGAGTTTC	GCATGAGGTCTCATCCAGGT	R06	4300897	4301165
Rsa10010781_intron_1	GTCTCTGGCCAGTTATTCGC	ATCTGACGATCTTTGGGTGC	R06	5047561	5047772
Rsa10009034_intron_4	CCTGAAGAAGCTCTTGCTGAA	TGCTGATTCATTTACGACTGC	R06	6749655	6749862
Rsa10005127_intron_10	CATCGGCTACGAATTGGTTT	CGTTGCTTTCATGCAGGTTA	R06	9130961	9131221
Rsa10039655_intron_2	TTTACACTTGCACGCCAAAG	GGCCTCTTTCTGTTTCACGA	R06	13772848	13773209
Rsa10039696_intron_10	TTGTGGAACACAGCTGCAAT	CTTTCAGCATGTTGGACGTG	R06	14227170	14227315
Rsa10039822_intron_3	AACCGGTTTGACCAAGAAGT	AGAACACCAGCAGATGGGTC	R06	15456894	15457161
Rsa10039997_intron_5	TACCAACCGGTTTTGCTAGG	CTCACTGCATCCTCTGTCCA	R06	16671059	16671537
Rsa10040064_intron_5	TAGGAATTGCCCTTTCATGC	ACTCGTGGTTACGGGATCAG	R06	17135346	17135773
Rsa10040241_intron_4	TCAGCTGAAGTTGCGGTAGA	TGGCTTCCTTTAGAATCTCTGC	R06	18210477	18210702
Rsa10038021_intron_7	CTCTCCATGTGGTGGTCCTT	GAAATAGGCGGAAGTTGCAC	R06	20749707	20750024
Rsa10037898_intron_5	GTTACTGGAGCCAAAGCGAG	CAACTGGTAGGAGGAGAGCG	R06	21377043	21377322
Rsa10012457_intron_11	AAAACCAAAGAGACCATCCG	TGCGTTCAATTTCACGAGAG	R06	22696087	22696321
Rsa10017387_intron_1	TGACCTGAAACTTCTTCCCG	GAAGAAGCCATTGATGCGAT	R06	23016227	23016534
Rsa10017522_intron_5	GATGCAACTCAGGGGCTAAA	GCTTTTTAATGGAGCAGGCA	R06	23695039	23695240
Rsa10037525_intron_12	ATGACATACCACTCCCCGTC	GGCCCTTAGCCTTAGGATTG	R06	24551005	24551182
Rsa10037789_intron_2	GCACAAAATTTGGCGGTACT	AATTGAGCTGATGGACCGAC	R06	25928463	25928957
Rsa10037840_intron_3	ATGGCAGTGACAATGGTTGA	CAGTGGAGAAGAAACAAAGCG	R06	26192079	26192271
Rsa10007686_intron_1	AATTCAAGTTGGATGCTCGG	CCCATGAAGTCAAGTTGGGT	R07	2033784	2034242
Rsa10031097_intron_4	ATACGGAGAGCATGGACCAC	GTATGATCGGCAACGGAAGT	R07	2941920	2942133
Rsa10002785_intron_1	GTCTCGACGGATCGTGATTT	CTCTGCTACTCTCCCATCGC	R07	3889432	3889677
Rsa10012055_intron_6	TCTCTGGTTCCGGTAGTTCC	ACAGGGAGGAAGAAACAAGC	R07	6412548	6412708
Rsa10031017_intron_1	TCAATCCCAGTTCCAGAAGG	TAGGGTTCCTCCACAGGTTG	R07	7497086	7497492
Rsa10031009_intron_2	CAGCGTCACGAGGATCACTA	GGCTACACTTTTCCGCAGAG	R07	7559803	7559987
Rsa10030918_intron_2	GGCAGTTTCATCGTCACCTT	TATCTAGCTCCTGTCGCCGT	R07	8390077	8390373
Rsa10030890_intron_3	ATATTTCCCATGGTCTCCCG	GCCCATCGTGATAAACCATT	R07	8701276	8701431
Rsa10029740_intron_1	TACTCCCCGAATCTCAATCG	AACATCTAGCCTTGCTGCGT	R07	11296039	11296219
Rsa10023454_intron_7	TGGCAGCCTATGTCTCAGTG	AATGCTTACCAAGGGACGTG	R07	13896178	13896432
Rsa10034079_intron_2	AACAAAACCTTTGGAATGCG	TCTGGAGAGTGGTGGTGATG	R07	17424464	17424730
Rsa10034194_intron_1	ACGGACTAACCTCACCAACG	ACGAAGTGATCGTCAAGCCT	R07	18101169	18101496
Rsa10020923_intron_1	CCTCCAGCTGGTGCTTAGAC	CCCCAATCAAACCATCAAAC	R07	20251785	20252224
Rsa10013457_intron_21	AACTTGGGCAGCTATGCACT	AATACACGTGACGAGCCTCC	R07	21015734	21015949
Rsa10013522_intron_4	CGCAGTCAAGACTTTCCACA	GAACAGTAACTGGGGCGTGT	R07	21369769	21370012
Rsa10013607_intron_1	TCTGCCTATCTATGCCCACC	GAACTAATCTGCTCGTCGGC	R07	21736378	21736742
Rsa10012236_intron_3	TGTAATAGGCAAGGGCCAAC	AGCGAAGATCGTCTACTCGC	R08	245507	245734
Rsa10010915_intron_19	ATTTCATGCATTCCTCTGCC	TGCTTCTTTTATAGCGGCGT	R08	1809115	1809433
Rsa10011009_intron_9	TAACCGCAAGTAGAAACCCG	GGCAATACTAGCGAGTGCGT	R08	2717512	2717683
Rsa10011504_intron_8	GCAAGAAACTCTGGGACTCG	AGATGGCCTCATCACTTTGG	R08	3198318	3198491
Rsa10006466_intron_2	TCTCCAGCGCTTAGTGTCCT	TGGAATGTGGAGCAGCAATA	R08	4189867	4190078
Rsa10016411_intron_9	CGCGGTGAGTGTAAAGGAAT	AGTCTCAGGCCATCCATCTG	R08	10520919	10521156
Rsa10016759_intron_3	TCAAGGATTCCAACTCAGCC	AACACAAAGCTTGCCGATTC	R08	12079074	12079268
Rsa10021245_intron_2	CGCTTCTTCTACGATGGAGG	GGGTAATAAAGGTCCCCACG	R08	15101231	15101437
Rsa10010354_intron_6	CTCCAACGATGCTAGTGCAA	CCGTCTGTGAGCAATTCAGA	R08	17445479	17445887
Rsa10021128_intron_2	AAAAGCCCAAGCCCATTTAT	TCTTTCTTCAAGGGCCAAGA	R08	19206738	19207217
Rsa10026938_intron_6	TATAACAACCACCTTCGCCC	TGATCCCAAGATTCTGACGA	R08	19401984	19402228
Rsa10040327_intron_2	TGACATTTGTGGACAACGCT	TCAGTGCAACAGACATTCCC	R08	20450727	20450940
Rsa10040549_intron_3	AGTGTGTTGACTTGGGGAGC	GCCAGTCTCCATAGCTGACC	R08	21777283	21777418
Rsa10040681_intron_1	AGCAAACCGAACGATACGAT	CGACAGCTTTAGACGAAGGG	R08	22592185	22592669
Rsa10001201_intron_15	TGGCACCTACCTATCTTCCG	TCCTCTGGTCTGAAGGGATG	R08	22630232	22630492
Rsa10040866_intron_7	TGTTTGATGGGTTGTTGCAT	TTGATGAACGCGCTAAGATG	R08	23639836	23640197
Rsa10040934_intron_3	GAGGATTGACCACAGGGAGA	CACCAAGAACCACAGCAATC	R08	23928165	23928341
Rsa10004007_intron_2	GATCCACGGAACTCATCGTT	ACAATGTGAAAGGGCACTCC	R08	27531399	27531879
Rsa10000576_intron_6	TGAGCTCAGAACTTGTACGCA	TTCTGTAAATTGCTTGTGTAACCC	R09	1088	1334
Rsa10008640_intron_1	AAATCCGCAACGAAGATCAC	TCCATCGGGGACTGTTACTC	R09	2222293	2222619
Rsa10017151_intron_6	GGAGAATGGTGATCCTTTCG	GAACCCCGGTTTCTTGATCT	R09	3022053	3022276
Rsa10017229_intron_5	CCGTTAAGGAGTTTCCCCTC	AGCTAACATCCCCATCCACA	R09	3456674	3456872
Rsa10033693_intron_1	CCATGTGCAATCACGTTAGC	CAATCGGAGACGGTTAGAGC	R09	6753860	6754141
Rsa10033583_intron_17	AACTGTCCCTTCGACACACC	GTGGTTCCGTCTGTTCCCTA	R09	7439297	7439739
Rsa10033500_intron_2	GTGCACCCATACACACCAAC	CACGCCAGAGGAAGAGAAAC	R09	8199017	8199219
Rsa10033500_intron_1	TCACGTCGTCTTATGCATGG	GGGCCAGGTACGTATTCAAC	R09	8199238	8199381
Rsa10033498_intron_2	TCCCCAGATCATTCTGAAGC	CGCCACCAAGGATCAAGTTA	R09	8204927	8205183
Rsa10033488_intron_3	AGCTGTTGGGCAGTTAAGGA	CACTTCATCGGCTGTGATTC	R09	8263085	8263312
Rsa10033485_intron_1	TGAGCACTCTATGGTCACGG	GGATGGCTTTCAAGGACAAA	R09	8284449	8284772
Rsa10033480_intron_2	TCCATCACACGTTCTTGCTC	TGTGGTGGTCGTTTGGTCTA	R09	8342878	8343365
Rsa10033477_intron_4	CCGGATGAAACGGATTTAGA	GTTCAATAGCAGCCTCTCGG	R09	8359821	8360139
Rsa10025823_intron_3	CCAAGGAGGGCTCTTCAACT	CGTGCTAATGGGTTTTGGAT	R09	10912208	10912415
Rsa10025700_intron_3	CGTCTCTCACCATTGGAACA	AGCGTCAAAGAGACCAAAGC	R09	11801188	11801392
Rsa10025681_intron_9	CTTCTGGTTATGCCAAGGGA	CCCAAGGGGAATTCCATACT	R09	11933474	11933917
Rsa10025679_intron_5	CGGTTTCTCCTGAGTTTCCA	GAACAAAGCAATTTCCAGCC	R09	11944369	11944861
Rsa10003582_intron_6	GAAGAATTGGCCTCCATCAA	AATCCTTTGGTACTGCGTGG	R09	12406135	12406563
Rsa10007155_intron_4	ATCCCTTGCAAAAACCTTCC	ATCCTCGTCATATTCGGCTG	R09	14416403	14416611
Rsa10004634_intron_5	CTCGTCCTCTTTCTTGGTCG	ATTTTCGCCAGGTTGATGTC	R09	16107664	16108094
Rsa10029336_intron_3	GCAAATACGCAGGTCTCTCC	CTGCCACCAATTCACATCAC	R09	18344134	18344354
Rsa10029393_intron_3	GGAAAAGCAAAGACAGCAGG	TCCCTAAGGATTGTTTCGCC	R09	18984883	18985038
Rsa10005420_intron_2	GCACACGACAGTCCAATCAG	ATCTATGCGCCTGCCTCTTA	R09	22980950	22981218
Rsa10003518_intron_1	CCCACCAACAACCTACAAGG	GGTGAGCTGCACATTTCAGA	R09	23492849	23493070
Rsa10013331_intron_1	GCCTTTCTCACACGTTCCTC	CGCTTCCCCAGTAACACAAT	R09	24285890	24286228
Rsa10005615_intron_5	TGAAAGAGTTTGCAAGTTTGG	CCTCTTCTTCACAAGCACTATCC	R09	26198734	26198929
Rsa10023837_intron_11	CTCCAGGATTGACCAGCATT	GTCAAAAGCTCCTGACGCTC	R09	27281317	27281511
Rsa10022718_intron_3	GGGTTGCCCCTTAATCTAGC	TGCAGTTCGAGACATGGAAG	R09	29027353	29027541
Rsa10022847_intron_9	TCTAGGAACGAGGGAAGCAA	CGAGGAATTCAAAGACGAGG	R09	29876735	29876962
Rsa10022877_intron_2	ATCCCGAGGCACTTCCTATT	CCATTCCAAAAAGCACATCA	R09	30076497	30076870
Rsa10022898_intron_2	AGATACACCGACGTTTTGCC	CTTTGCACGGATTCAGAACA	R09	30261466	30261614
Rsa10024361_intron_2	GACATGGATCTTTCCCTCCA	CCACTCTCCTAGCTGCTTGC	R09	32831644	32832048
Rsa10014864_intron_1	CTCACGAAGCACCACTTGAA	CATTTGGGTTCTCGGTGTCT	R09	34332663	34332900
Rsa10021716_intron_21	TCCTGCGTATCAAGCATCAG	ACTGCGTTTAAGCAAGCCAT	R02	23882468	23882671
Rsa10014741_intron_6	TTACCAAATTCGGCAGTTCC	ATTCTGGTTCTGCTTCGCAT	R01	51610288	51610640
Rsa10019384_intron_2	GCACAGCACAAACGGATAGA	AGGAGTCACGCTCATGCTCT	R02	17065188	17065363
Rsa10012339_intron_5	GATTTGGTTGCTCTGGATGC	CACAACGAGGAGAAAGCCAT	R01	31876601	31876728
Rsa10012328_intron_7	GTCGAGACTTGAACGACGTG	CTCAACTGCTGGTGGTGCTA	R01	31984359	31984618
Rsa10018834_intron_9	TATCAAGCGATACTGCGTCG	TGCTCCATCAAACTCTGCAC	R02	10087758	10087977
Rsa10019544_intron_1	CGTATGCCCAACTCAACCTT	TCGAAATCGCAAACAGACAG	R02	15877473	15877875
Rsa10031177_intron_3	TCGACTTTAATTTGGGCACC	TGGCAACTCTGTCATCGACT	R01	31016268	31016483
Rsa10019519_intron_4	CATTGATCTTGAACCCACCA	TTCCCAGAGTTGAAAGGTCG	R02	16045051	16045250
Rsa10004831_intron_2	CTTTCTCACATCCCCAAGGA	GGAGCTTGTCCTGAAGATCG	R07	23256118	23256368
Rsa10015106_intron_5	AGTGTTCTCATGCAAGCCAC	ATTCCATGCCGATGATTGAT	R07	23678946	23679185
Rsa10015238_intron_3	GAGCCTCTTGCAACTGCTTT	TGACCAAGCAGAACAACACC	R07	24448645	24448912
Note：Naming rule of IP name，”gene name”_”intron”_”serial number of intron”; for example Rsa10015238_intron_3 amplify the third intron of Rsa10015238 gene.
