# Supplementary material for: Application of an Anchor Mapping of Alien Chromosome (AMAC) Fragment Localization Method in the Identification of Radish Chromosome Segments in the Progeny of Rape–Radish Interspecific Hybrids
Source: Int J Mol Sci. 2024 Dec 21;25(24):13687. doi: 10.3390/ijms252413687 (PMC11728025; doi:10.3390/ijms252413687)
Supplement: Supplementary file 1 [file ijms-25-13687-s001.zip › Table S4.xlsx]

## Sheet: Sheet1
Table S4 Information of 141 specific single-locus SSR markers validated by PCR in Radish and Brassica species
Design_Name	SSR	FORWARD PRIMER1(5'-3')	REVERSE PRIMER1 (5'-3')	Chr.	start	end
R1SSR0170	(A)19	CAGCCCTCTCATTGCTTAACTT	ACATAGGGAGGACCACACAGAC	R01	1119217	1119235
R1SSR0372	(TCT)5ctccacgtatctccttgatcagctcttcaagctcttcacacagcggttctggagtcagctgaatcatc(TCA)10	GAGCTCAGCTTAGTCTTCCCAC	ATCATTCTTCAGGTGCCAATCT	R01	3136804	3136916
R1SSR0464	(T)17	TACGGAGCACACCAGTATCATC	CGAGAGGGTTACTTCAGCTTGT	R01	3989174	3989190
R1SSR1361	(A)16	AAGTCTGCTGAGATTTCCAAGG	GAATCCGAACATAAGTTGCACA	R01	14314596	14314611
R1SSR1440	(CT)10	CGACTCCTTTATGGTCCAACTC	TCAAAAGGACAATAGCAAGGCT	R01	15360040	15360059
R1SSR1512	(T)17	AGTTGTTGCGATTGTTAACGTG	TGCGCATAAACCATGAAATTAG	R01	16536615	16536631
R1SSR1623	(A)12	GAGAAGAGAAGGCAAAGCAGAG	ACAGATCTTACAAGGTTCGGGA	R01	19498522	19498533
R1SSR1691	(AT)6	ACCGAGCCAATAGTTGTTTTGT	GTCATGCGGTCACACTCTACAT	R01	21402389	21402400
R1SSR1712	(A)14	TAAAAAGATGGAGCCCAACACT	TTGAATTGGCATCTAATGCTTG	R01	22760049	22760062
R1SSR1747	(T)12	AAGCCAATCCTGACAAAGATTC	GAAGGCAAAGATGAATTGTTCC	R01	26675789	26675800
R1SSR1793	(ATTT)5	ACGGTCGGTTCCTTTGTATATG	AATGTGGTGTTAGGTCGTTTCC	R01	27900894	27900913
R1SSR1843	(T)12	TAAGACCATCGTTGTTTCATGC	TGAACATGTATCTGGGCTTGAC	R01	28744871	28744882
R1SSR1960	(CT)7	CATCATGAGCTTGTGAGAGTCC	TCCTTCCCTGATCATCAAGAGT	R01	30915007	30915020
R1SSR2014	(AT)17	AACCAAACATAGCTCCACGACT	GTGTGAAAGGAAATCGGTTGAT	R01	32587287	32587320
R1SSR2111	(A)12	AAATCTGTGGTGGTTGGAGTCT	GTGCTCGAACCTCTTCTCATCT	R01	35698607	35698618
R1SSR2198	(TC)8	ACATAGCTAAATCCGAGTCCCA	CTTTTATCGCTGGCTTACTCGT	R01	36873729	36873744
R1SSR2326	(A)25	GAATAGCCTCCTTGTTTCCTGA	TTGTGGATTTGAGTTGACTTGG	R01	39193079	39193103
R1SSR2382	(A)12	AGGGAGGGAGTTAGAGGAAGTG	CCTGCTTTCTCTGATTTGTCCT	R01	40498787	40498798
R1SSR2489	(T)16	CAAAACCCTAATGGAAGTCAGC	ATTGGGAGGGTTTTAAAAGAGC	R01	41678553	41678568
R1SSR2521	(A)12	TTTGGTTATTGTTGCTCCACAC	AACAGAGTTCATGGGAACGACT	R01	42497173	42497184
R1SSR2662	(AC)6attt(TC)61(AC)20	TCGGCTCTGATACTAACCTCGT	TAGTTGTGGTTGGCTTTTGTTG	R01	44683245	44683422
R1SSR3059	(TA)7	GAGTGAAACACGAAAACACGAG	TTGGTGCTCACACATTTCTTTC	R01	49032352	49032365
R1SSR3153	(AG)9	GGAATCAGACACCAAAACCAAT	CCTTCACTTAAAGCCAATCCAC	R01	50233876	50233893
R2SSR0105	(A)12	TTATTGCCACATACTCTGCACC	CGGATGATACATAGATTCGTGC	R02	1207971	1207982
R2SSR0162	(AGA)5	CGTTGGACAAGACAAACTGAAC	GAGAACAGATGGTTCAAGTCCC	R02	2006601	2006615
R2SSR0554	(A)16	ACCCTACCACCTCTCTACCTCC	CGACACCTTGATCAAACAACAT	R02	7001481	7001496
R2SSR0714	(TCT)5	CACCGACTCTGCTCAAGTACAC	CAAACACTTAGCACGATTGAGG	R02	9328373	9328387
R2SSR0828	(CT)6	GGGTATTATCGTCAGTTCCACC	AGTTGCTGTGAAGAAGAGGAGG	R02	10588163	10588174
R2SSR1026	(CT)8	TTGGAGATAGAGCGAAAGGAAG	GCCTTCACCACCTAACTGAAAC		13191700	13191715
R2SSR1284	(CTT)5cgtcttcctcatcatcact(TTC)5	GCTAACGGAACACCAAGAACTC	GTTGAAGTGTGAGCTATGCGAC	R02	16079533	16079581
R2SSR1460	(T)12	TCTTTGCCTTTTACCTCACCAT	GAACCATCGGAGATTCTTGTTC	R02	18131502	18131513
R2SSR1541	(A)12	TCTTTCTTCCTGTCTTTGCTCC	CCTCCTTGGTTTTCGACATAAG	R02	19365298	19365309
R2SSR1742	(T)12	GCTTTTTGGTCAAACCATCTACA	TTAACGCCATTGCATCATCTAC	R02	23255621	23255632
R2SSR1828	(AG)6	TAAAAAGTGGACACCCCTCTGT	GCAGCTATTTCCTCCCCTATTT	R02	26531856	26531867
R2SSR1856	(CTC)6	CTACTGAATCCCAGAACCCTTG	TAGGCGGTACCTTCTTGTTGAT	R02	27545715	27545732
R2SSR2065	(A)14	CTTGTTAGGTTGGGAATTGGAG	TGTTTCTCTCCGGTAACCATCT	R02	31688862	31688875
R2SSR2194	(T)12	AGGAAGAGTGCAAGAGCAATTC	GGTTGCTATGACGGTTACCAAT	R02	33658497	33658508
R2SSR2370	(TC)9	AACCAATCTTCTCTCGCTCAAG	AAATGGTCGGTAGATTTGGATG	R02	36154380	36154397
R2SSR2446	(TTC)5	TACCAATGTTTCGTTTGAGTGC	AGTGCTCTGCTTTCTCGCTAGT	R02	37262464	37262478
R2SSR2607	(A)12	ATAGTCACTGTGGGATGCTCCT	GCAGATCAACTGTGAAAACTCG	R02	39565778	39565789
R3SSR0383	(TG)6	ATATGAGGTGGTGTCTGCTGTG	AATCGAAGGATGGGTTAATGTG	R03	4051721	4051732
R3SSR0467	(CAA)5	TCTGAAGGCTAGTCGAGATTCC	ATCAGCAACCCAAACAAACTCT	R03	5258990	5259004
R3SSR0850	(AG)7	ATAGAACAACGTGGTGCATGTC	ACAATTCCTCGAGTCTGCTCTC	R03	9938062	9938075
R3SSR0853	(TA)12atttattttaaaaacaataaatcagctttac(A)13	GTTGGTGGAAGCTTCTATGGTC	TTCTACCCTTTCCACACCAGTT	R03	10015245	10015312
R3SSR1028	(A)14	AAAGAACCAAGCGAGAGATGAG	AGGAGCAAGAGAGACACTACGG	R03	12073574	12073587
R3SSR1139	(AT)7	AACAAACCAAGGTTTTAGTCGC	TTCCTTTCCTTCCATATGCTGT	R03	13698253	13698266
R3SSR1142	(AC)10	AGCTTCTCTCCAGTGAAGATGG	GTCACAGACGCTACAATGTGGT	R03	13725035	13725054
R3SSR1393	(T)12	GCACTTTCAGGATGGGTTTCTA	ATTTGGACCCGCCTTTTATATT	R03	21618434	21618445
R3SSR1574	(T)14	GAAACACTGGGATTCTCTCAGG	TACCGCAATCTCTAATGTGGTG	R03	25461690	25461703
R4SSR0325	(A)14	CAACAGCAACAACGAGAGAAAG	CTCCGAAACGGCTTAATATACG	R04	3381396	3381409
R4SSR0527	(CT)6	GTCACTCCTCTCCAACATTTCC	ATTGTCTTCCGTGATTTCGTCT	R04	5659228	5659239
R4SSR0625	(A)16	GGACGCGTGTCTCTTAGCTACT	TTCCCAGGAAACGTAATGAACT	R04	6870454	6870469
R4SSR0768	(T)14	ACTATTTGGGCTGTATGGGCTA	ACTTTTACCGTTATGCACCCAC	R04	8843988	8844001
R4SSR0984	(GCTT)5	GGGTTCATCTTTGTCTAAACGC	TTCCTTGTTACTCTCCTCTCGC	R04	11054530	11054549
R4SSR1181	(GT)9	TGATAAATTTGCTCTGGGACCT	TTATTTGTTCTCGACAACCGTG	R04	13654567	13654584
R4SSR1319	(TA)6	AACAAGGATGCTTACGGAATGT	TTGTTCAAACTTCCCTGTTGTG	R04	16330319	16330330
R4SSR1563	(TTGT)6	TGTTAAGGGTCGTCTTGAGGAT	TGTAAGCGACACCCAAATAGTG	R04	20745662	20745685
R4SSR1588	(A)12	AAGAGTGTTGCATCGGTATGTG	AACTGGGAAACGACACTGATCT	R04	21690886	21690897
R4SSR1625	(AT)7ttattgttagtatataaatttaattttaatgtgaaaaaataatttttaatatatactgttaatttttta(AT)14	AAGTCTCGTGCTCGATTAGACC	GGAAGTGATTCGAAAAGTATCCC	R04	22531354	22531464
R4SSR1658	(GA)10agagagagatcacaaaaatgagagagac(GA)7	GTGAACACCTTCTTGGTTCTCC	CTATGCGTGAACATCACCAAAT	R04	23514026	23514087
R4SSR1673	(A)12	CTATTAGTGGTACTGGGCCTCG	CCAAACCCATAACTAAACCGAA	R04	24139699	24139710
R4SSR1693	(A)17	GAGGATAGAGACGCTGCTGATT	TGAAGATTGTGAAGTTGGTTCG	R04	25596324	25596340
R4SSR1701	(T)13	TGCAAAAACCTTAAACACCAAC	GAAATATTGACAGCTTGGGAGG	R04	25981444	25981456
R4SSR1723	(ATA)5	TGTTGCCCAAACTCATAAACTG	ATTAGTAATGGCCCATACGCAC	R04	26565733	26565747
R4SSR1769	(AT)10	CTGGTTTCATCACAACGAATGT	CACAGCAAATAGAAAAACGCAC	R04	28127506	28127525
R4SSR1817	(TA)7	ATCGACGGTCATTTATTCTTGC	GATCTCCAGGGAATTAATCGTG	R04	28999619	28999632
R4SSR1952	(A)15	CTGAGCACTCGACTCCTATCCT	TCCAACCCTTTGCTATTTTCAC	R04	31399403	31399417
R4SSR2082	(CAA)5	GTCGTTACCCTCGTCTTTCATC	GATTGATTTTCCGATCTTCTGC	R04	32787301	32787315
R4SSR2275	(TA)11	ATCGGCATTACATTACCCTCAC	CCCCAGCGTTACATAAAAGAAG	R04	35421289	35421310
R4SSR2366	(CA)7	GCATCGTATCCATAACCGAAAG	CACTATGCATGGTTGCGTCTAT	R04	36520942	36520955
R4SSR2468	(T)12	GCCGACGAATTTGTACTTTAGC	CTTCTTTTGCAGTCCCTCTGTT	R04	37813800	37813811
R4SSR2576	(A)14	TGTAACTCCGAACCAGTTCCTT	ATTCTCGTCTTCAGCTGCTACC	R04	38932684	38932697
R4SSR2682	(AT)8	TTGCTGCCAGAATATAGCTTCA	TGAAACTCTGAGCAGACGAGAG	R04	40199745	40199760
R4SSR2949	(AT)6	ATTGAAAACCGAAAACGACACT	ATCTCGGTGAAACAGAAAGAGC	R04	43023828	43023839
R4SSR3060	(GAA)5	TTTGGGTCCATATAACCCAGTC	CTAGCTTTTGGATTTTCGCAGT	R04	44841623	44841637
R4SSR3078	(A)12	TGAGTCCCAACAACACAGATTC	ACTGACATCGCTATCCACATTG	R04	45660829	45660840
R4SSR3150	(T)12	TGTAGGAAGGTGTCCCAGTCTT	CGAAGTTTTGTCGTGCTAATTG	R04	46772892	46772903
R4SSR3221	(GA)8	AGACTCGTTGGAAGAGACTTCG	TACAACGACCACTAACCCACTG	R04	48147980	48147995
R4SSR3294	(TAT)5	TTGGGGTTGTGATTGTCTACTG	ACCAATGCAATTGTTCTCTCCT	R04	49091132	49091146
R5SSR0113	(TA)6	CTTTGTGTGGAGCGTGATACAT	TGTGAGCTCTTTTCCGTATTTG	R05	1020409	1020420
R5SSR0344	(TCA)5	CTGGGACGAAGAAGCTGATAGT	CTATTCCCAGAAACTTGTTGCC	R05	3536316	3536330
R5SSR0677	(TA)6	TTACCATCGATGAATGTCGTGT	GGCTATCAAAAAGGCACAAAAG	R05	7126731	7126742
R5SSR0794	(T)14	GTCCCTAATAAACAGCACAGCC	GTGTGTTTCAGAGTGGTTCTGG	R05	8132630	8132643
R5SSR1209	(CAT)5	CATGGCCTTTGATACGGATATT	GTTCAAGGAGGATCATGGAGAC	R05	12923134	12923148
R5SSR1287	(CTT)6	TTAAAGCCACATGAACCAACTG	AATAATATTGCGTACGTGCGTG	R05	13939935	13939952
R5SSR1428	(TTC)13	AACATTACTTACGCTGCGCTTC	CGAGGAAAAGTTGAGCTCTGAT	R05	16771392	16771430
R5SSR1639	(GTT)6	TAAGATGTGGGTTTTGTTGCAG	ATCTCTTCAGCAAAGGAACGAG	R05	20498905	20498922
R5SSR1755	(AT)18	AAGTTGGCTAGCTACCTATGCTG	ATCAGAATGCCGATATCAAACC	R05	21795366	21795401
R5SSR1810	(TA)6tc(TG)82t(TG)7	GATCCGGAAACAATATCAAACC	TTCTGAAATGCATATGACACAAG	R05	22777821	22778013
R5SSR1986	(ATT)8t(TTA)5	CGGATTTACGGATTTATGTCGT	AATCTCTCCAAATCATCACCGT	R05	27743635	27743674
R5SSR2034	(A)12	GATACCTTATGCTCACCTTCGG	TGCATCTTACAGAATGCACCTT	R05	29072816	29072827
R5SSR2106	(TA)10	GTCACAGTACGTCCGAGAAGTG	TGCAGTCCAATATACCCAAATG	R05	30012208	30012227
R5SSR2359	(GA)9	TCTGTAAAGCAGAGCAGAATCG	ACAAAAGAAACCAACCAACACC	R05	33308136	33308153
R5SSR2452	(T)15gagagagatctaggat(AG)8	GTACGGTGAAAAATGAAGGCTC	GAAAGAAGTCTCAGTGCCTCGT	R05	34229048	34229094
R5SSR2588	(T)13	CCTGAAAGCCTTCTGACAAGTT	GAGAGGAAGAGAAAAGGGAAGC	R05	36454183	36454195
R5SSR2729	(T)12	AGCGCTTCCATTTGAGAGATAG	CATCACATGAGGAACCATCAAC	R05	38735598	38735609
R5SSR2816	(ACA)6	AAGACCTGTCCAGCTTTCTGAG	TCAGAATCACCCAGAAACACAC	R05	39982224	39982241
R6SSR0121	(TA)7	TGACGTGGTTTATATACGTGGC	TACGCATCGATGTTGTTTCTTC	R06	1426938	1426951
R6SSR0286	(CTT)7	GTGTTCATGGAAGAGAGGAACC	CCTCGCTCTGACCTTAACTCAT	R06	5983698	5983718
R6SSR0326	(T)14	TGTCGTACCGTTACATTTGCTC	ACGAGAGGCAACTTAAAACGAG	R06	7648954	7648967
R6SSR0391	(A)21	CGACCACATGACTGTCCATATT	CCACCAGATGAATGGAAAAAGT	R06	10331085	10331105
R6SSR0444	(TAT)5	AGCGTCTCTCTTGAAACCTTTG	TTGTTCATCTCATCATCCTTGG	R06	11796197	11796211
R6SSR0502	(GA)8tccggcgagtttgagagagatccggcgagttcgaaagctcaagctcctttcatggagttc(GA)15tccggagagagcttaagctcctttcatggagttca(AG)7	AACAAGCTCGTAACTCTCGACC	TCAGTCTCGATCTCTTCTCACG	R06	12658693	12658847
R6SSR1045	(AAT)14	GAACGTTGGTAAAGGTAAAGCG	ATGTTAACGGCTGGAGTGAAGT	R06	19478042	19478083
R6SSR1267	(AAG)5	GATACACAGCAAAGACAGACGC	GTTTCTTTTCGCAGAGGTGACT	R06	23154708	23154722
R7SSR0018	(CT)8	AAATTGCTGCCTCTTGTCTCTC	CTTCTCACCGAAACTAGCCACT	R07	895649	895664
R7SSR0085	(TTG)5	AACGTTTTCTCTCACGACTTCC	GATAGCAGAGACCAGCGAACTT	R07	5173099	5173113
R7SSR0244	(GGA)5	ACACACACCAAACAAAAGAACG	GATCCTCGGTAAAGTGATGGAG	R07	10157120	10157134
R7SSR0462	(T)17	TGGTTCGAATGCACCATAGTAG	TGTATCTGGTGATGAGCCTACG	R07	12634060	12634076
R7SSR0635	(A)13	TTGTGGATCGTCATTTTAGCAC	GCTCCAATATTCCTCAATTTGC	R07	15063002	15063014
R7SSR0733	(A)13	CATCATACTTGTCTGAACGGGA	CAGGACATGTCACCACTGATCT	R07	16643852	16643864
R7SSR0935	(CTT)6	TTGAAGAGCACAATGAGTCCAC	AACATGCAGACGTATTTGTTGG	R07	19124791	19124808
R7SSR1169	(TCT)5	ATCCTCTCGCTGATTCTCTCAC	TTACACCTGGAACAACATCGTC	R07	21501681	21501695
R7SSR1313	(TC)8	AGAGACACCTCCGCTGATAGAG	TTTGTTGTTGGCATTTTCTCAC	R07	23171672	23171687
R7SSR1483	(TC)6	ACTCGTGCTTGTGTCTCACTGT	GGGTTCTAAAAGGATGTTGCAG	R07	25274521	25274532
R8SSR0044	(A)12ctttagattataatctgttgtcacaagttgcaatccaacagagattttagtcattctctctatctctaggaatataaatccttacagaaaaagaaaagaa(AG)10	TGTGGAGGCCTCTAGTTCTTTC	CTCTCTCTTCCAATTGTGGACC	R08	1178040	1178171
R8SSR0208	(CT)14	AATTGTCTCGTTTAGCAGGAGC	AGAGACTCTCCACTCGTAACCG	R08	5773780	5773807
R8SSR0230	(CA)11gaatggacaa(AG)6	TTTCGAGAGAGACACTTCCTCC	TTTCTCTCTTGCCAAACCTCTC	R08	6633479	6633522
R8SSR0250	(AT)6	TTGGCTTGTGAAGTATGTCAGC	CCTCGTGAGCGATACACCTTAT	R08	7369127	7369138
R8SSR0272	(TA)11	TGTTTGAACCTTCAACATTTGC	ATTTGAATTGATTCACTCGCCT	R08	8843662	8843683
R8SSR0324	(T)12	AGTGCAGGGTACACCTTTTGTT	ATAAACCATGGACCGTGGGTAG	R08	11174976	11174987
R8SSR0409	(TG)6	TAATTACTCGCCTGGGATTGTT	GTCGTGGTCTCTTCCATCTACC	R08	13106766	13106777
R8SSR0443	(A)13	CTACCGAAATGAACCGAAAAAG	AATTTTTGGTACGGTCATGGTC	R08	14007845	14007857
R8SSR0572	(AT)8	GAAAATTTAAGTGAACCGCGTC	CGCCAAATGTTCATGTAAGTGT	R08	16625900	16625915
R8SSR0687	(AC)6	CTCAGCAGTTTTGTCCTCTCCT	ACCAATCAAGGTGTTTGCCTAT	R08	18534668	18534679
R8SSR1148	(AT)8	TTTCTTCTCTCGTTGGACGATT	TTTGAGATCATGCAATACCCAG	R08	24995792	24995807
R8SSR1189	(A)21	GGTGAACCCAAGTATTGTTCCT	TGTTGTCCACGTCTAAACAAGC	R08	25669389	25669409
R8SSR1277	(AC)6	GGAGGGAAATCTCAGTGTCATC	ACACAACATGAAACTGCCAGAC	R08	26705615	26705626
R9SSR0113	(A)13	CGTCTGGCAGATTGTAAGATTG	AGCGTTGAAGGAACAATGACTT	R09	1158499	1158511
R9SSR0365	(AT)8	CAAACCAAAATTCTCTAAGCCG	TGCCAGCTGTTAGTTTGATGAT	R09	4471278	4471293
R9SSR0530	(TA)14	ACCCTTACAACATCATCCAAGC	TCCACCCACTACACAATAATGC	R09	5634986	5635013
R9SSR1159	(A)12	GTGAGAACAGTCTCATGGCTTG	CGTTAAAGAGTTGCTTCGACCT	R09	13330324	13330335
R9SSR1240	(A)12	TCACCCCCTGATGACTTATTCT	GGATCTTGGAAGATGAAACTGG	R09	15038439	15038450
R9SSR1283	(A)15	ATTACTGGAAACCCCAGAAACG	CTTCTCTCTCTTCTCTGGCGAC	R09	16882739	16882753
R9SSR1324	(CAT)5	GGTTAATGCTGGAACCTGAGTC	GAAGAACCTCGATTTCGATTTG	R09	20750129	20750143
R9SSR1333	(AT)6	AGCACGGACTTTTACGATGAAT	TATGCTTAACCATCACTCGTGC	R09	21113040	21113051
R9SSR1380	(TA)10	TCTTTCGAGCTCTTACTCCTGG	AAGGCAGTAATGGGTATGGATG	R09	23517313	23517332
R9SSR1469	(AG)6	ATTCGTGAAGATGGTGGAGAGT	TCTTTCATTACAGGCCAATGTG	R09	25089663	25089674
R9SSR1621	(T)13	TGATCTTGACCAACGTTACCAC	CACTTCTGGGTTTTGTGTGTGT	R09	28034209	28034221
R9SSR1908	(T)12	CGAACTGGCTAACTAGTGCAT	TTCGCTAGATTAACAAGGAGGC	R09	31536637	31536648
R9SSR2064	(AG)9	TCCCTCGTCTAAATGGTTCATC	AGCATATGTTAGGAAGCGTTGG	R09	33199944	33199961
